# Supplementary material for: Construction and Property Investigation of Serial Pillar[5]arene-Based [1]Rotaxanes
Source: Front Chem. 2022 Jun 7;10:908773. doi: 10.3389/fchem.2022.908773 (PMC9210957; doi:10.3389/fchem.2022.908773)
Supplement: Supplementary file 1 [file DataSheet3.zip]

Archive with 356 entries (312 files):
- ╘¡╩╝╩2╛▌╒√└φ/2D NOESY-6e/
- ╘¡╩╝╩2╛▌╒√└φ/2D NOESY-6e/1/
- ╘¡╩╝╩2╛▌╒√└φ/2D NOESY-6e/1/acqu
- ╘¡╩╝╩2╛▌╒√└φ/2D NOESY-6e/1/acqus
- ╘¡╩╝╩2╛▌╒√└φ/2D NOESY-6e/1/audita.txt
- ╘¡╩╝╩2╛▌╒√└φ/2D NOESY-6e/1/fid
- ╘¡╩╝╩2╛▌╒√└φ/2D NOESY-6e/1/format.temp
- ╘¡╩╝╩2╛▌╒√└φ/2D NOESY-6e/1/fq1list
- ╘¡╩╝╩2╛▌╒√└φ/2D NOESY-6e/1/pdata/
- ╘¡╩╝╩2╛▌╒√└φ/2D NOESY-6e/1/pdata/1/
- ╘¡╩╝╩2╛▌╒√└φ/2D NOESY-6e/1/pdata/1/1i
- ╘¡╩╝╩2╛▌╒√└φ/2D NOESY-6e/1/pdata/1/1r
- ╘¡╩╝╩2╛▌╒√└φ/2D NOESY-6e/1/pdata/1/auditp.txt
- ╘¡╩╝╩2╛▌╒√└φ/2D NOESY-6e/1/pdata/1/email_20211118FC0016MLT-1_1_1.pdf
- ╘¡╩╝╩2╛▌╒√└φ/2D NOESY-6e/1/pdata/1/intrng
- ╘¡╩╝╩2╛▌╒√└φ/2D NOESY-6e/1/pdata/1/outd
- ╘¡╩╝╩2╛▌╒√└φ/2D NOESY-6e/1/pdata/1/parm.txt
- ╘¡╩╝╩2╛▌╒√└φ/2D NOESY-6e/1/pdata/1/peaklist.xml
- ╘¡╩╝╩2╛▌╒√└φ/2D NOESY-6e/1/pdata/1/peakrng
- ╘¡╩╝╩2╛▌╒√└φ/2D NOESY-6e/1/pdata/1/peaks
- ╘¡╩╝╩2╛▌╒√└φ/2D NOESY-6e/1/pdata/1/proc
- ╘¡╩╝╩2╛▌╒√└φ/2D NOESY-6e/1/pdata/1/procs
- ╘¡╩╝╩2╛▌╒√└φ/2D NOESY-6e/1/pdata/1/title
- ╘¡╩╝╩2╛▌╒√└φ/2D NOESY-6e/1/precom.output
- ╘¡╩╝╩2╛▌╒√└φ/2D NOESY-6e/1/prosol_History
- ╘¡╩╝╩2╛▌╒√└φ/2D NOESY-6e/1/pulseprogram
- ╘¡╩╝╩2╛▌╒√└φ/2D NOESY-6e/1/scon2
- ╘¡╩╝╩2╛▌╒√└φ/2D NOESY-6e/1/shimvalues
- ╘¡╩╝╩2╛▌╒√└φ/2D NOESY-6e/1/specpar
- ╘¡╩╝╩2╛▌╒√└φ/2D NOESY-6e/1/stanprogram6844
- ╘¡╩╝╩2╛▌╒√└φ/2D NOESY-6e/1/uxnmr.info
- ╘¡╩╝╩2╛▌╒√└φ/2D NOESY-6e/1/uxnmr.par
- ╘¡╩╝╩2╛▌╒√└φ/2D NOESY-6e/1/vtc_pid_settings
- ╘¡╩╝╩2╛▌╒√└φ/2D NOESY-6e/2/
- ╘¡╩╝╩2╛▌╒√└φ/2D NOESY-6e/2/acqu
- ╘¡╩╝╩2╛▌╒√└φ/2D NOESY-6e/2/acqu2
- ╘¡╩╝╩2╛▌╒√└φ/2D NOESY-6e/2/acqu2s
- ╘¡╩╝╩2╛▌╒√└φ/2D NOESY-6e/2/acqus
- ╘¡╩╝╩2╛▌╒√└φ/2D NOESY-6e/2/audita.txt
- ╘¡╩╝╩2╛▌╒√└φ/2D NOESY-6e/2/EA
- ╘¡╩╝╩2╛▌╒√└φ/2D NOESY-6e/2/format.temp
- ╘¡╩╝╩2╛▌╒√└φ/2D NOESY-6e/2/fq1list
- ╘¡╩╝╩2╛▌╒√└φ/2D NOESY-6e/2/gpnam1
- ╘¡╩╝╩2╛▌╒√└φ/2D NOESY-6e/2/gradient_calib
- ╘¡╩╝╩2╛▌╒√└φ/2D NOESY-6e/2/pdata/
- ╘¡╩╝╩2╛▌╒√└φ/2D NOESY-6e/2/pdata/1/
- ╘¡╩╝╩2╛▌╒√└φ/2D NOESY-6e/2/pdata/1/2ii
- ╘¡╩╝╩2╛▌╒√└φ/2D NOESY-6e/2/pdata/1/2ir
- ╘¡╩╝╩2╛▌╒√└φ/2D NOESY-6e/2/pdata/1/2ri
- ╘¡╩╝╩2╛▌╒√└φ/2D NOESY-6e/2/pdata/1/2rr
- ╘¡╩╝╩2╛▌╒√└φ/2D NOESY-6e/2/pdata/1/auditp.txt
- ╘¡╩╝╩2╛▌╒√└φ/2D NOESY-6e/2/pdata/1/clevels
- ╘¡╩╝╩2╛▌╒√└φ/2D NOESY-6e/2/pdata/1/curdat2
- ╘¡╩╝╩2╛▌╒√└φ/2D NOESY-6e/2/pdata/1/email_20211118FC0016MLT-1_2_1.pdf
- ╘¡╩╝╩2╛▌╒√└φ/2D NOESY-6e/2/pdata/1/outd
- ╘¡╩╝╩2╛▌╒√└φ/2D NOESY-6e/2/pdata/1/parm.txt
- ╘¡╩╝╩2╛▌╒√└φ/2D NOESY-6e/2/pdata/1/portf
- ╘¡╩╝╩2╛▌╒√└φ/2D NOESY-6e/2/pdata/1/proc
- ╘¡╩╝╩2╛▌╒√└φ/2D NOESY-6e/2/pdata/1/proc2
- ╘¡╩╝╩2╛▌╒√└φ/2D NOESY-6e/2/pdata/1/proc2s
- ╘¡╩╝╩2╛▌╒√└φ/2D NOESY-6e/2/pdata/1/procs
- ╘¡╩╝╩2╛▌╒√└φ/2D NOESY-6e/2/pdata/1/title
- ╘¡╩╝╩2╛▌╒√└φ/2D NOESY-6e/2/precom.output
- ╘¡╩╝╩2╛▌╒√└φ/2D NOESY-6e/2/prosol_History
- ╘¡╩╝╩2╛▌╒√└φ/2D NOESY-6e/2/pulseprogram
- ╘¡╩╝╩2╛▌╒√└φ/2D NOESY-6e/2/scon2
- ╘¡╩╝╩2╛▌╒√└φ/2D NOESY-6e/2/ser
- ╘¡╩╝╩2╛▌╒√└φ/2D NOESY-6e/2/shimvalues
- ╘¡╩╝╩2╛▌╒√└φ/2D NOESY-6e/2/specpar
- ╘¡╩╝╩2╛▌╒√└φ/2D NOESY-6e/2/stanprogram6844
- ╘¡╩╝╩2╛▌╒√└φ/2D NOESY-6e/2/uxnmr.info
- ╘¡╩╝╩2╛▌╒√└φ/2D NOESY-6e/2/uxnmr.par
- ╘¡╩╝╩2╛▌╒√└φ/2D NOESY-6e/2/vtc_pid_settings
- ╘¡╩╝╩2╛▌╒√└φ/C--1a/
- ╘¡╩╝╩2╛▌╒√└φ/C--1a/checksum
- ╘¡╩╝╩2╛▌╒√└φ/C--1a/fid
- ╘¡╩╝╩2╛▌╒√└φ/C--1a/log
- ╘¡╩╝╩2╛▌╒√└φ/C--1a/procpar
- ╘¡╩╝╩2╛▌╒√└φ/C--1a/text
- ╘¡╩╝╩2╛▌╒√└φ/C--1b/
- ╘¡╩╝╩2╛▌╒√└φ/C--1b/checksum
- ╘¡╩╝╩2╛▌╒√└φ/C--1b/fid
- ╘¡╩╝╩2╛▌╒√└φ/C--1b/log
- ╘¡╩╝╩2╛▌╒√└φ/C--1b/procpar
- ╘¡╩╝╩2╛▌╒√└φ/C--1b/text
- ╘¡╩╝╩2╛▌╒√└φ/C--6a/
- ╘¡╩╝╩2╛▌╒√└φ/C--6a/checksum
- ╘¡╩╝╩2╛▌╒√└φ/C--6a/fid
- ╘¡╩╝╩2╛▌╒√└φ/C--6a/log
- ╘¡╩╝╩2╛▌╒√└φ/C--6a/procpar
- ╘¡╩╝╩2╛▌╒√└φ/C--6a/text
- ╘¡╩╝╩2╛▌╒√└φ/C--6c/
- ╘¡╩╝╩2╛▌╒√└φ/C--6c/checksum
- ╘¡╩╝╩2╛▌╒√└φ/C--6c/fid
- ╘¡╩╝╩2╛▌╒√└φ/C--6c/log
- ╘¡╩╝╩2╛▌╒√└φ/C--6c/procpar
- ╘¡╩╝╩2╛▌╒√└φ/C--6c/text
- ╘¡╩╝╩2╛▌╒√└φ/C--6d/
- ╘¡╩╝╩2╛▌╒√└φ/C--6d/checksum
- ╘¡╩╝╩2╛▌╒√└φ/C--6d/fid
- ╘¡╩╝╩2╛▌╒√└φ/C--6d/log
- ╘¡╩╝╩2╛▌╒√└φ/C--6d/procpar
- ╘¡╩╝╩2╛▌╒√└φ/C--6d/text
- ╘¡╩╝╩2╛▌╒√└φ/C--6e/
- ╘¡╩╝╩2╛▌╒√└φ/C--6e/checksum
- ╘¡╩╝╩2╛▌╒√└φ/C--6e/fid
- ╘¡╩╝╩2╛▌╒√└φ/C--6e/log
- ╘¡╩╝╩2╛▌╒√└φ/C--6e/procpar
- ╘¡╩╝╩2╛▌╒√└φ/C--6e/text
- ╘¡╩╝╩2╛▌╒√└φ/C--6g/
- ╘¡╩╝╩2╛▌╒√└φ/C--6g/checksum
- ╘¡╩╝╩2╛▌╒√└φ/C--6g/fid
- ╘¡╩╝╩2╛▌╒√└φ/C--6g/log
- ╘¡╩╝╩2╛▌╒√└φ/C--6g/procpar
- ╘¡╩╝╩2╛▌╒√└φ/C--6g/text
- ╘¡╩╝╩2╛▌╒√└φ/C--6h/
- ╘¡╩╝╩2╛▌╒√└φ/C--6h/checksum
- ╘¡╩╝╩2╛▌╒√└φ/C--6h/fid
- ╘¡╩╝╩2╛▌╒√└φ/C--6h/log
- ╘¡╩╝╩2╛▌╒√└φ/C--6h/procpar
- ╘¡╩╝╩2╛▌╒√└φ/C--6h/text
- ╘¡╩╝╩2╛▌╒√└φ/C--7a/
- ╘¡╩╝╩2╛▌╒√└φ/C--7a/checksum
- ╘¡╩╝╩2╛▌╒√└φ/C--7a/fid
- ╘¡╩╝╩2╛▌╒√└φ/C--7a/log
- ╘¡╩╝╩2╛▌╒√└φ/C--7a/procpar
- ╘¡╩╝╩2╛▌╒√└φ/C--7a/text
- ╘¡╩╝╩2╛▌╒√└φ/C--7b/
- ╘¡╩╝╩2╛▌╒√└φ/C--7b/checksum
- ╘¡╩╝╩2╛▌╒√└φ/C--7b/fid
- ╘¡╩╝╩2╛▌╒√└φ/C--7b/log
- ╘¡╩╝╩2╛▌╒√└φ/C--7b/procpar
- ╘¡╩╝╩2╛▌╒√└φ/C--7b/text
- ╘¡╩╝╩2╛▌╒√└φ/C--8a/
- ╘¡╩╝╩2╛▌╒√└φ/C--8a/checksum
- ╘¡╩╝╩2╛▌╒√└φ/C--8a/fid
- ╘¡╩╝╩2╛▌╒√└φ/C--8a/log
- ╘¡╩╝╩2╛▌╒√└φ/C--8a/procpar
- ╘¡╩╝╩2╛▌╒√└φ/C--8a/text
- ╘¡╩╝╩2╛▌╒√└φ/C--8b/
- ╘¡╩╝╩2╛▌╒√└φ/C--8b/checksum
- ╘¡╩╝╩2╛▌╒√└φ/C--8b/fid
- ╘¡╩╝╩2╛▌╒√└φ/C--8b/log
- ╘¡╩╝╩2╛▌╒√└φ/C--8b/procpar
- ╘¡╩╝╩2╛▌╒√└φ/C--8b/text
- ╘¡╩╝╩2╛▌╒√└φ/C--9a/
- ╘¡╩╝╩2╛▌╒√└φ/C--9a/checksum
- ╘¡╩╝╩2╛▌╒√└φ/C--9a/fid
- ╘¡╩╝╩2╛▌╒√└φ/C--9a/log
- ╘¡╩╝╩2╛▌╒√└φ/C--9a/procpar
- ╘¡╩╝╩2╛▌╒√└φ/C--9a/text
- ╘¡╩╝╩2╛▌╒√└φ/C--9b/
- ╘¡╩╝╩2╛▌╒√└φ/C--9b/checksum
- ╘¡╩╝╩2╛▌╒√└φ/C--9b/fid
- ╘¡╩╝╩2╛▌╒√└φ/C--9b/log
- ╘¡╩╝╩2╛▌╒√└φ/C--9b/procpar
- ╘¡╩╝╩2╛▌╒√└φ/C--9b/text
- ╘¡╩╝╩2╛▌╒√└φ/H--1a/
- ╘¡╩╝╩2╛▌╒√└φ/H--1a/checksum
- ╘¡╩╝╩2╛▌╒√└φ/H--1a/Document 1.mnova
- ╘¡╩╝╩2╛▌╒√└φ/H--1a/fid
- ╘¡╩╝╩2╛▌╒√└φ/H--1a/log
- ╘¡╩╝╩2╛▌╒√└φ/H--1a/procpar
- ╘¡╩╝╩2╛▌╒√└φ/H--1a/text
- ╘¡╩╝╩2╛▌╒√└φ/H--1b/
- ╘¡╩╝╩2╛▌╒√└φ/H--1b/checksum
- ╘¡╩╝╩2╛▌╒√└φ/H--1b/Document 1.mnova
- ╘¡╩╝╩2╛▌╒√└φ/H--1b/fid
- ╘¡╩╝╩2╛▌╒√└φ/H--1b/log
- ╘¡╩╝╩2╛▌╒√└φ/H--1b/procpar
- ╘¡╩╝╩2╛▌╒√└φ/H--1b/text
- ╘¡╩╝╩2╛▌╒√└φ/H--6a/
- ╘¡╩╝╩2╛▌╒√└φ/H--6a/checksum
- ╘¡╩╝╩2╛▌╒√└φ/H--6a/Document 1.mnova
- ╘¡╩╝╩2╛▌╒√└φ/H--6a/fid
- ╘¡╩╝╩2╛▌╒√└φ/H--6a/log
- ╘¡╩╝╩2╛▌╒√└φ/H--6a/procpar
- ╘¡╩╝╩2╛▌╒√└φ/H--6a/text
- ╘¡╩╝╩2╛▌╒√└φ/H--6c/
- ╘¡╩╝╩2╛▌╒√└φ/H--6c/checksum
- ╘¡╩╝╩2╛▌╒√└φ/H--6c/Document 1.mnova
- ╘¡╩╝╩2╛▌╒√└φ/H--6c/fid
- ╘¡╩╝╩2╛▌╒√└φ/H--6c/log
- ╘¡╩╝╩2╛▌╒√└φ/H--6c/procpar
- ╘¡╩╝╩2╛▌╒√└φ/H--6c/text
- ╘¡╩╝╩2╛▌╒√└φ/H--6d/
- ╘¡╩╝╩2╛▌╒√└φ/H--6d/checksum
- ╘¡╩╝╩2╛▌╒√└φ/H--6d/Document 1.mnova
- ╘¡╩╝╩2╛▌╒√└φ/H--6d/fid
- ╘¡╩╝╩2╛▌╒√└φ/H--6d/log
- ╘¡╩╝╩2╛▌╒√└φ/H--6d/procpar
- ╘¡╩╝╩2╛▌╒√└φ/H--6d/text
- ╘¡╩╝╩2╛▌╒√└φ/H--6e--δ«┤·DMSO/
- ╘¡╩╝╩2╛▌╒√└φ/H--6e--δ«┤·DMSO/acqu
- ╘¡╩╝╩2╛▌╒√└φ/H--6e--δ«┤·DMSO/acqus
- ╘¡╩╝╩2╛▌╒√└φ/H--6e--δ«┤·DMSO/audita.txt
- ╘¡╩╝╩2╛▌╒√└φ/H--6e--δ«┤·DMSO/Document 1.mnova
- ╘¡╩╝╩2╛▌╒√└φ/H--6e--δ«┤·DMSO/fid
- ╘¡╩╝╩2╛▌╒√└φ/H--6e--δ«┤·DMSO/format.temp
- ╘¡╩╝╩2╛▌╒√└φ/H--6e--δ«┤·DMSO/fq1list
- ╘¡╩╝╩2╛▌╒√└φ/H--6e--δ«┤·DMSO/pdata/
- ╘¡╩╝╩2╛▌╒√└φ/H--6e--δ«┤·DMSO/pdata/1/
- ╘¡╩╝╩2╛▌╒√└φ/H--6e--δ«┤·DMSO/pdata/1/1i
- ╘¡╩╝╩2╛▌╒√└φ/H--6e--δ«┤·DMSO/pdata/1/1r
- ╘¡╩╝╩2╛▌╒√└φ/H--6e--δ«┤·DMSO/pdata/1/auditp.txt
- ╘¡╩╝╩2╛▌╒√└φ/H--6e--δ«┤·DMSO/pdata/1/email_20210917FC0006MLT-1_1_1.pdf
- ╘¡╩╝╩2╛▌╒√└φ/H--6e--δ«┤·DMSO/pdata/1/intrng
- ╘¡╩╝╩2╛▌╒√└φ/H--6e--δ«┤·DMSO/pdata/1/outd
- ╘¡╩╝╩2╛▌╒√└φ/H--6e--δ«┤·DMSO/pdata/1/parm.txt
- ╘¡╩╝╩2╛▌╒√└φ/H--6e--δ«┤·DMSO/pdata/1/peaklist.xml
- ╘¡╩╝╩2╛▌╒√└φ/H--6e--δ«┤·DMSO/pdata/1/peakrng
- ╘¡╩╝╩2╛▌╒√└φ/H--6e--δ«┤·DMSO/pdata/1/peaks
- ╘¡╩╝╩2╛▌╒√└φ/H--6e--δ«┤·DMSO/pdata/1/proc
- ╘¡╩╝╩2╛▌╒√└φ/H--6e--δ«┤·DMSO/pdata/1/procs
- ╘¡╩╝╩2╛▌╒√└φ/H--6e--δ«┤·DMSO/pdata/1/title
- ╘¡╩╝╩2╛▌╒√└φ/H--6e--δ«┤·DMSO/precom.output
- ╘¡╩╝╩2╛▌╒√└φ/H--6e--δ«┤·DMSO/prosol_History
- ╘¡╩╝╩2╛▌╒√└φ/H--6e--δ«┤·DMSO/pulseprogram
- ╘¡╩╝╩2╛▌╒√└φ/H--6e--δ«┤·DMSO/scon2
- ╘¡╩╝╩2╛▌╒√└φ/H--6e--δ«┤·DMSO/shimvalues
- ╘¡╩╝╩2╛▌╒√└φ/H--6e--δ«┤·DMSO/specpar
- ╘¡╩╝╩2╛▌╒√└φ/H--6e--δ«┤·DMSO/stanprogram6844
- ╘¡╩╝╩2╛▌╒√└φ/H--6e--δ«┤·DMSO/uxnmr.info
- ╘¡╩╝╩2╛▌╒√└φ/H--6e--δ«┤·DMSO/uxnmr.par
- ╘¡╩╝╩2╛▌╒√└φ/H--6e--δ«┤·DMSO/vtc_pid_settings
- ╘¡╩╝╩2╛▌╒√└φ/H--6e--δ«┤·┬╚╖┬/
- ╘¡╩╝╩2╛▌╒√└φ/H--6e--δ«┤·┬╚╖┬/checksum
- ╘¡╩╝╩2╛▌╒√└φ/H--6e--δ«┤·┬╚╖┬/Document 1.mnova
- ╘¡╩╝╩2╛▌╒√└φ/H--6e--δ«┤·┬╚╖┬/fid
- ╘¡╩╝╩2╛▌╒√└φ/H--6e--δ«┤·┬╚╖┬/log
- ╘¡╩╝╩2╛▌╒√└φ/H--6e--δ«┤·┬╚╖┬/procpar
- ╘¡╩╝╩2╛▌╒√└φ/H--6e--δ«┤·┬╚╖┬/text
- ╘¡╩╝╩2╛▌╒√└φ/H--6g/
- ╘¡╩╝╩2╛▌╒√└φ/H--6g/checksum
- ╘¡╩╝╩2╛▌╒√└φ/H--6g/Document 1.mnova
- ╘¡╩╝╩2╛▌╒√└φ/H--6g/fid
- ╘¡╩╝╩2╛▌╒√└φ/H--6g/log
- ╘¡╩╝╩2╛▌╒√└φ/H--6g/procpar
- ╘¡╩╝╩2╛▌╒√└φ/H--6g/text
- ╘¡╩╝╩2╛▌╒√└φ/H--6h/
- ╘¡╩╝╩2╛▌╒√└φ/H--6h/checksum
- ╘¡╩╝╩2╛▌╒√└φ/H--6h/Document 1.mnova
- ╘¡╩╝╩2╛▌╒√└φ/H--6h/fid
- ╘¡╩╝╩2╛▌╒√└φ/H--6h/log
- ╘¡╩╝╩2╛▌╒√└φ/H--6h/procpar
- ╘¡╩╝╩2╛▌╒√└φ/H--6h/text
- ╘¡╩╝╩2╛▌╒√└φ/H--7a/
- ╘¡╩╝╩2╛▌╒√└φ/H--7a/checksum
- ╘¡╩╝╩2╛▌╒√└φ/H--7a/Document 1.mnova
- ╘¡╩╝╩2╛▌╒√└φ/H--7a/fid
- ╘¡╩╝╩2╛▌╒√└φ/H--7a/log
- ╘¡╩╝╩2╛▌╒√└φ/H--7a/procpar
- ╘¡╩╝╩2╛▌╒√└φ/H--7a/text
- ╘¡╩╝╩2╛▌╒√└φ/H--7b/
- ╘¡╩╝╩2╛▌╒√└φ/H--7b/checksum
- ╘¡╩╝╩2╛▌╒√└φ/H--7b/Document 1.mnova
- ╘¡╩╝╩2╛▌╒√└φ/H--7b/fid
- ╘¡╩╝╩2╛▌╒√└φ/H--7b/log
- ╘¡╩╝╩2╛▌╒√└φ/H--7b/procpar
- ╘¡╩╝╩2╛▌╒√└φ/H--7b/text
- ╘¡╩╝╩2╛▌╒√└φ/H--8a/
- ╘¡╩╝╩2╛▌╒√└φ/H--8a/checksum
- ╘¡╩╝╩2╛▌╒√└φ/H--8a/Document 1.mnova
- ╘¡╩╝╩2╛▌╒√└φ/H--8a/fid
- ╘¡╩╝╩2╛▌╒√└φ/H--8a/log
- ╘¡╩╝╩2╛▌╒√└φ/H--8a/procpar
- ╘¡╩╝╩2╛▌╒√└φ/H--8a/text
- ╘¡╩╝╩2╛▌╒√└φ/H--8b/
- ╘¡╩╝╩2╛▌╒√└φ/H--8b/checksum
- ╘¡╩╝╩2╛▌╒√└φ/H--8b/Document 1.mnova
- ╘¡╩╝╩2╛▌╒√└φ/H--8b/fid
- ╘¡╩╝╩2╛▌╒√└φ/H--8b/log
- ╘¡╩╝╩2╛▌╒√└φ/H--8b/procpar
- ╘¡╩╝╩2╛▌╒√└φ/H--8b/text
- ╘¡╩╝╩2╛▌╒√└φ/H--9a/
- ╘¡╩╝╩2╛▌╒√└φ/H--9a/checksum
- ╘¡╩╝╩2╛▌╒√└φ/H--9a/Document 1.mnova
- ╘¡╩╝╩2╛▌╒√└φ/H--9a/fid
- ╘¡╩╝╩2╛▌╒√└φ/H--9a/log
- ╘¡╩╝╩2╛▌╒√└φ/H--9a/procpar
- ╘¡╩╝╩2╛▌╒√└φ/H--9a/text
- ╘¡╩╝╩2╛▌╒√└φ/H--9b/
- ╘¡╩╝╩2╛▌╒√└φ/H--9b/checksum
- ╘¡╩╝╩2╛▌╒√└φ/H--9b/Document 1.mnova
- ╘¡╩╝╩2╛▌╒√└φ/H--9b/fid
- ╘¡╩╝╩2╛▌╒√└φ/H--9b/log
- ╘¡╩╝╩2╛▌╒√└φ/H--9b/procpar
- ╘¡╩╝╩2╛▌╒√└φ/H--9b/text
- ╘¡╩╝╩2╛▌╒√└φ/H--Monomer-1/
- ╘¡╩╝╩2╛▌╒√└φ/H--Monomer-1/acqu
- ╘¡╩╝╩2╛▌╒√└φ/H--Monomer-1/acqus
- ╘¡╩╝╩2╛▌╒√└φ/H--Monomer-1/audita.txt
- ╘¡╩╝╩2╛▌╒√└φ/H--Monomer-1/Document 1.mnova
- ╘¡╩╝╩2╛▌╒√└φ/H--Monomer-1/fid
- ╘¡╩╝╩2╛▌╒√└φ/H--Monomer-1/format.temp
- ╘¡╩╝╩2╛▌╒√└φ/H--Monomer-1/fq1list
- ╘¡╩╝╩2╛▌╒√└φ/H--Monomer-1/pdata/
- ╘¡╩╝╩2╛▌╒√└φ/H--Monomer-1/pdata/1/
- ╘¡╩╝╩2╛▌╒√└φ/H--Monomer-1/pdata/1/1i
- ╘¡╩╝╩2╛▌╒√└φ/H--Monomer-1/pdata/1/1r
[truncated: 56 more entries]
