# Supplementary material for: Construction and Property Investigation of Serial Pillar[5]arene-Based [1]Rotaxanes
Source: Front Chem. 2022 Jun 7;10:908773. doi: 10.3389/fchem.2022.908773 (PMC9210957; doi:10.3389/fchem.2022.908773)
Supplement: Supplementary file 1 [file DataSheet3.zip › ╘¡╩╝╩2╛▌╒√└φ/2D NOESY-6e/1/fq1list]

O 400.132471
 -500000
 -498043
 -496086
 -494129
 -492172
 -490215
 -488258
 -486301
 -484344
 -482387
 -480431
 -478474
 -476517
 -474560
 -472603
 -470646
 -468689
 -466732
 -464775
 -462818
 -460861
 -458904
 -456947
 -454990
 -453033
 -451076
 -449119
 -447162
 -445205
 -443249
 -441292
 -439335
 -437378
 -435421
 -433464
 -431507
 -429550
 -427593
 -425636
 -423679
 -421722
 -419765
 -417808
 -415851
 -413894
 -411937
 -409980
 -408023
 -406067
 -404110
 -402153
 -400196
 -398239
 -396282
 -394325
 -392368
 -390411
 -388454
 -386497
 -384540
 -382583
 -380626
 -378669
 -376712
 -374755
 -372798
 -370841
 -368885
 -366928
 -364971
 -363014
 -361057
 -359100
 -357143
 -355186
 -353229
 -351272
 -349315
 -347358
 -345401
 -343444
 -341487
 -339530
 -337573
 -335616
 -333659
 -331703
 -329746
 -327789
 -325832
 -323875
 -321918
 -319961
 -318004
 -316047
 -314090
 -312133
 -310176
 -308219
 -306262
 -304305
 -302348
 -300391
 -298434
 -296477
 -294521
 -292564
 -290607
 -288650
 -286693
 -284736
 -282779
 -280822
 -278865
 -276908
 -274951
 -272994
 -271037
 -269080
 -267123
 -265166
 -263209
 -261252
 -259295
 -257339
 -255382
 -253425
 -251468
 -249511
 -247554
 -245597
 -243640
 -241683
 -239726
 -237769
 -235812
 -233855
 -231898
 -229941
 -227984
 -226027
 -224070
 -222114
 -220157
 -218200
 -216243
 -214286
 -212329
 -210372
 -208415
 -206458
 -204501
 -202544
 -200587
 -198630
 -196673
 -194716
 -192759
 -190802
 -188845
 -186888
 -184932
 -182975
 -181018
 -179061
 -177104
 -175147
 -173190
 -171233
 -169276
 -167319
 -165362
 -163405
 -161448
 -159491
 -157534
 -155577
 -153620
 -151663
 -149706
 -147750
 -145793
 -143836
 -141879
 -139922
 -137965
 -136008
 -134051
 -132094
 -130137
 -128180
 -126223
 -124266
 -122309
 -120352
 -118395
 -116438
 -114481
 -112524
 -110568
 -108611
 -106654
 -104697
 -102740
 -100783
  -98826
  -96869
  -94912
  -92955
  -90998
  -89041
  -87084
  -85127
  -83170
  -81213
  -79256
  -77299
  -75342
  -73386
  -71429
  -69472
  -67515
  -65558
  -63601
  -61644
  -59687
  -57730
  -55773
  -53816
  -51859
  -49902
  -47945
  -45988
  -44031
  -42074
  -40117
  -38160
  -36204
  -34247
  -32290
  -30333
  -28376
  -26419
  -24462
  -22505
  -20548
  -18591
  -16634
  -14677
  -12720
  -10763
   -8806
   -6849
   -4892
   -2935
    -978
     978
    2935
    4892
    6849
    8806
   10763
   12720
   14677
   16634
   18591
   20548
   22505
   24462
   26419
   28376
   30333
   32290
   34247
   36204
   38160
   40117
   42074
   44031
   45988
   47945
   49902
   51859
   53816
   55773
   57730
   59687
   61644
   63601
   65558
   67515
   69472
   71429
   73386
   75342
   77299
   79256
   81213
   83170
   85127
   87084
   89041
   90998
   92955
   94912
   96869
   98826
  100783
  102740
  104697
  106654
  108611
  110568
  112524
  114481
  116438
  118395
  120352
  122309
  124266
  126223
  128180
  130137
  132094
  134051
  136008
  137965
  139922
  141879
  143836
  145793
  147750
  149706
  151663
  153620
  155577
  157534
  159491
  161448
  163405
  165362
  167319
  169276
  171233
  173190
  175147
  177104
  179061
  181018
  182975
  184932
  186888
  188845
  190802
  192759
  194716
  196673
  198630
  200587
  202544
  204501
  206458
  208415
  210372
  212329
  214286
  216243
  218200
  220157
  222114
  224070
  226027
  227984
  229941
  231898
  233855
  235812
  237769
  239726
  241683
  243640
  245597
  247554
  249511
  251468
  253425
  255382
  257339
  259295
  261252
  263209
  265166
  267123
  269080
  271037
  272994
  274951
  276908
  278865
  280822
  282779
  284736
  286693
  288650
  290607
  292564
  294521
  296477
  298434
  300391
  302348
  304305
  306262
  308219
  310176
  312133
  314090
  316047
  318004
  319961
  321918
  323875
  325832
  327789
  329746
  331703
  333659
  335616
  337573
  339530
  341487
  343444
  345401
  347358
  349315
  351272
  353229
  355186
  357143
  359100
  361057
  363014
  364971
  366928
  368885
  370841
  372798
  374755
  376712
  378669
  380626
  382583
  384540
  386497
  388454
  390411
  392368
  394325
  396282
  398239
  400196
  402153
  404110
  406067
  408023
  409980
  411937
  413894
  415851
  417808
  419765
  421722
  423679
  425636
  427593
  429550
  431507
  433464
  435421
  437378
  439335
  441292
  443249
  445205
  447162
  449119
  451076
  453033
  454990
  456947
  458904
  460861
  462818
  464775
  466732
  468689
  470646
  472603
  474560
  476517
  478474
  480431
  482387
  484344
  486301
  488258
  490215
  492172
  494129
  496086
  498043
  500000
