# Supplementary material for: Construction and Property Investigation of Serial Pillar[5]arene-Based [1]Rotaxanes
Source: Front Chem. 2022 Jun 7;10:908773. doi: 10.3389/fchem.2022.908773 (PMC9210957; doi:10.3389/fchem.2022.908773)
Supplement: Supplementary file 1 [file DataSheet3.zip › ╘¡╩╝╩2╛▌╒√└φ/2D NOESY-6e/1/pdata/1/auditp.txt]

##TITLE= Audit trail, TopSpin 3.5 pl 2
##JCAMPDX= 5.01
##ORIGIN= Bruker BioSpin GmbH
##OWNER= nmrsu
$$ D:/data/2021-11/nmrsu/20211118FC0016MLT-1/1/pdata/1/auditp.txt
##AUDIT TRAIL=  $$ (NUMBER, WHEN, WHO, WHERE, PROCESS, VERSION, WHAT)
(   1,<2021-11-18 17:32:39.755 +0800>,<nmrsu>,<PC-nantongmag>,<go4>,<TopSpin 3.5.b.52.3>,
      <created by zg
	started at 2021-11-18 17:31:05.297 +0800,
	POWCHK enabled, PULCHK disabled,
       configuration hash MD5:
       74 A5 39 2D 62 E6 A8 56 48 97 21 CD 8C FA 8F 02
       data hash MD5: 64K
       1C E9 8D 2D 4F C1 C2 8E B5 D0 44 70 17 CE 21 53>)
(   2,<2021-11-18 17:32:39.802 +0800>,<nmrsu>,<PC-nantongmag>,<audit>,<TopSpin 3.5.2>,
      <user comment:
       ICON-NMR User ID: nmrsu
       data hash MD5: 64K
       1C E9 8D 2D 4F C1 C2 8E B5 D0 44 70 17 CE 21 53>)
(   3,<2021-11-18 17:32:40.223 +0800>,<nmrsu>,<PC-nantongmag>,<proc1d>,<TopSpin 3.5.2>,
      <Start of raw data processing
       ef LB = 0.3 FT_mod = 6 PKNL = 1 SI = 64K 
       data hash MD5: 64K
       27 C4 2F E2 3F F5 8D 0C D3 C6 19 36 71 07 C3 B4>)
(   4,<2021-11-18 17:32:40.426 +0800>,<nmrsu>,<PC-nantongmag>,<proc1d>,<TopSpin 3.5.2>,
      <apk 
       data hash MD5: 64K
       49 8C CA 53 6F 28 CB 1E 89 13 BB AA BF 4B 02 5E>)
(   5,<2021-11-18 17:32:40.504 +0800>,<nmrsu>,<PC-nantongmag>,<proc1d>,<TopSpin 3.5.2>,
      <abs ABSG = 5 
       data hash MD5: 64K
       7F C7 CB 79 34 A3 3C 6A E2 F9 58 B1 37 3D 8E D2>)
(   6,<2021-11-18 17:33:02.999 +0800>,<nmrsu>,<PC-nantongmag>,<proc1d>,<TopSpin 3.5.2>,
      <abs ABSG = 5 
       data hash MD5: 64K
       0A EF F7 F0 BD F6 E7 F7 7E 40 DD FE E0 AE D6 BB>)
##END=

$$ hash MD5
$$ 0F 61 F8 AB 2E 29 AE 44 20 C6 56 33 DA 17 B1 5E
