# Supplementary material for: Construction and Property Investigation of Serial Pillar[5]arene-Based [1]Rotaxanes
Source: Front Chem. 2022 Jun 7;10:908773. doi: 10.3389/fchem.2022.908773 (PMC9210957; doi:10.3389/fchem.2022.908773)
Supplement: Supplementary file 1 [file DataSheet3.zip › ╘¡╩╝╩2╛▌╒√└φ/2D NOESY-6e/1/pdata/1/intrng]

P 0
8.544693   8.265407
7.640219   7.184010
7.183705   6.563407
5.365590   4.845517
4.803044   4.352334
4.172662   3.338162
3.009374   0.548655
0.316730   -0.359486
-0.861836   -1.705502
-2.080737   -2.643283
