# Supplementary material for: Construction and Property Investigation of Serial Pillar[5]arene-Based [1]Rotaxanes
Source: Front Chem. 2022 Jun 7;10:908773. doi: 10.3389/fchem.2022.908773 (PMC9210957; doi:10.3389/fchem.2022.908773)
Supplement: Supplementary file 1 [file DataSheet3.zip › ╘¡╩╝╩2╛▌╒√└φ/2D NOESY-6e/1/pdata/1/parm.txt]

Current Data Parameters
NAME     20211118FC0016MLT-1              
EXPNO                 1              
PROCNO                1              

F2 - Acquisition Parameters
Date_          20211118              
Time              17.32 h            
INSTRUM           spect              
PROBHD   Z116098_0503 (              
PULPROG            zg30              
TD                65536              
SOLVENT           CDCl3              
NS                   16              
DS                    2              
SWH            8012.820 Hz           
FIDRES         0.122266 Hz           
AQ            4.0894465 sec          
RG                 86.5              
DW               62.400 usec         
DE                 6.50 usec         
TE                296.8 K            
D1           1.00000000 sec          
TD0                   1              
SFO1        400.1324708 MHz          
NUC1                 1H              
P1                 9.70 usec         
PLW1        15.02099991 W            

F2 - Processing parameters
SI                65536              
SF          400.1300104 MHz          
WDW                  EM              
SSB      0              
LB                 0.30 Hz           
GB       0              
PC                 1.00              
