# Supplementary material for: Construction and Property Investigation of Serial Pillar[5]arene-Based [1]Rotaxanes
Source: Front Chem. 2022 Jun 7;10:908773. doi: 10.3389/fchem.2022.908773 (PMC9210957; doi:10.3389/fchem.2022.908773)
Supplement: Supplementary file 1 [file DataSheet3.zip › ╘¡╩╝╩2╛▌╒√└φ/2D NOESY-6e/1/pdata/1/peaklist.xml]

<?xml version="1.0" encoding="UTF-8"?>
<PeakList>
  <PeakList1D>
    <PeakList1DHeader creator="nmrsu" date="2021-11-18T17:32:40.629+08:00" expNo="1" name="20211118FC0016MLT-1" owner="" procNo="1" source="D:/data/2021-11/nmrsu">
      <PeakPickDetails>F1=16.161831ppm, F2=-3.863712ppm, MI=0.00cm, MAXI=10000.00cm, PC=1.000
      </PeakPickDetails>
    </PeakList1DHeader>
    <Peak1D F1="13.260464" intensity="5.592398e-003" type="0"/>
    <Peak1D F1="8.587444" intensity="8.853517e-003" type="0"/>
    <Peak1D F1="8.550903" intensity="5.565899e-003" type="0"/>
    <Peak1D F1="8.389119" intensity="1.544250e+000" type="0"/>
    <Peak1D F1="8.323886" intensity="7.009948e-003" type="0"/>
    <Peak1D F1="8.187928" intensity="9.306940e-003" type="0"/>
    <Peak1D F1="7.919647" intensity="5.554677e-003" type="0"/>
    <Peak1D F1="7.626138" intensity="7.212022e-003" type="0"/>
    <Peak1D F1="7.552741" intensity="7.934722e-003" type="0"/>
    <Peak1D F1="7.516937" intensity="7.171302e-002" type="0"/>
    <Peak1D F1="7.483623" intensity="9.274433e-003" type="0"/>
    <Peak1D F1="7.471023" intensity="1.010614e-002" type="0"/>
    <Peak1D F1="7.462207" intensity="8.790845e-003" type="0"/>
    <Peak1D F1="7.432505" intensity="1.097488e-002" type="0"/>
    <Peak1D F1="7.422441" intensity="1.045535e-002" type="0"/>
    <Peak1D F1="7.412921" intensity="1.123970e-002" type="0"/>
    <Peak1D F1="7.386291" intensity="1.231534e-002" type="0"/>
    <Peak1D F1="7.355845" intensity="3.562207e-001" type="0"/>
    <Peak1D F1="7.351733" intensity="3.830387e-001" type="0"/>
    <Peak1D F1="7.334367" intensity="6.953594e-001" type="0"/>
    <Peak1D F1="7.316879" intensity="4.275927e-001" type="0"/>
    <Peak1D F1="7.312802" intensity="4.707511e-001" type="0"/>
    <Peak1D F1="7.291389" intensity="7.632957e-001" type="0"/>
    <Peak1D F1="7.287564" intensity="6.688896e-001" type="0"/>
    <Peak1D F1="7.272248" intensity="9.217173e-001" type="0"/>
    <Peak1D F1="7.268264" intensity="8.633628e-001" type="0"/>
    <Peak1D F1="7.258154" intensity="1.150514e+001" type="0"/>
    <Peak1D F1="7.203815" intensity="8.125822e-003" type="0"/>
    <Peak1D F1="7.182202" intensity="5.516477e-003" type="0"/>
    <Peak1D F1="7.151422" intensity="6.941897e-003" type="0"/>
    <Peak1D F1="7.104972" intensity="2.131112e-002" type="0"/>
    <Peak1D F1="7.088508" intensity="1.616982e-002" type="0"/>
    <Peak1D F1="7.074135" intensity="2.159123e-002" type="0"/>
    <Peak1D F1="7.037781" intensity="3.236730e-002" type="0"/>
    <Peak1D F1="7.006116" intensity="9.653689e-001" type="0"/>
    <Peak1D F1="6.994063" intensity="1.463721e-001" type="0"/>
    <Peak1D F1="6.985553" intensity="8.612334e-001" type="0"/>
    <Peak1D F1="6.926200" intensity="2.009809e+000" type="0"/>
    <Peak1D F1="6.914153" intensity="2.166288e+000" type="0"/>
    <Peak1D F1="6.908212" intensity="3.039313e+000" type="0"/>
    <Peak1D F1="6.888424" intensity="8.899415e-001" type="0"/>
    <Peak1D F1="6.885970" intensity="8.972542e-001" type="0"/>
    <Peak1D F1="6.879413" intensity="1.957512e+000" type="0"/>
    <Peak1D F1="6.843370" intensity="3.649848e+000" type="0"/>
    <Peak1D F1="6.836037" intensity="2.323447e+000" type="0"/>
    <Peak1D F1="6.826413" intensity="2.004082e+000" type="0"/>
    <Peak1D F1="6.802016" intensity="6.939688e-002" type="0"/>
    <Peak1D F1="6.784053" intensity="3.075753e-002" type="0"/>
    <Peak1D F1="6.751584" intensity="5.777876e-002" type="0"/>
    <Peak1D F1="6.732299" intensity="1.867710e-001" type="0"/>
    <Peak1D F1="6.715506" intensity="2.033357e+000" type="0"/>
    <Peak1D F1="6.683714" intensity="1.537945e-002" type="0"/>
    <Peak1D F1="6.647795" intensity="1.858416e-002" type="0"/>
    <Peak1D F1="6.518614" intensity="6.837818e-003" type="0"/>
    <Peak1D F1="6.106225" intensity="9.186451e-003" type="0"/>
    <Peak1D F1="5.361780" intensity="8.525130e-003" type="0"/>
    <Peak1D F1="5.345555" intensity="1.234130e-002" type="0"/>
    <Peak1D F1="5.336505" intensity="7.397810e-003" type="0"/>
    <Peak1D F1="5.318541" intensity="6.326958e-003" type="0"/>
    <Peak1D F1="5.284525" intensity="3.189039e-002" type="0"/>
    <Peak1D F1="5.252012" intensity="9.457558e-003" type="0"/>
    <Peak1D F1="5.208759" intensity="1.446185e-002" type="0"/>
    <Peak1D F1="5.157276" intensity="1.856253e-002" type="0"/>
    <Peak1D F1="5.070944" intensity="2.001202e-001" type="0"/>
    <Peak1D F1="4.752460" intensity="1.060086e-002" type="0"/>
    <Peak1D F1="4.691985" intensity="1.172495e-002" type="0"/>
    <Peak1D F1="4.675173" intensity="2.035060e-002" type="0"/>
    <Peak1D F1="4.651239" intensity="1.726264e-002" type="0"/>
    <Peak1D F1="4.634592" intensity="3.922240e-002" type="0"/>
    <Peak1D F1="4.572572" intensity="1.684920e+000" type="0"/>
    <Peak1D F1="4.546898" intensity="1.969520e-001" type="0"/>
    <Peak1D F1="4.464295" intensity="1.028108e-002" type="0"/>
    <Peak1D F1="4.426999" intensity="3.876301e-002" type="0"/>
    <Peak1D F1="4.386196" intensity="3.535488e-002" type="0"/>
    <Peak1D F1="4.351825" intensity="1.313372e-002" type="0"/>
    <Peak1D F1="4.323842" intensity="5.638230e-003" type="0"/>
    <Peak1D F1="4.305861" intensity="6.578587e-003" type="0"/>
    <Peak1D F1="4.079190" intensity="7.416949e-003" type="0"/>
    <Peak1D F1="4.045089" intensity="1.058578e-002" type="0"/>
    <Peak1D F1="3.961715" intensity="5.035968e-002" type="0"/>
    <Peak1D F1="3.941837" intensity="6.408411e-002" type="0"/>
    <Peak1D F1="3.919766" intensity="1.566064e-001" type="0"/>
    <Peak1D F1="3.896160" intensity="4.792562e-001" type="0"/>
    <Peak1D F1="3.881448" intensity="7.546038e-001" type="0"/>
    <Peak1D F1="3.868224" intensity="7.561195e-001" type="0"/>
    <Peak1D F1="3.785542" intensity="8.975816e+000" type="0"/>
    <Peak1D F1="3.764931" intensity="8.635379e+000" type="0"/>
    <Peak1D F1="3.754543" intensity="4.813442e+000" type="0"/>
    <Peak1D F1="3.744092" intensity="1.500000e+001" type="0"/>
    <Peak1D F1="3.733224" intensity="9.830827e+000" type="0"/>
    <Peak1D F1="3.725948" intensity="1.231675e+001" type="0"/>
    <Peak1D F1="3.720616" intensity="9.006020e+000" type="0"/>
    <Peak1D F1="3.661495" intensity="7.997711e-001" type="0"/>
    <Peak1D F1="3.644830" intensity="1.497010e+000" type="0"/>
    <Peak1D F1="3.628108" intensity="7.682643e-001" type="0"/>
    <Peak1D F1="3.604710" intensity="7.870035e-002" type="0"/>
    <Peak1D F1="3.582908" intensity="6.917378e-002" type="0"/>
    <Peak1D F1="3.563107" intensity="8.077877e-002" type="0"/>
    <Peak1D F1="3.551611" intensity="5.971625e-002" type="0"/>
    <Peak1D F1="3.545376" intensity="7.510612e-002" type="0"/>
    <Peak1D F1="3.489062" intensity="1.290172e-002" type="0"/>
    <Peak1D F1="3.474087" intensity="1.307089e-002" type="0"/>
    <Peak1D F1="3.457745" intensity="9.782956e-003" type="0"/>
    <Peak1D F1="3.434476" intensity="6.863186e-003" type="0"/>
    <Peak1D F1="3.425715" intensity="7.683480e-003" type="0"/>
    <Peak1D F1="3.395885" intensity="7.171533e-003" type="0"/>
    <Peak1D F1="3.343734" intensity="8.912505e-003" type="0"/>
    <Peak1D F1="3.337054" intensity="7.678072e-003" type="0"/>
    <Peak1D F1="3.327986" intensity="1.030683e-002" type="0"/>
    <Peak1D F1="3.311988" intensity="1.022947e-002" type="0"/>
    <Peak1D F1="3.288693" intensity="7.565706e-003" type="0"/>
    <Peak1D F1="3.278546" intensity="7.152226e-003" type="0"/>
    <Peak1D F1="3.266136" intensity="6.389318e-003" type="0"/>
    <Peak1D F1="3.234677" intensity="1.273783e-002" type="0"/>
    <Peak1D F1="3.215046" intensity="1.045310e-002" type="0"/>
    <Peak1D F1="3.150404" intensity="9.310018e-003" type="0"/>
    <Peak1D F1="3.116534" intensity="9.449763e-003" type="0"/>
    <Peak1D F1="3.073165" intensity="7.701003e-003" type="0"/>
    <Peak1D F1="3.047250" intensity="5.933591e-003" type="0"/>
    <Peak1D F1="2.953186" intensity="7.759759e-003" type="0"/>
    <Peak1D F1="2.924978" intensity="7.102670e-003" type="0"/>
    <Peak1D F1="2.881702" intensity="1.140499e-002" type="0"/>
    <Peak1D F1="2.806067" intensity="2.183733e-002" type="0"/>
    <Peak1D F1="2.772202" intensity="2.523254e-002" type="0"/>
    <Peak1D F1="2.680598" intensity="1.388961e-002" type="0"/>
    <Peak1D F1="2.652372" intensity="1.338074e-002" type="0"/>
    <Peak1D F1="2.464664" intensity="1.754823e-001" type="0"/>
    <Peak1D F1="2.374479" intensity="3.119551e-002" type="0"/>
    <Peak1D F1="2.314468" intensity="2.076421e-002" type="0"/>
    <Peak1D F1="2.268868" intensity="1.833417e-002" type="0"/>
    <Peak1D F1="2.254264" intensity="1.942769e-002" type="0"/>
    <Peak1D F1="2.227769" intensity="2.063660e-002" type="0"/>
    <Peak1D F1="2.211117" intensity="2.735743e-002" type="0"/>
    <Peak1D F1="2.191418" intensity="2.271427e-002" type="0"/>
    <Peak1D F1="2.178853" intensity="1.988572e-002" type="0"/>
    <Peak1D F1="2.166416" intensity="1.895925e-002" type="0"/>
    <Peak1D F1="2.145399" intensity="2.199181e-002" type="0"/>
    <Peak1D F1="2.093403" intensity="2.858525e-001" type="0"/>
    <Peak1D F1="2.017667" intensity="3.545370e-002" type="0"/>
    <Peak1D F1="2.004014" intensity="2.925598e-002" type="0"/>
    <Peak1D F1="1.961745" intensity="2.340602e-002" type="0"/>
    <Peak1D F1="1.864058" intensity="2.616898e-001" type="0"/>
    <Peak1D F1="1.846954" intensity="3.836718e-001" type="0"/>
    <Peak1D F1="1.829137" intensity="4.294500e-001" type="0"/>
    <Peak1D F1="1.811911" intensity="3.856416e-001" type="0"/>
    <Peak1D F1="1.795913" intensity="2.765130e-001" type="0"/>
    <Peak1D F1="1.767357" intensity="2.863705e-001" type="0"/>
    <Peak1D F1="1.750169" intensity="6.027087e-001" type="0"/>
    <Peak1D F1="1.731945" intensity="6.891437e-001" type="0"/>
    <Peak1D F1="1.711347" intensity="6.466717e-001" type="0"/>
    <Peak1D F1="1.694239" intensity="2.627403e-001" type="0"/>
    <Peak1D F1="1.638351" intensity="2.345906e-001" type="0"/>
    <Peak1D F1="1.619890" intensity="7.167661e-001" type="0"/>
    <Peak1D F1="1.601335" intensity="1.233862e+000" type="0"/>
    <Peak1D F1="1.582610" intensity="1.215662e+000" type="0"/>
    <Peak1D F1="1.563922" intensity="7.012352e-001" type="0"/>
    <Peak1D F1="1.545507" intensity="2.559682e-001" type="0"/>
    <Peak1D F1="1.462265" intensity="4.165510e-002" type="0"/>
    <Peak1D F1="1.434715" intensity="2.138512e-001" type="0"/>
    <Peak1D F1="1.415905" intensity="4.751123e-001" type="0"/>
    <Peak1D F1="1.396433" intensity="6.766980e-001" type="0"/>
    <Peak1D F1="1.376950" intensity="4.999998e-001" type="0"/>
    <Peak1D F1="1.357721" intensity="2.471653e-001" type="0"/>
    <Peak1D F1="1.332967" intensity="7.149014e-002" type="0"/>
    <Peak1D F1="1.295553" intensity="7.290866e-002" type="0"/>
    <Peak1D F1="1.283830" intensity="8.554320e-002" type="0"/>
    <Peak1D F1="1.253555" intensity="2.894680e-001" type="0"/>
    <Peak1D F1="1.225636" intensity="2.123464e-001" type="0"/>
    <Peak1D F1="1.204255" intensity="4.272189e-001" type="0"/>
    <Peak1D F1="1.186325" intensity="5.653345e-001" type="0"/>
    <Peak1D F1="1.170501" intensity="4.336183e-001" type="0"/>
    <Peak1D F1="1.150046" intensity="2.157004e-001" type="0"/>
    <Peak1D F1="1.069610" intensity="2.012294e-001" type="0"/>
    <Peak1D F1="1.059828" intensity="1.294970e-001" type="0"/>
    <Peak1D F1="1.051220" intensity="3.980512e-001" type="0"/>
    <Peak1D F1="1.035592" intensity="1.972123e+000" type="0"/>
    <Peak1D F1="1.017225" intensity="3.667479e+000" type="0"/>
    <Peak1D F1="0.998731" intensity="1.648139e+000" type="0"/>
    <Peak1D F1="0.962700" intensity="3.111371e-002" type="0"/>
    <Peak1D F1="0.920859" intensity="1.972204e-002" type="0"/>
    <Peak1D F1="0.895791" intensity="4.006671e-002" type="0"/>
    <Peak1D F1="0.880259" intensity="7.192881e-002" type="0"/>
    <Peak1D F1="0.859698" intensity="6.837952e-002" type="0"/>
    <Peak1D F1="0.767724" intensity="4.504932e-001" type="0"/>
    <Peak1D F1="0.630403" intensity="6.297879e-003" type="0"/>
    <Peak1D F1="0.352751" intensity="9.259962e-003" type="0"/>
    <Peak1D F1="0.279907" intensity="6.976311e-003" type="0"/>
    <Peak1D F1="0.270101" intensity="6.741872e-003" type="0"/>
    <Peak1D F1="0.243814" intensity="8.324276e-003" type="0"/>
    <Peak1D F1="0.225214" intensity="9.584988e-003" type="0"/>
    <Peak1D F1="0.211162" intensity="1.047034e-002" type="0"/>
    <Peak1D F1="0.204939" intensity="1.050126e-002" type="0"/>
    <Peak1D F1="0.146237" intensity="4.528086e-002" type="0"/>
    <Peak1D F1="0.130002" intensity="2.438595e-002" type="0"/>
    <Peak1D F1="0.115895" intensity="2.270049e-002" type="0"/>
    <Peak1D F1="0.107719" intensity="2.178413e-002" type="0"/>
    <Peak1D F1="0.069981" intensity="5.055720e-002" type="0"/>
    <Peak1D F1="0.007774" intensity="2.359378e-001" type="0"/>
    <Peak1D F1="-0.000157" intensity="5.191932e+000" type="0"/>
    <Peak1D F1="-0.008286" intensity="2.164596e-001" type="0"/>
    <Peak1D F1="-0.092010" intensity="3.236634e-001" type="0"/>
    <Peak1D F1="-0.149450" intensity="8.243959e-002" type="0"/>
    <Peak1D F1="-0.190708" intensity="1.545683e-002" type="0"/>
    <Peak1D F1="-0.276828" intensity="7.370126e-003" type="0"/>
    <Peak1D F1="-0.297424" intensity="7.224298e-003" type="0"/>
    <Peak1D F1="-0.316571" intensity="8.509014e-003" type="0"/>
    <Peak1D F1="-0.342359" intensity="6.587436e-003" type="0"/>
    <Peak1D F1="-0.363140" intensity="5.364324e-003" type="0"/>
    <Peak1D F1="-0.386214" intensity="8.627017e-003" type="0"/>
    <Peak1D F1="-0.406669" intensity="7.842857e-003" type="0"/>
    <Peak1D F1="-0.980638" intensity="1.046635e-002" type="0"/>
    <Peak1D F1="-0.992837" intensity="1.189692e-002" type="0"/>
    <Peak1D F1="-1.011793" intensity="1.369137e-002" type="0"/>
    <Peak1D F1="-1.038019" intensity="1.526515e-002" type="0"/>
    <Peak1D F1="-1.055760" intensity="1.433611e-002" type="0"/>
    <Peak1D F1="-1.063061" intensity="1.430900e-002" type="0"/>
    <Peak1D F1="-1.093019" intensity="1.507663e-002" type="0"/>
    <Peak1D F1="-1.131444" intensity="1.513546e-002" type="0"/>
    <Peak1D F1="-1.390962" intensity="3.289606e-001" type="0"/>
    <Peak1D F1="-1.583367" intensity="9.625996e-003" type="0"/>
    <Peak1D F1="-1.636767" intensity="5.428892e-003" type="0"/>
    <Peak1D F1="-1.943087" intensity="5.732195e-003" type="0"/>
    <Peak1D F1="-1.967805" intensity="5.340082e-003" type="0"/>
    <Peak1D F1="-1.985288" intensity="7.748486e-003" type="0"/>
    <Peak1D F1="-2.004339" intensity="6.622609e-003" type="0"/>
    <Peak1D F1="-2.024919" intensity="7.008445e-003" type="0"/>
    <Peak1D F1="-2.040877" intensity="7.205465e-003" type="0"/>
    <Peak1D F1="-2.069270" intensity="5.657123e-003" type="0"/>
    <Peak1D F1="-2.083909" intensity="6.556440e-003" type="0"/>
    <Peak1D F1="-2.107915" intensity="5.578720e-003" type="0"/>
    <Peak1D F1="-2.163007" intensity="6.687080e-003" type="0"/>
    <Peak1D F1="-2.186150" intensity="7.953371e-003" type="0"/>
    <Peak1D F1="-2.366318" intensity="2.498222e-001" type="0"/>
    <Peak1D F1="-2.506927" intensity="1.105830e-002" type="0"/>
    <Peak1D F1="-2.574766" intensity="5.862843e-003" type="0"/>
    <Peak1D F1="-3.691547" intensity="5.248430e-003" type="0"/>
  </PeakList1D>
</PeakList>
