# Supplementary material for: Construction and Property Investigation of Serial Pillar[5]arene-Based [1]Rotaxanes
Source: Front Chem. 2022 Jun 7;10:908773. doi: 10.3389/fchem.2022.908773 (PMC9210957; doi:10.3389/fchem.2022.908773)
Supplement: Supplementary file 1 [file DataSheet3.zip › ╘¡╩╝╩2╛▌╒√└φ/2D NOESY-6e/1/pdata/1/peakrng]

P    #regions in PPM
# 2021-11-18 17:32:40 +0800  nmrsu@PC-nantongmag
# low field   high field   mi   maxi
  16.1618309020996  -3.86371155911834  0.000  10000.000  # for region 1
