# Supplementary material for: Construction and Property Investigation of Serial Pillar[5]arene-Based [1]Rotaxanes
Source: Front Chem. 2022 Jun 7;10:908773. doi: 10.3389/fchem.2022.908773 (PMC9210957; doi:10.3389/fchem.2022.908773)
Supplement: Supplementary file 1 [file DataSheet3.zip › ╘¡╩╝╩2╛▌╒√└φ/2D NOESY-6e/2/acqu2]

##TITLE= Parameter file, TopSpin 3.5 pl 2
##JCAMPDX= 5.0
##DATATYPE= Parameter Values
##NPOINTS= 2	$$ modification sequence number
##ORIGIN= Bruker BioSpin GmbH
##OWNER= nmrsu
$$ 2021-11-18 17:33:03.030 +0800  nmrsu@PC-nantongmag
$$ D:/data/2021-11/nmrsu/20211118FC0016MLT-1/2/acqu2
$$ process C:\Bruker\TopSpin3.5pl2\prog\mod\getlim.exe
##$ACQT0= 0
##$BF1= 400.13
##$FnMODE= 5
##$NUC1= <1H>
##$NusJSP= 0
##$NusT2= 1
##$NusTD= 0
##$O1= 1191.01003326705
##$ProjAngle= 0
##$SFO1= 400.131191010033
##$SW= 12.3721798268429
##$SW_h= 4000
##$TD= 256
##END=
