# Supplementary material for: Construction and Property Investigation of Serial Pillar[5]arene-Based [1]Rotaxanes
Source: Front Chem. 2022 Jun 7;10:908773. doi: 10.3389/fchem.2022.908773 (PMC9210957; doi:10.3389/fchem.2022.908773)
Supplement: Supplementary file 1 [file DataSheet3.zip › ╘¡╩╝╩2╛▌╒√└φ/2D NOESY-6e/2/audita.txt]

##TITLE= Audit trail, TopSpin 3.5.b.52 pl 3
##JCAMPDX= 5.01
##ORIGIN= Bruker BioSpin GmbH
##OWNER= nmrsu
$$ D:/data/2021-11/nmrsu/20211118FC0016MLT-1/2/audita.txt
##AUDIT TRAIL=  $$ (NUMBER, WHEN, WHO, WHERE, PROCESS, VERSION, WHAT)
(   1,<2021-11-18 18:19:16.793 +0800>,<nmrsu>,<PC-nantongmag>,<go4>,<TopSpin 3.5.b.52.3>,
      <created by zg
	started at 2021-11-18 17:33:19.566 +0800,
	POWCHK enabled, PULCHK disabled,
       configuration hash MD5:
       74 A5 39 2D 62 E6 A8 56 48 97 21 CD 8C FA 8F 02
       data hash MD5: 2K * 256
       21 E5 1C A8 36 4E 18 0E 93 31 AA 7A EA 43 CC AB>)
(   2,<2021-11-18 18:19:16.824 +0800>,<nmrsu>,<PC-nantongmag>,<audit>,<TopSpin 3.5.2>,
      <user comment:
       ICON-NMR User ID: nmrsu
       data hash MD5: 2K * 256
       21 E5 1C A8 36 4E 18 0E 93 31 AA 7A EA 43 CC AB>)
##END=

$$ hash MD5
$$ DA 3A AE AE 6B D3 F9 E9 C8 1E 66 95 03 82 77 05
