# Supplementary material for: Construction and Property Investigation of Serial Pillar[5]arene-Based [1]Rotaxanes
Source: Front Chem. 2022 Jun 7;10:908773. doi: 10.3389/fchem.2022.908773 (PMC9210957; doi:10.3389/fchem.2022.908773)
Supplement: Supplementary file 1 [file DataSheet3.zip › ╘¡╩╝╩2╛▌╒√└φ/2D NOESY-6e/2/pdata/1/auditp.txt]

##TITLE= Audit trail, TopSpin 3.5 pl 2
##JCAMPDX= 5.01
##ORIGIN= Bruker BioSpin GmbH
##OWNER= nmrsu
$$ D:/data/2021-11/nmrsu/20211118FC0016MLT-1/2/pdata/1/auditp.txt
##AUDIT TRAIL=  $$ (NUMBER, WHEN, WHO, WHERE, PROCESS, VERSION, WHAT)
(   1,<2021-11-18 18:19:16.793 +0800>,<nmrsu>,<PC-nantongmag>,<go4>,<TopSpin 3.5.b.52.3>,
      <created by zg
	started at 2021-11-18 17:33:19.566 +0800,
	POWCHK enabled, PULCHK disabled,
       configuration hash MD5:
       74 A5 39 2D 62 E6 A8 56 48 97 21 CD 8C FA 8F 02
       data hash MD5: 2K * 256
       21 E5 1C A8 36 4E 18 0E 93 31 AA 7A EA 43 CC AB>)
(   2,<2021-11-18 18:19:16.824 +0800>,<nmrsu>,<PC-nantongmag>,<audit>,<TopSpin 3.5.2>,
      <user comment:
       ICON-NMR User ID: nmrsu
       data hash MD5: 2K * 256
       21 E5 1C A8 36 4E 18 0E 93 31 AA 7A EA 43 CC AB>)
(   3,<2021-11-18 18:19:17.667 +0800>,<nmrsu>,<PC-nantongmag>,<proc2d>,<TopSpin 3.5.2>,
      <Start of raw data processing
       xfb same F2: SI = 1K WDW = 4 SSB = 2 FT_mod = 6 PKNL = 1 PHC0 = 130.4133 PHC1 = -11.64603 F1: SI = 1K WDW = 4 SSB = 2 FT_mod = 4 FCOR = 1 PHC0 = 90 PHC1 = -180
       data hash MD5: 1K * 1K
       14 B9 6C A3 36 18 58 66 7F 4B CA 6B FE 80 73 1F>)
(   4,<2021-11-18 18:19:17.729 +0800>,<nmrsu>,<PC-nantongmag>,<proc2d>,<TopSpin 3.5.2>,
      <abs2 F2: ABSG = 5 ABSF1 = 9.136732 ABSF2 = -3.235484
       data hash MD5: 1K * 1K
       DF 0F 09 EB 18 13 1A 46 3A 33 96 47 40 CB 94 C2>)
(   5,<2021-11-18 18:19:17.776 +0800>,<nmrsu>,<PC-nantongmag>,<proc2d>,<TopSpin 3.5.2>,
      <abs1 F1: ABSG = 5 ABSF1 = 9.136732 ABSF2 = -3.235484
       data hash MD5: 1K * 1K
       BD 3A 26 52 39 A9 60 CF 17 90 12 8C D2 51 9A BC>)
##END=

$$ hash MD5
$$ 3B 4D 9C BB 58 7B 3F 59 49 B1 63 DD A1 0A D8 8F
