# Supplementary material for: Construction and Property Investigation of Serial Pillar[5]arene-Based [1]Rotaxanes
Source: Front Chem. 2022 Jun 7;10:908773. doi: 10.3389/fchem.2022.908773 (PMC9210957; doi:10.3389/fchem.2022.908773)
Supplement: Supplementary file 1 [file DataSheet3.zip › ╘¡╩╝╩2╛▌╒√└φ/2D NOESY-6e/2/pdata/1/parm.txt]

Current Data Parameters
NAME     20211118FC0016MLT-1              
EXPNO                 2              
PROCNO                1              

F2 - Acquisition Parameters
Date_          20211118              
Time              17.34 h            
INSTRUM           spect              
PROBHD   Z116098_0503 (              
PULPROG     noesygpphpp              
TD                 2048              
SOLVENT           CDCl3              
NS                    4              
DS                   32              
SWH            4950.495 Hz           
FIDRES         2.417234 Hz           
AQ            0.2068480 sec          
RG                50.36              
DW              101.000 usec         
DE                 6.50 usec         
TE                296.8 K            
D0           0.00008865 sec          
D1           2.04915190 sec          
D8           0.30000001 sec          
D11          0.03000000 sec          
D12          0.00002000 sec          
D16          0.00020000 sec          
IN0          0.00020200 sec          
TDav                  1              
SFO1        400.1311910 MHz          
NUC1                 1H              
P1                 9.70 usec         
P2                19.40 usec         
P17             2500.00 usec         
PLW1        15.02099991 W            
PLW10        1.57040000 W            
GPNAM[1]     SMSQ10.100              
GPZ1              40.00 %            
P16             1000.00 usec         

F1 - Acquisition parameters
TD                  256              
SFO1           400.1312 MHz          
FIDRES        19.337872 Hz           
SW               12.372 ppm          
FnMODE      States-TPPI              

F2 - Processing parameters
SI                 1024              
SF          400.1300104 MHz          
WDW               QSINE              
SSB                   2              
LB       0 Hz           
GB       0              
PC                 1.00              

F1 - Processing parameters
SI                 1024              
MC2         States-TPPI              
SF          400.1300104 MHz          
WDW               QSINE              
SSB                   2              
LB       0 Hz           
GB       0              
