# Supplementary material for: Construction and Property Investigation of Serial Pillar[5]arene-Based [1]Rotaxanes
Source: Front Chem. 2022 Jun 7;10:908773. doi: 10.3389/fchem.2022.908773 (PMC9210957; doi:10.3389/fchem.2022.908773)
Supplement: Supplementary file 1 [file DataSheet3.zip › ╘¡╩╝╩2╛▌╒√└φ/2D NOESY-6e/2/pdata/1/portf]

#!Portfolio 0.6
1 /dummy
"D:/data/2021-11/nmrsu" "20211118FC0016MLT-1" 2 1
"D:/data/2021-11/nmrsu" "20211118FC0016MLT-1" 1 1
"D:/data/2021-11/nmrsu" "20211118FC0016MLT-1" 1 1
