# Supplementary material for: Construction and Property Investigation of Serial Pillar[5]arene-Based [1]Rotaxanes
Source: Front Chem. 2022 Jun 7;10:908773. doi: 10.3389/fchem.2022.908773 (PMC9210957; doi:10.3389/fchem.2022.908773)
Supplement: Supplementary file 1 [file DataSheet3.zip › ╘¡╩╝╩2╛▌╒√└φ/2D NOESY-6e/2/shimvalues]

# Thu Nov 18 17:34:55 2021
#$$PROBEIDENTIFIER=Z116098_0503
#$$PROBENAME=PA BBO 400S1 BBF-H-D-05 Z SP
#$$SHIMID=292722
#
# Active Shim Gradients
#
Z           		-2351           
Z2          		2246            
Z3          		-33             
Z4          		-3372           
Z5          		-51             
X           		-1020           
XZ          		-484            
XZ2         		-2698           
(X2-Y2)     		1117            
XY          		-4437           
Y           		-2414           
YZ          		1143            
YZ2         		9843            
(X2-Y2)Z2   		-2069           
XZ4         		-354            
XZ3         		469             
Z6          		10              
(X2-Y2)Z    		430             
YZ4         		1581            
YZ3         		-1232           
XYZ2        		2346            
XYZ         		-564            
X3Z         		198             
X3          		-5020           
Y3Z         		-922            
Y3          		2119            
Z7          		2882            
Z8          		9646            
XZ5         		3331            
YZ5         		9732            
(X2-Y2)Z3   		-710            
(X2-Y2)Z4   		3197            
(X2-Y2)Z5   		0               
XYZ3        		613             
XYZ4        		-5526           
XYZ5        		0               
#
# Lock Parameter
#
FIELD		6079.637
LOCKPHASE		218.409 
LOCKPOWER		-30.000 
LOCKGAIN		120.780 
LOCKDC		-75.000 
LOCKSHIFT		7.240   
LOOPGAIN		-12.000 
LOOPTIME		0.400   
LOOPFILTER		100.000 
#
IEEE64_VERSION_CODE 1
#
# Shim currents 
#
SHIM_SETTING [1 ]  -790.33092106   
SHIM_SETTING [2 ]  -2830.75016412  
SHIM_SETTING [3 ]  -1901.26481155  
SHIM_SETTING [4 ]  12059.00388816  
SHIM_SETTING [5 ]  -6102.84822134  
SHIM_SETTING [6 ]  -4808.07127067  
SHIM_SETTING [7 ]  9478.83811391   
SHIM_SETTING [8 ]  3714.70206292   
SHIM_SETTING [9 ]  650.02161532    
SHIM_SETTING [10]  -834.70492006   
SHIM_SETTING [11]  0.00000000      
SHIM_SETTING [12]  3040.39900000   
SHIM_SETTING [13]  1197.19000000   
SHIM_SETTING [14]  -2530.81500000  
SHIM_SETTING [15]  -2738.24645871  
SHIM_SETTING [16]  -4930.57345871  
SHIM_SETTING [17]  1119.46200000   
SHIM_SETTING [18]  1033.07200000   
SHIM_SETTING [19]  3641.26283235   
SHIM_SETTING [20]  -3511.73416765  
SHIM_SETTING [21]  43.12900000     
SHIM_SETTING [22]  232.03900000    
SHIM_SETTING [23]  187.16300000    
SHIM_SETTING [24]  -1316.92600000  
SHIM_SETTING [25]  2663.18000000   
SHIM_SETTING [26]  3890.98500000   
SHIM_SETTING [27]  -2338.54400000  
SHIM_SETTING [28]  12031.39918807  
SHIM_SETTING [29]  -5837.65400000  
SHIM_SETTING [30]  -6811.56700000  
SHIM_SETTING [31]  -6397.81800000  
SHIM_SETTING [32]  5217.38118807   
SHIM_SETTING [33]  -3200.68000000  
SHIM_SETTING [34]  -2978.28900000  
SHIM_SETTING [35]  -1414.13400000  
SHIM_SETTING [36]  156.20500000    
SHIM_SETTING [37]  -11980.92724853 
SHIM_SETTING [38]  6146.82975147   
SHIM_SETTING [39]  -14304.66300000 
SHIM_SETTING [40]  0.00000000      
