# Supplementary material for: Construction and Property Investigation of Serial Pillar[5]arene-Based [1]Rotaxanes
Source: Front Chem. 2022 Jun 7;10:908773. doi: 10.3389/fchem.2022.908773 (PMC9210957; doi:10.3389/fchem.2022.908773)
Supplement: Supplementary file 1 [file DataSheet3.zip › ╘¡╩╝╩2╛▌╒√└φ/C--1a/log]

Thu Apr 15 11:40:38 2021: Experiment started
Thu Apr 15 11:43:07 2021: BS 1 completed
Thu Apr 15 11:45:35 2021: BS 2 completed
Thu Apr 15 11:48:03 2021: BS 3 completed
Thu Apr 15 11:50:31 2021: BS 4 completed
Thu Apr 15 11:52:59 2021: BS 5 completed
Thu Apr 15 11:55:27 2021: BS 6 completed
Thu Apr 15 11:57:54 2021: BS 7 completed
Thu Apr 15 12:00:22 2021: BS 8 completed
Thu Apr 15 12:02:50 2021: BS 9 completed
Thu Apr 15 12:04:37 2021: Acquisition aborted
