# Supplementary material for: Construction and Property Investigation of Serial Pillar[5]arene-Based [1]Rotaxanes
Source: Front Chem. 2022 Jun 7;10:908773. doi: 10.3389/fchem.2022.908773 (PMC9210957; doi:10.3389/fchem.2022.908773)
Supplement: Supplementary file 1 [file DataSheet3.zip › ╘¡╩╝╩2╛▌╒√└φ/C--1b/log]

Sat Apr 17 11:34:17 2021: Experiment started
Sat Apr 17 11:36:46 2021: BS 1 completed
Sat Apr 17 11:39:14 2021: BS 2 completed
Sat Apr 17 11:41:42 2021: BS 3 completed
Sat Apr 17 11:44:10 2021: BS 4 completed
Sat Apr 17 11:46:37 2021: BS 5 completed
Sat Apr 17 11:49:05 2021: BS 6 completed
Sat Apr 17 11:51:33 2021: BS 7 completed
Sat Apr 17 11:54:01 2021: BS 8 completed
Sat Apr 17 11:56:29 2021: BS 9 completed
Sat Apr 17 11:58:57 2021: BS 10 completed
Sat Apr 17 11:59:12 2021: Acquisition aborted
