# Supplementary material for: Construction and Property Investigation of Serial Pillar[5]arene-Based [1]Rotaxanes
Source: Front Chem. 2022 Jun 7;10:908773. doi: 10.3389/fchem.2022.908773 (PMC9210957; doi:10.3389/fchem.2022.908773)
Supplement: Supplementary file 1 [file DataSheet3.zip › ╘¡╩╝╩2╛▌╒√└φ/C--6a/log]

Fri Oct 16 12:28:55 2020: Experiment started
Fri Oct 16 12:31:24 2020: BS 1 completed
Fri Oct 16 12:33:52 2020: BS 2 completed
Fri Oct 16 12:36:20 2020: BS 3 completed
Fri Oct 16 12:36:56 2020: Acquisition aborted
