# Supplementary material for: Construction and Property Investigation of Serial Pillar[5]arene-Based [1]Rotaxanes
Source: Front Chem. 2022 Jun 7;10:908773. doi: 10.3389/fchem.2022.908773 (PMC9210957; doi:10.3389/fchem.2022.908773)
Supplement: Supplementary file 1 [file DataSheet3.zip › ╘¡╩╝╩2╛▌╒√└φ/C--6c/checksum]

time stamp: 20201022T135711
operator full name:han
operator ID:han:han
software version:VnmrJ VERSION 4.0 REVISION A April 11, 2013 mr400dd2 
console:Agilent-NMR:vnmrs
rootpath:/home/han/vnmrsys/data/MLT-20201022-1C.fid/
n_files:4
sum:log:8c5ed034b1a36ed165d06c82f13044f711
sum:fid:178cb43b20ebca0784b0e3f37961bddc4
sum:procpar:f6dcc59c52a8fd8e5c7c2705e8efdc0a4
sum:text:4484aebfa4272460f8bcfc74f258947a4
