# Supplementary material for: Construction and Property Investigation of Serial Pillar[5]arene-Based [1]Rotaxanes
Source: Front Chem. 2022 Jun 7;10:908773. doi: 10.3389/fchem.2022.908773 (PMC9210957; doi:10.3389/fchem.2022.908773)
Supplement: Supplementary file 1 [file DataSheet3.zip › ╘¡╩╝╩2╛▌╒√└φ/C--6c/log]

Thu Oct 22 13:44:28 2020: Experiment started
Thu Oct 22 13:46:57 2020: BS 1 completed
Thu Oct 22 13:49:25 2020: BS 2 completed
Thu Oct 22 13:51:53 2020: BS 3 completed
Thu Oct 22 13:54:21 2020: BS 4 completed
Thu Oct 22 13:56:49 2020: BS 5 completed
Thu Oct 22 13:56:57 2020: Acquisition aborted
