# Supplementary material for: Construction and Property Investigation of Serial Pillar[5]arene-Based [1]Rotaxanes
Source: Front Chem. 2022 Jun 7;10:908773. doi: 10.3389/fchem.2022.908773 (PMC9210957; doi:10.3389/fchem.2022.908773)
Supplement: Supplementary file 1 [file DataSheet3.zip › ╘¡╩╝╩2╛▌╒√└φ/C--6d/checksum]

time stamp: 20201024T131432
operator full name:han
operator ID:han:han
software version:VnmrJ VERSION 4.0 REVISION A April 11, 2013 mr400dd2 
console:Agilent-NMR:vnmrs
rootpath:/home/han/vnmrsys/data/MLT-20201024-1C.fid/
n_files:4
sum:log:7c1ff3b4ddf8aaa1259fd764a0c379715
sum:fid:4fb73942fe087629ec6c492b2e99fe848
sum:procpar:15db07d498e8b18db3bcd785238b6b2913
sum:text:4484aebfa4272460f8bcfc74f258947a4
