# Supplementary material for: Construction and Property Investigation of Serial Pillar[5]arene-Based [1]Rotaxanes
Source: Front Chem. 2022 Jun 7;10:908773. doi: 10.3389/fchem.2022.908773 (PMC9210957; doi:10.3389/fchem.2022.908773)
Supplement: Supplementary file 1 [file DataSheet3.zip › ╘¡╩╝╩2╛▌╒√└φ/C--6e/checksum]

time stamp: 20201031T122847
operator full name:han
operator ID:han:han
software version:VnmrJ VERSION 4.0 REVISION A April 11, 2013 mr400dd2 
console:Agilent-NMR:vnmrs
rootpath:/home/han/vnmrsys/data/MLT-20201031-2C.fid/
n_files:4
sum:log:2ab8081ec63f1310e9735939df22bc537
sum:fid:17eb68b8e4bdaabc208aa9c1a39eed1f4
sum:procpar:5f7fb90309ef6c7a6a145025e869c4904
sum:text:4484aebfa4272460f8bcfc74f258947a4
