# Supplementary material for: Construction and Property Investigation of Serial Pillar[5]arene-Based [1]Rotaxanes
Source: Front Chem. 2022 Jun 7;10:908773. doi: 10.3389/fchem.2022.908773 (PMC9210957; doi:10.3389/fchem.2022.908773)
Supplement: Supplementary file 1 [file DataSheet3.zip › ╘¡╩╝╩2╛▌╒√└φ/C--6e/log]

Sat Oct 31 12:21:08 2020: Experiment started
Sat Oct 31 12:23:36 2020: BS 1 completed
Sat Oct 31 12:26:04 2020: BS 2 completed
Sat Oct 31 12:28:32 2020: BS 3 completed
Sat Oct 31 12:28:40 2020: Acquisition aborted
