# Supplementary material for: Construction and Property Investigation of Serial Pillar[5]arene-Based [1]Rotaxanes
Source: Front Chem. 2022 Jun 7;10:908773. doi: 10.3389/fchem.2022.908773 (PMC9210957; doi:10.3389/fchem.2022.908773)
Supplement: Supplementary file 1 [file DataSheet3.zip › ╘¡╩╝╩2╛▌╒√└φ/C--6g/log]

Thu Oct 15 14:25:33 2020: Experiment started
Thu Oct 15 14:28:02 2020: BS 1 completed
Thu Oct 15 14:30:30 2020: BS 2 completed
Thu Oct 15 14:32:58 2020: BS 3 completed
Thu Oct 15 14:33:21 2020: Acquisition aborted
