# Supplementary material for: Construction and Property Investigation of Serial Pillar[5]arene-Based [1]Rotaxanes
Source: Front Chem. 2022 Jun 7;10:908773. doi: 10.3389/fchem.2022.908773 (PMC9210957; doi:10.3389/fchem.2022.908773)
Supplement: Supplementary file 1 [file DataSheet3.zip › ╘¡╩╝╩2╛▌╒√└φ/C--6h/log]

Mon Oct 19 11:35:32 2020: Experiment started
Mon Oct 19 11:38:01 2020: BS 1 completed
Mon Oct 19 11:40:29 2020: BS 2 completed
Mon Oct 19 11:42:57 2020: BS 3 completed
Mon Oct 19 11:45:24 2020: BS 4 completed
Mon Oct 19 11:47:52 2020: BS 5 completed
Mon Oct 19 11:50:20 2020: BS 6 completed
Mon Oct 19 11:52:48 2020: BS 7 completed
Mon Oct 19 11:55:16 2020: BS 8 completed
Mon Oct 19 11:57:44 2020: BS 9 completed
Mon Oct 19 12:00:12 2020: BS 10 completed
Mon Oct 19 12:02:40 2020: BS 11 completed
Mon Oct 19 12:05:08 2020: BS 12 completed
Mon Oct 19 12:07:36 2020: BS 13 completed
Mon Oct 19 12:10:03 2020: BS 14 completed
Mon Oct 19 12:12:31 2020: BS 15 completed
Mon Oct 19 12:14:59 2020: BS 16 completed
Mon Oct 19 12:17:27 2020: BS 17 completed
Mon Oct 19 12:19:55 2020: BS 18 completed
Mon Oct 19 12:22:23 2020: BS 19 completed
Mon Oct 19 12:22:49 2020: Acquisition aborted
