# Supplementary material for: Construction and Property Investigation of Serial Pillar[5]arene-Based [1]Rotaxanes
Source: Front Chem. 2022 Jun 7;10:908773. doi: 10.3389/fchem.2022.908773 (PMC9210957; doi:10.3389/fchem.2022.908773)
Supplement: Supplementary file 1 [file DataSheet3.zip › ╘¡╩╝╩2╛▌╒√└φ/C--7a/log]

Mon Jun 21 19:23:33 2021: Experiment started
Mon Jun 21 19:26:02 2021: BS 1 completed
Mon Jun 21 19:28:30 2021: BS 2 completed
Mon Jun 21 19:30:58 2021: BS 3 completed
Mon Jun 21 19:33:26 2021: BS 4 completed
Mon Jun 21 19:35:54 2021: BS 5 completed
Mon Jun 21 19:38:22 2021: BS 6 completed
Mon Jun 21 19:40:32 2021: Acquisition aborted
