# Supplementary material for: Construction and Property Investigation of Serial Pillar[5]arene-Based [1]Rotaxanes
Source: Front Chem. 2022 Jun 7;10:908773. doi: 10.3389/fchem.2022.908773 (PMC9210957; doi:10.3389/fchem.2022.908773)
Supplement: Supplementary file 1 [file DataSheet3.zip › ╘¡╩╝╩2╛▌╒√└φ/C--7b/log]

Sat Jun 26 11:32:27 2021: Experiment started
Sat Jun 26 11:34:56 2021: BS 1 completed
Sat Jun 26 11:37:24 2021: BS 2 completed
Sat Jun 26 11:39:52 2021: BS 3 completed
Sat Jun 26 11:42:20 2021: BS 4 completed
Sat Jun 26 11:44:48 2021: BS 5 completed
Sat Jun 26 11:47:16 2021: BS 6 completed
Sat Jun 26 11:49:44 2021: BS 7 completed
Sat Jun 26 11:52:12 2021: BS 8 completed
Sat Jun 26 11:54:39 2021: BS 9 completed
Sat Jun 26 11:57:07 2021: BS 10 completed
Sat Jun 26 11:58:51 2021: Acquisition aborted
