# Supplementary material for: Construction and Property Investigation of Serial Pillar[5]arene-Based [1]Rotaxanes
Source: Front Chem. 2022 Jun 7;10:908773. doi: 10.3389/fchem.2022.908773 (PMC9210957; doi:10.3389/fchem.2022.908773)
Supplement: Supplementary file 1 [file DataSheet3.zip › ╘¡╩╝╩2╛▌╒√└φ/C--8a/checksum]

time stamp: 20210612T121933
operator full name:han
operator ID:han:han
software version:VnmrJ VERSION 4.0 REVISION A April 11, 2013 mr400dd2 
console:Agilent-NMR:vnmrs
rootpath:/home/han/vnmrsys/data/MLT-1H-20210612.fid/
n_files:4
sum:log:6d833916af4b9ce37ec6198131cc5f5c4
sum:fid:992c799fcb6a179f5b89a5c6ac3a1c437
sum:procpar:bd220dae3a70f53c904b66e0a3f6ccbf4
sum:text:4484aebfa4272460f8bcfc74f258947a4
