# Supplementary material for: Construction and Property Investigation of Serial Pillar[5]arene-Based [1]Rotaxanes
Source: Front Chem. 2022 Jun 7;10:908773. doi: 10.3389/fchem.2022.908773 (PMC9210957; doi:10.3389/fchem.2022.908773)
Supplement: Supplementary file 1 [file DataSheet3.zip › ╘¡╩╝╩2╛▌╒√└φ/C--8a/log]

Sat Jun 12 11:54:13 2021: Experiment started
Sat Jun 12 11:56:42 2021: BS 1 completed
Sat Jun 12 11:59:09 2021: BS 2 completed
Sat Jun 12 12:01:37 2021: BS 3 completed
Sat Jun 12 12:04:05 2021: BS 4 completed
Sat Jun 12 12:06:33 2021: BS 5 completed
Sat Jun 12 12:09:01 2021: BS 6 completed
Sat Jun 12 12:11:29 2021: BS 7 completed
Sat Jun 12 12:13:57 2021: BS 8 completed
Sat Jun 12 12:16:25 2021: BS 9 completed
Sat Jun 12 12:18:53 2021: BS 10 completed
Sat Jun 12 12:19:23 2021: Acquisition aborted
