# Supplementary material for: Construction and Property Investigation of Serial Pillar[5]arene-Based [1]Rotaxanes
Source: Front Chem. 2022 Jun 7;10:908773. doi: 10.3389/fchem.2022.908773 (PMC9210957; doi:10.3389/fchem.2022.908773)
Supplement: Supplementary file 1 [file DataSheet3.zip › ╘¡╩╝╩2╛▌╒√└φ/C--8b/checksum]

time stamp: 20210524T140743
operator full name:han
operator ID:han:han
software version:VnmrJ VERSION 4.0 REVISION A April 11, 2013 mr400dd2 
console:Agilent-NMR:vnmrs
rootpath:/home/han/vnmrsys/data/MLT-20210524-1C.fid/
n_files:4
sum:log:82b0f7762d34108ce192314e2ecca6f37
sum:fid:5323937d1998851c9a411f7b67076e7e4
sum:procpar:556425a08915b75a857eb2bab402e8b15
sum:text:4484aebfa4272460f8bcfc74f258947a4
