# Supplementary material for: Construction and Property Investigation of Serial Pillar[5]arene-Based [1]Rotaxanes
Source: Front Chem. 2022 Jun 7;10:908773. doi: 10.3389/fchem.2022.908773 (PMC9210957; doi:10.3389/fchem.2022.908773)
Supplement: Supplementary file 1 [file DataSheet3.zip › ╘¡╩╝╩2╛▌╒√└φ/C--8b/log]

Mon May 24 13:49:18 2021: Experiment started
Mon May 24 13:51:47 2021: BS 1 completed
Mon May 24 13:54:15 2021: BS 2 completed
Mon May 24 13:56:43 2021: BS 3 completed
Mon May 24 13:59:11 2021: BS 4 completed
Mon May 24 14:01:39 2021: BS 5 completed
Mon May 24 14:04:06 2021: BS 6 completed
Mon May 24 14:06:34 2021: BS 7 completed
Mon May 24 14:07:36 2021: Acquisition aborted
