# Supplementary material for: Construction and Property Investigation of Serial Pillar[5]arene-Based [1]Rotaxanes
Source: Front Chem. 2022 Jun 7;10:908773. doi: 10.3389/fchem.2022.908773 (PMC9210957; doi:10.3389/fchem.2022.908773)
Supplement: Supplementary file 1 [file DataSheet3.zip › ╘¡╩╝╩2╛▌╒√└φ/C--9a/checksum]

time stamp: 20210501T131116
operator full name:han
operator ID:han:han
software version:VnmrJ VERSION 4.0 REVISION A April 11, 2013 mr400dd2 
console:Agilent-NMR:vnmrs
rootpath:/home/han/vnmrsys/data/MLT-1C-20210501.fid/
n_files:4
sum:log:14f581fc6416f00e9f771572711063e04
sum:fid:8c1bc0983abcef8e5cb53f972d3a126d4
sum:procpar:54cdf6b4896e0f75b59d22bb3b0196d48
sum:text:4484aebfa4272460f8bcfc74f258947a4
