# Supplementary material for: Construction and Property Investigation of Serial Pillar[5]arene-Based [1]Rotaxanes
Source: Front Chem. 2022 Jun 7;10:908773. doi: 10.3389/fchem.2022.908773 (PMC9210957; doi:10.3389/fchem.2022.908773)
Supplement: Supplementary file 1 [file DataSheet3.zip › ╘¡╩╝╩2╛▌╒√└φ/C--9a/log]

Sat May  1 11:54:15 2021: Experiment started
Sat May  1 11:56:44 2021: BS 1 completed
Sat May  1 11:59:12 2021: BS 2 completed
Sat May  1 12:01:40 2021: BS 3 completed
Sat May  1 12:04:08 2021: BS 4 completed
Sat May  1 12:06:36 2021: BS 5 completed
Sat May  1 12:09:03 2021: BS 6 completed
Sat May  1 12:11:31 2021: BS 7 completed
Sat May  1 12:13:59 2021: BS 8 completed
Sat May  1 12:16:27 2021: BS 9 completed
Sat May  1 12:18:55 2021: BS 10 completed
Sat May  1 12:21:23 2021: BS 11 completed
Sat May  1 12:23:51 2021: BS 12 completed
Sat May  1 12:26:19 2021: BS 13 completed
Sat May  1 12:28:47 2021: BS 14 completed
Sat May  1 12:31:14 2021: BS 15 completed
Sat May  1 12:33:42 2021: BS 16 completed
Sat May  1 12:36:10 2021: BS 17 completed
Sat May  1 12:38:38 2021: BS 18 completed
Sat May  1 12:41:06 2021: BS 19 completed
Sat May  1 12:43:34 2021: BS 20 completed
Sat May  1 12:46:02 2021: BS 21 completed
Sat May  1 12:48:30 2021: BS 22 completed
Sat May  1 12:50:58 2021: BS 23 completed
Sat May  1 12:53:25 2021: BS 24 completed
Sat May  1 12:55:53 2021: BS 25 completed
Sat May  1 12:58:21 2021: BS 26 completed
Sat May  1 13:00:49 2021: BS 27 completed
Sat May  1 13:03:17 2021: BS 28 completed
Sat May  1 13:05:45 2021: BS 29 completed
Sat May  1 13:08:13 2021: BS 30 completed
Sat May  1 13:10:41 2021: BS 31 completed
Sat May  1 13:11:02 2021: Acquisition aborted
