# Supplementary material for: Construction and Property Investigation of Serial Pillar[5]arene-Based [1]Rotaxanes
Source: Front Chem. 2022 Jun 7;10:908773. doi: 10.3389/fchem.2022.908773 (PMC9210957; doi:10.3389/fchem.2022.908773)
Supplement: Supplementary file 1 [file DataSheet3.zip › ╘¡╩╝╩2╛▌╒√└φ/C--9b/checksum]

time stamp: 20210426T201850
operator full name:han
operator ID:han:han
software version:VnmrJ VERSION 4.0 REVISION A April 11, 2013 mr400dd2 
console:Agilent-NMR:vnmrs
rootpath:/home/han/vnmrsys/data/MLT-20210426-1C.fid/
n_files:4
sum:log:0c26571ff55b037f5eeb910ad679924b4
sum:fid:0695b1c95122ab3ef0a5058cfd9052037
sum:procpar:4027a2a7a612848237181e0fb739013f4
sum:text:4484aebfa4272460f8bcfc74f258947a4
