# Supplementary material for: Construction and Property Investigation of Serial Pillar[5]arene-Based [1]Rotaxanes
Source: Front Chem. 2022 Jun 7;10:908773. doi: 10.3389/fchem.2022.908773 (PMC9210957; doi:10.3389/fchem.2022.908773)
Supplement: Supplementary file 1 [file DataSheet3.zip › ╘¡╩╝╩2╛▌╒√└φ/C--9b/log]

Mon Apr 26 19:24:16 2021: Experiment started
Mon Apr 26 19:26:45 2021: BS 1 completed
Mon Apr 26 19:29:13 2021: BS 2 completed
Mon Apr 26 19:31:41 2021: BS 3 completed
Mon Apr 26 19:34:09 2021: BS 4 completed
Mon Apr 26 19:36:37 2021: BS 5 completed
Mon Apr 26 19:39:05 2021: BS 6 completed
Mon Apr 26 19:41:33 2021: BS 7 completed
Mon Apr 26 19:44:01 2021: BS 8 completed
Mon Apr 26 19:46:28 2021: BS 9 completed
Mon Apr 26 19:48:56 2021: BS 10 completed
Mon Apr 26 19:51:24 2021: BS 11 completed
Mon Apr 26 19:53:52 2021: BS 12 completed
Mon Apr 26 19:56:20 2021: BS 13 completed
Mon Apr 26 19:58:48 2021: BS 14 completed
Mon Apr 26 20:01:16 2021: BS 15 completed
Mon Apr 26 20:03:44 2021: BS 16 completed
Mon Apr 26 20:06:12 2021: BS 17 completed
Mon Apr 26 20:08:39 2021: BS 18 completed
Mon Apr 26 20:11:07 2021: BS 19 completed
Mon Apr 26 20:13:35 2021: BS 20 completed
Mon Apr 26 20:16:03 2021: BS 21 completed
Mon Apr 26 20:18:31 2021: BS 22 completed
Mon Apr 26 20:18:38 2021: Acquisition aborted
