# Supplementary material for: Construction and Property Investigation of Serial Pillar[5]arene-Based [1]Rotaxanes
Source: Front Chem. 2022 Jun 7;10:908773. doi: 10.3389/fchem.2022.908773 (PMC9210957; doi:10.3389/fchem.2022.908773)
Supplement: Supplementary file 1 [file DataSheet3.zip › ╘¡╩╝╩2╛▌╒√└φ/H--1b/checksum]

time stamp: 20210412T165150
operator full name:han
operator ID:han:han
software version:VnmrJ VERSION 4.0 REVISION A April 11, 2013 mr400dd2 
console:Agilent-NMR:vnmrs
rootpath:/home/han/vnmrsys/data/MLT-20210412-4H.fid/
n_files:4
sum:log:28b57f38da36a6622fd797bff1518fa610
sum:fid:4b3cb327d4c03cbe41867ca3864fb0115
sum:procpar:ffadb65189792d52c3c18777d04a97fa4
sum:text:4484aebfa4272460f8bcfc74f258947a4
