# Supplementary material for: Construction and Property Investigation of Serial Pillar[5]arene-Based [1]Rotaxanes
Source: Front Chem. 2022 Jun 7;10:908773. doi: 10.3389/fchem.2022.908773 (PMC9210957; doi:10.3389/fchem.2022.908773)
Supplement: Supplementary file 1 [file DataSheet3.zip › ╘¡╩╝╩2╛▌╒√└φ/H--6c/checksum]

time stamp: 20201005T153027
operator full name:han
operator ID:han:han
software version:VnmrJ VERSION 4.0 REVISION A April 11, 2013 mr400dd2 
console:Agilent-NMR:vnmrs
rootpath:/home/han/vnmrsys/data/MLT-20201005-3H.fid/
n_files:4
sum:log:7f9e3e79a5f07a64d53d59947d1097059
sum:fid:aacfd28efbe517b6fd6023f555c366215
sum:procpar:dba73c75142be227db564fed46c6e9de4
sum:text:4484aebfa4272460f8bcfc74f258947a4
