# Supplementary material for: Construction and Property Investigation of Serial Pillar[5]arene-Based [1]Rotaxanes
Source: Front Chem. 2022 Jun 7;10:908773. doi: 10.3389/fchem.2022.908773 (PMC9210957; doi:10.3389/fchem.2022.908773)
Supplement: Supplementary file 1 [file DataSheet3.zip › ╘¡╩╝╩2╛▌╒√└φ/H--6d/checksum]

time stamp: 20201003T103345
operator full name:han
operator ID:han:han
software version:VnmrJ VERSION 4.0 REVISION A April 11, 2013 mr400dd2 
console:Agilent-NMR:vnmrs
rootpath:/home/han/vnmrsys/data/MLT-20201003-2H.fid/
n_files:4
sum:log:305760beb9d7195409748655adef64d04
sum:fid:9f15054ad36162beaa22f5c6526ba68e4
sum:procpar:05b64246ec6aff09b60208e0aafea04f4
sum:text:4484aebfa4272460f8bcfc74f258947a4
