# Supplementary material for: Construction and Property Investigation of Serial Pillar[5]arene-Based [1]Rotaxanes
Source: Front Chem. 2022 Jun 7;10:908773. doi: 10.3389/fchem.2022.908773 (PMC9210957; doi:10.3389/fchem.2022.908773)
Supplement: Supplementary file 1 [file DataSheet3.zip › ╘¡╩╝╩2╛▌╒√└φ/H--6e--δ«┤·DMSO/audita.txt]

##TITLE= Audit trail, TopSpin 3.5.b.52 pl 3
##JCAMPDX= 5.01
##ORIGIN= Bruker BioSpin GmbH
##OWNER= nmrsu
$$ D:/data/2021-09/nmrsu/20210917FC0006MLT-1/1/audita.txt
##AUDIT TRAIL=  $$ (NUMBER, WHEN, WHO, WHERE, PROCESS, VERSION, WHAT)
(   1,<2021-09-18 07:36:03.575 +0800>,<nmrsu>,<PC-nantongmag>,<go4>,<TopSpin 3.5.b.52.3>,
      <created by zg
	started at 2021-09-18 07:34:28.930 +0800,
	POWCHK enabled, PULCHK disabled,
       configuration hash MD5:
       74 A5 39 2D 62 E6 A8 56 48 97 21 CD 8C FA 8F 02
       data hash MD5: 64K
       D7 E0 BD A4 1A D9 D2 77 A2 C1 3F F1 F1 16 71 69>)
(   2,<2021-09-18 07:36:03.607 +0800>,<nmrsu>,<PC-nantongmag>,<audit>,<TopSpin 3.5.2>,
      <user comment:
       ICON-NMR User ID: nmrsu
       data hash MD5: 64K
       D7 E0 BD A4 1A D9 D2 77 A2 C1 3F F1 F1 16 71 69>)
##END=

$$ hash MD5
$$ 88 20 CF 5B BC D1 50 7E EF C8 95 36 9A 86 BD 85
