# Supplementary material for: Construction and Property Investigation of Serial Pillar[5]arene-Based [1]Rotaxanes
Source: Front Chem. 2022 Jun 7;10:908773. doi: 10.3389/fchem.2022.908773 (PMC9210957; doi:10.3389/fchem.2022.908773)
Supplement: Supplementary file 1 [file DataSheet3.zip › ╘¡╩╝╩2╛▌╒√└φ/H--6e--δ«┤·DMSO/pdata/1/auditp.txt]

##TITLE= Audit trail, TopSpin 3.5 pl 2
##JCAMPDX= 5.01
##ORIGIN= Bruker BioSpin GmbH
##OWNER= nmrsu
$$ D:/data/2021-09/nmrsu/20210917FC0006MLT-1/1/pdata/1/auditp.txt
##AUDIT TRAIL=  $$ (NUMBER, WHEN, WHO, WHERE, PROCESS, VERSION, WHAT)
(   1,<2021-09-18 07:36:03.575 +0800>,<nmrsu>,<PC-nantongmag>,<go4>,<TopSpin 3.5.b.52.3>,
      <created by zg
	started at 2021-09-18 07:34:28.930 +0800,
	POWCHK enabled, PULCHK disabled,
       configuration hash MD5:
       74 A5 39 2D 62 E6 A8 56 48 97 21 CD 8C FA 8F 02
       data hash MD5: 64K
       D7 E0 BD A4 1A D9 D2 77 A2 C1 3F F1 F1 16 71 69>)
(   2,<2021-09-18 07:36:03.607 +0800>,<nmrsu>,<PC-nantongmag>,<audit>,<TopSpin 3.5.2>,
      <user comment:
       ICON-NMR User ID: nmrsu
       data hash MD5: 64K
       D7 E0 BD A4 1A D9 D2 77 A2 C1 3F F1 F1 16 71 69>)
(   3,<2021-09-18 07:36:04.371 +0800>,<nmrsu>,<PC-nantongmag>,<proc1d>,<TopSpin 3.5.2>,
      <Start of raw data processing
       ef LB = 0.3 FT_mod = 6 PKNL = 1 SI = 64K 
       data hash MD5: 64K
       B8 58 5D 19 B2 F5 0D 23 E2 07 18 AF 83 66 94 4B>)
(   4,<2021-09-18 07:36:04.605 +0800>,<nmrsu>,<PC-nantongmag>,<proc1d>,<TopSpin 3.5.2>,
      <apk 
       data hash MD5: 64K
       A6 1C A6 80 6D C1 C1 66 A6 DA 41 1F 8E 22 E2 3E>)
(   5,<2021-09-18 07:36:04.699 +0800>,<nmrsu>,<PC-nantongmag>,<proc1d>,<TopSpin 3.5.2>,
      <abs ABSG = 5 
       data hash MD5: 64K
       D8 90 7A 0D 79 4E C4 62 31 BC 37 34 30 B6 EF C8>)
(   6,<2021-09-18 07:36:28.021 +0800>,<nmrsu>,<PC-nantongmag>,<proc1d>,<TopSpin 3.5.2>,
      <abs ABSG = 5 
       data hash MD5: 64K
       84 CA A7 A1 5D 65 91 E2 72 8C C5 9F 1B 66 42 43>)
##END=

$$ hash MD5
$$ 2F DE 03 1E BD C0 95 F0 81 54 32 37 FF 37 4D 00
