# Supplementary material for: Construction and Property Investigation of Serial Pillar[5]arene-Based [1]Rotaxanes
Source: Front Chem. 2022 Jun 7;10:908773. doi: 10.3389/fchem.2022.908773 (PMC9210957; doi:10.3389/fchem.2022.908773)
Supplement: Supplementary file 1 [file DataSheet3.zip › ╘¡╩╝╩2╛▌╒√└φ/H--6e--δ«┤·DMSO/pdata/1/intrng]

P 0
8.731851   8.420174
7.798959   7.468338
7.468032   7.216857
7.197912   6.464249
5.111511   4.810223
4.809917   4.152035
4.096727   2.862243
2.861937   2.655986
2.655680   2.046383
2.034771   0.497471
0.251185   -0.359640
-0.972605   -1.773186
-2.081808   -2.636409
