# Supplementary material for: Construction and Property Investigation of Serial Pillar[5]arene-Based [1]Rotaxanes
Source: Front Chem. 2022 Jun 7;10:908773. doi: 10.3389/fchem.2022.908773 (PMC9210957; doi:10.3389/fchem.2022.908773)
Supplement: Supplementary file 1 [file DataSheet3.zip › ╘¡╩╝╩2╛▌╒√└φ/H--6e--δ«┤·DMSO/pdata/1/peaklist.xml]

<?xml version="1.0" encoding="UTF-8"?>
<PeakList>
  <PeakList1D>
    <PeakList1DHeader creator="nmrsu" date="2021-09-18T07:36:04.714+08:00" expNo="1" name="20210917FC0006MLT-1" owner="" procNo="1" source="D:/data/2021-09/nmrsu">
      <PeakPickDetails>F1=16.182150ppm, F2=-3.843393ppm, MI=0.00cm, MAXI=10000.00cm, PC=1.000
      </PeakPickDetails>
    </PeakList1DHeader>
    <Peak1D F1="15.140960" intensity="7.708111e-003" type="0"/>
    <Peak1D F1="14.187245" intensity="8.197225e-003" type="0"/>
    <Peak1D F1="14.150270" intensity="8.202158e-003" type="0"/>
    <Peak1D F1="14.086164" intensity="1.055306e-002" type="0"/>
    <Peak1D F1="14.064972" intensity="9.753487e-003" type="0"/>
    <Peak1D F1="14.033603" intensity="1.136162e-002" type="0"/>
    <Peak1D F1="14.012311" intensity="1.206991e-002" type="0"/>
    <Peak1D F1="13.978438" intensity="1.277724e-002" type="0"/>
    <Peak1D F1="13.858514" intensity="2.383540e-002" type="0"/>
    <Peak1D F1="13.825770" intensity="2.629197e-002" type="0"/>
    <Peak1D F1="13.790014" intensity="2.876404e-002" type="0"/>
    <Peak1D F1="13.777672" intensity="2.985725e-002" type="0"/>
    <Peak1D F1="13.760319" intensity="2.922453e-002" type="0"/>
    <Peak1D F1="13.727892" intensity="2.900642e-002" type="0"/>
    <Peak1D F1="13.688326" intensity="2.651240e-002" type="0"/>
    <Peak1D F1="13.649570" intensity="2.060530e-002" type="0"/>
    <Peak1D F1="13.631741" intensity="1.977557e-002" type="0"/>
    <Peak1D F1="13.611550" intensity="1.963901e-002" type="0"/>
    <Peak1D F1="13.581558" intensity="1.769191e-002" type="0"/>
    <Peak1D F1="13.566466" intensity="1.756996e-002" type="0"/>
    <Peak1D F1="13.532268" intensity="1.518684e-002" type="0"/>
    <Peak1D F1="13.512812" intensity="1.085175e-002" type="0"/>
    <Peak1D F1="13.487362" intensity="8.447305e-003" type="0"/>
    <Peak1D F1="13.467999" intensity="1.017534e-002" type="0"/>
    <Peak1D F1="13.444180" intensity="1.084044e-002" type="0"/>
    <Peak1D F1="13.407214" intensity="1.090307e-002" type="0"/>
    <Peak1D F1="13.383319" intensity="9.331896e-003" type="0"/>
    <Peak1D F1="13.361423" intensity="8.051329e-003" type="0"/>
    <Peak1D F1="13.337434" intensity="7.915049e-003" type="0"/>
    <Peak1D F1="13.282721" intensity="1.014443e-002" type="0"/>
    <Peak1D F1="13.173339" intensity="8.304151e-003" type="0"/>
    <Peak1D F1="13.068412" intensity="8.956045e-003" type="0"/>
    <Peak1D F1="8.787493" intensity="9.492327e-003" type="0"/>
    <Peak1D F1="8.678629" intensity="7.803085e-003" type="0"/>
    <Peak1D F1="8.581410" intensity="8.964326e-001" type="0"/>
    <Peak1D F1="8.388917" intensity="8.324895e-003" type="0"/>
    <Peak1D F1="8.372478" intensity="9.561910e-003" type="0"/>
    <Peak1D F1="8.350246" intensity="8.899650e-003" type="0"/>
    <Peak1D F1="8.311854" intensity="3.131687e-002" type="0"/>
    <Peak1D F1="8.197687" intensity="1.457444e-002" type="0"/>
    <Peak1D F1="8.168139" intensity="1.135217e-002" type="0"/>
    <Peak1D F1="8.124775" intensity="1.145009e-002" type="0"/>
    <Peak1D F1="8.069470" intensity="1.148743e-002" type="0"/>
    <Peak1D F1="8.055420" intensity="1.365016e-002" type="0"/>
    <Peak1D F1="8.024029" intensity="1.531069e-002" type="0"/>
    <Peak1D F1="7.998363" intensity="1.232682e-002" type="0"/>
    <Peak1D F1="7.981748" intensity="1.142773e-002" type="0"/>
    <Peak1D F1="7.950642" intensity="1.995140e-002" type="0"/>
    <Peak1D F1="7.901084" intensity="1.196307e-002" type="0"/>
    <Peak1D F1="7.882504" intensity="1.085607e-002" type="0"/>
    <Peak1D F1="7.855089" intensity="1.034231e-002" type="0"/>
    <Peak1D F1="7.817410" intensity="1.003974e-002" type="0"/>
    <Peak1D F1="7.783715" intensity="1.207501e-002" type="0"/>
    <Peak1D F1="7.772735" intensity="1.115491e-002" type="0"/>
    <Peak1D F1="7.755265" intensity="1.117039e-002" type="0"/>
    <Peak1D F1="7.733212" intensity="1.737761e-002" type="0"/>
    <Peak1D F1="7.676341" intensity="1.649432e-002" type="0"/>
    <Peak1D F1="7.588889" intensity="6.650000e-001" type="0"/>
    <Peak1D F1="7.583562" intensity="6.922611e-001" type="0"/>
    <Peak1D F1="7.530847" intensity="1.942281e-002" type="0"/>
    <Peak1D F1="7.381678" intensity="5.139791e-001" type="0"/>
    <Peak1D F1="7.375095" intensity="4.963367e-001" type="0"/>
    <Peak1D F1="7.359603" intensity="5.690138e-001" type="0"/>
    <Peak1D F1="7.352957" intensity="5.357786e-001" type="0"/>
    <Peak1D F1="7.321478" intensity="1.408693e-002" type="0"/>
    <Peak1D F1="7.263707" intensity="8.079341e-003" type="0"/>
    <Peak1D F1="7.233249" intensity="9.921652e-003" type="0"/>
    <Peak1D F1="7.224838" intensity="8.505698e-003" type="0"/>
    <Peak1D F1="7.201338" intensity="1.125381e-002" type="0"/>
    <Peak1D F1="7.165071" intensity="8.709916e-003" type="0"/>
    <Peak1D F1="7.151309" intensity="1.086372e-002" type="0"/>
    <Peak1D F1="7.125469" intensity="1.246773e-002" type="0"/>
    <Peak1D F1="7.065213" intensity="6.823206e-002" type="0"/>
    <Peak1D F1="7.031388" intensity="2.059598e-002" type="0"/>
    <Peak1D F1="6.948070" intensity="7.910114e-001" type="0"/>
    <Peak1D F1="6.926945" intensity="1.569537e+000" type="0"/>
    <Peak1D F1="6.874214" intensity="1.301912e+000" type="0"/>
    <Peak1D F1="6.833908" intensity="1.998051e+000" type="0"/>
    <Peak1D F1="6.823033" intensity="1.214766e+000" type="0"/>
    <Peak1D F1="6.805350" intensity="1.806467e+000" type="0"/>
    <Peak1D F1="6.789091" intensity="3.403225e+000" type="0"/>
    <Peak1D F1="6.771164" intensity="1.504591e+000" type="0"/>
    <Peak1D F1="6.746703" intensity="1.367001e+000" type="0"/>
    <Peak1D F1="6.686449" intensity="1.198428e-001" type="0"/>
    <Peak1D F1="6.659004" intensity="6.328782e-001" type="0"/>
    <Peak1D F1="6.646161" intensity="6.168151e-001" type="0"/>
    <Peak1D F1="6.610977" intensity="3.658515e-002" type="0"/>
    <Peak1D F1="6.594038" intensity="2.468497e-002" type="0"/>
    <Peak1D F1="6.575479" intensity="1.907594e-002" type="0"/>
    <Peak1D F1="6.147039" intensity="9.316755e-003" type="0"/>
    <Peak1D F1="6.131733" intensity="9.424835e-003" type="0"/>
    <Peak1D F1="5.756143" intensity="3.528539e-002" type="0"/>
    <Peak1D F1="5.335371" intensity="1.270044e-002" type="0"/>
    <Peak1D F1="5.322101" intensity="2.049920e-002" type="0"/>
    <Peak1D F1="5.313096" intensity="1.631144e-002" type="0"/>
    <Peak1D F1="5.052969" intensity="9.675318e-003" type="0"/>
    <Peak1D F1="5.044105" intensity="1.055002e-002" type="0"/>
    <Peak1D F1="5.032764" intensity="1.153096e-002" type="0"/>
    <Peak1D F1="4.922018" intensity="2.101388e-001" type="0"/>
    <Peak1D F1="4.908936" intensity="2.134080e-001" type="0"/>
    <Peak1D F1="4.843473" intensity="2.229130e-002" type="0"/>
    <Peak1D F1="4.776210" intensity="1.639020e-002" type="0"/>
    <Peak1D F1="4.716768" intensity="1.804605e-001" type="0"/>
    <Peak1D F1="4.675343" intensity="2.395390e-001" type="0"/>
    <Peak1D F1="4.622077" intensity="4.841537e-002" type="0"/>
    <Peak1D F1="4.613298" intensity="5.298782e-002" type="0"/>
    <Peak1D F1="4.573455" intensity="7.908733e-002" type="0"/>
    <Peak1D F1="4.554305" intensity="8.442140e-002" type="0"/>
    <Peak1D F1="4.548182" intensity="8.590028e-002" type="0"/>
    <Peak1D F1="4.462303" intensity="2.855285e-001" type="0"/>
    <Peak1D F1="4.422981" intensity="2.427757e-001" type="0"/>
    <Peak1D F1="4.364960" intensity="2.899589e-002" type="0"/>
    <Peak1D F1="4.307756" intensity="3.002747e-002" type="0"/>
    <Peak1D F1="4.269277" intensity="2.868367e-002" type="0"/>
    <Peak1D F1="4.235683" intensity="1.505881e-002" type="0"/>
    <Peak1D F1="4.219529" intensity="1.481216e-002" type="0"/>
    <Peak1D F1="4.203995" intensity="9.391837e-003" type="0"/>
    <Peak1D F1="4.021870" intensity="9.682881e-003" type="0"/>
    <Peak1D F1="4.006600" intensity="9.927602e-003" type="0"/>
    <Peak1D F1="3.925754" intensity="2.965999e-002" type="0"/>
    <Peak1D F1="3.845459" intensity="6.876963e-001" type="0"/>
    <Peak1D F1="3.829005" intensity="8.493744e-001" type="0"/>
    <Peak1D F1="3.820508" intensity="7.403486e-001" type="0"/>
    <Peak1D F1="3.722129" intensity="5.145120e+000" type="0"/>
    <Peak1D F1="3.717999" intensity="5.076688e+000" type="0"/>
    <Peak1D F1="3.705423" intensity="5.839710e+000" type="0"/>
    <Peak1D F1="3.688996" intensity="8.280924e+000" type="0"/>
    <Peak1D F1="3.679533" intensity="1.500000e+001" type="0"/>
    <Peak1D F1="3.671738" intensity="9.435493e+000" type="0"/>
    <Peak1D F1="3.658818" intensity="5.894167e+000" type="0"/>
    <Peak1D F1="3.635642" intensity="3.256822e+000" type="0"/>
    <Peak1D F1="3.618448" intensity="3.696989e+000" type="0"/>
    <Peak1D F1="3.506932" intensity="1.521939e-001" type="0"/>
    <Peak1D F1="3.497673" intensity="1.576889e-001" type="0"/>
    <Peak1D F1="3.477635" intensity="1.192357e-001" type="0"/>
    <Peak1D F1="3.334188" intensity="1.073417e+001" type="0"/>
    <Peak1D F1="3.130508" intensity="3.983632e-002" type="0"/>
    <Peak1D F1="3.047439" intensity="2.528213e-002" type="0"/>
    <Peak1D F1="3.020648" intensity="2.287645e-002" type="0"/>
    <Peak1D F1="3.013348" intensity="2.252791e-002" type="0"/>
    <Peak1D F1="2.995486" intensity="1.798822e-002" type="0"/>
    <Peak1D F1="2.983414" intensity="1.881303e-002" type="0"/>
    <Peak1D F1="2.967358" intensity="1.951277e-002" type="0"/>
    <Peak1D F1="2.937625" intensity="2.333477e-002" type="0"/>
    <Peak1D F1="2.888312" intensity="7.170881e-002" type="0"/>
    <Peak1D F1="2.844642" intensity="8.326788e-003" type="0"/>
    <Peak1D F1="2.789544" intensity="2.249185e-001" type="0"/>
    <Peak1D F1="2.770328" intensity="3.026618e-001" type="0"/>
    <Peak1D F1="2.751007" intensity="2.372253e-001" type="0"/>
    <Peak1D F1="2.730242" intensity="7.176260e-002" type="0"/>
    <Peak1D F1="2.675436" intensity="4.098197e-002" type="0"/>
    <Peak1D F1="2.671143" intensity="5.657092e-002" type="0"/>
    <Peak1D F1="2.510761" intensity="3.649288e+000" type="0"/>
    <Peak1D F1="2.506594" intensity="7.321719e+000" type="0"/>
    <Peak1D F1="2.502146" intensity="9.819385e+000" type="0"/>
    <Peak1D F1="2.497702" intensity="7.333200e+000" type="0"/>
    <Peak1D F1="2.493621" intensity="3.724731e+000" type="0"/>
    <Peak1D F1="2.352483" intensity="1.664473e-001" type="0"/>
    <Peak1D F1="2.338390" intensity="1.575665e-001" type="0"/>
    <Peak1D F1="2.333743" intensity="1.598000e-001" type="0"/>
    <Peak1D F1="2.329034" intensity="1.626149e-001" type="0"/>
    <Peak1D F1="2.234575" intensity="3.012378e-002" type="0"/>
    <Peak1D F1="2.217404" intensity="6.330292e-002" type="0"/>
    <Peak1D F1="2.198544" intensity="6.493244e-002" type="0"/>
    <Peak1D F1="2.180279" intensity="3.262938e-002" type="0"/>
    <Peak1D F1="2.173104" intensity="3.293970e-002" type="0"/>
    <Peak1D F1="2.155663" intensity="2.126976e-002" type="0"/>
    <Peak1D F1="2.123656" intensity="8.513509e-003" type="0"/>
    <Peak1D F1="2.106394" intensity="9.574222e-003" type="0"/>
    <Peak1D F1="2.097689" intensity="8.735309e-003" type="0"/>
    <Peak1D F1="2.086674" intensity="8.952230e-003" type="0"/>
    <Peak1D F1="2.026837" intensity="1.668138e-002" type="0"/>
    <Peak1D F1="2.009412" intensity="3.341388e-002" type="0"/>
    <Peak1D F1="1.988810" intensity="4.199779e-002" type="0"/>
    <Peak1D F1="1.905879" intensity="4.963265e-001" type="0"/>
    <Peak1D F1="1.782743" intensity="4.425086e-001" type="0"/>
    <Peak1D F1="1.767065" intensity="4.642372e-001" type="0"/>
    <Peak1D F1="1.750772" intensity="3.800206e-001" type="0"/>
    <Peak1D F1="1.675818" intensity="1.706823e-001" type="0"/>
    <Peak1D F1="1.658657" intensity="4.063606e-001" type="0"/>
    <Peak1D F1="1.640497" intensity="5.708386e-001" type="0"/>
    <Peak1D F1="1.622325" intensity="4.746259e-001" type="0"/>
    <Peak1D F1="1.604640" intensity="2.407625e-001" type="0"/>
    <Peak1D F1="1.583742" intensity="2.485336e-001" type="0"/>
    <Peak1D F1="1.564838" intensity="4.750212e-001" type="0"/>
    <Peak1D F1="1.547537" intensity="6.855974e-001" type="0"/>
    <Peak1D F1="1.530055" intensity="7.946762e-001" type="0"/>
    <Peak1D F1="1.513106" intensity="6.774818e-001" type="0"/>
    <Peak1D F1="1.495011" intensity="3.942822e-001" type="0"/>
    <Peak1D F1="1.473996" intensity="2.549970e-001" type="0"/>
    <Peak1D F1="1.450714" intensity="2.270973e-001" type="0"/>
    <Peak1D F1="1.355994" intensity="1.717681e-001" type="0"/>
    <Peak1D F1="1.335260" intensity="4.098330e-001" type="0"/>
    <Peak1D F1="1.320900" intensity="5.842846e-001" type="0"/>
    <Peak1D F1="1.304219" intensity="5.731229e-001" type="0"/>
    <Peak1D F1="1.284768" intensity="4.328710e-001" type="0"/>
    <Peak1D F1="1.266667" intensity="2.820443e-001" type="0"/>
    <Peak1D F1="1.246181" intensity="2.544139e-001" type="0"/>
    <Peak1D F1="1.225872" intensity="5.733230e-001" type="0"/>
    <Peak1D F1="1.145189" intensity="5.596851e-001" type="0"/>
    <Peak1D F1="1.055379" intensity="4.299972e-002" type="0"/>
    <Peak1D F1="1.018621" intensity="5.431417e-001" type="0"/>
    <Peak1D F1="1.000303" intensity="1.072890e+000" type="0"/>
    <Peak1D F1="0.981714" intensity="5.723157e-001" type="0"/>
    <Peak1D F1="0.962338" intensity="1.133218e+000" type="0"/>
    <Peak1D F1="0.944045" intensity="2.095359e+000" type="0"/>
    <Peak1D F1="0.925624" intensity="1.007880e+000" type="0"/>
    <Peak1D F1="0.892284" intensity="6.070556e-002" type="0"/>
    <Peak1D F1="0.850090" intensity="1.398115e-001" type="0"/>
    <Peak1D F1="0.832812" intensity="1.146718e-001" type="0"/>
    <Peak1D F1="0.786951" intensity="1.470792e-001" type="0"/>
    <Peak1D F1="0.703616" intensity="3.264772e-001" type="0"/>
    <Peak1D F1="0.582492" intensity="9.272469e-003" type="0"/>
    <Peak1D F1="0.557328" intensity="8.503153e-003" type="0"/>
    <Peak1D F1="0.415688" intensity="1.442560e-002" type="0"/>
    <Peak1D F1="0.398266" intensity="1.728983e-002" type="0"/>
    <Peak1D F1="0.372963" intensity="1.641684e-002" type="0"/>
    <Peak1D F1="0.176182" intensity="8.184639e-003" type="0"/>
    <Peak1D F1="0.121196" intensity="1.851304e-002" type="0"/>
    <Peak1D F1="0.007972" intensity="1.274986e-001" type="0"/>
    <Peak1D F1="-0.000153" intensity="1.556530e+000" type="0"/>
    <Peak1D F1="-0.162111" intensity="3.167917e-001" type="0"/>
    <Peak1D F1="-0.479176" intensity="2.013586e-002" type="0"/>
    <Peak1D F1="-0.490569" intensity="2.245915e-002" type="0"/>
    <Peak1D F1="-0.526667" intensity="1.300308e-002" type="0"/>
    <Peak1D F1="-0.968149" intensity="7.805537e-003" type="0"/>
    <Peak1D F1="-1.050870" intensity="1.227640e-002" type="0"/>
    <Peak1D F1="-1.062660" intensity="1.260888e-002" type="0"/>
    <Peak1D F1="-1.137719" intensity="2.258226e-002" type="0"/>
    <Peak1D F1="-1.217720" intensity="3.155581e-002" type="0"/>
    <Peak1D F1="-1.256223" intensity="3.338490e-002" type="0"/>
    <Peak1D F1="-1.455569" intensity="3.217063e-001" type="0"/>
    <Peak1D F1="-1.594000" intensity="2.067122e-002" type="0"/>
    <Peak1D F1="-1.616104" intensity="1.418673e-002" type="0"/>
    <Peak1D F1="-1.641544" intensity="1.395465e-002" type="0"/>
    <Peak1D F1="-1.649288" intensity="1.566796e-002" type="0"/>
    <Peak1D F1="-1.965775" intensity="9.597001e-003" type="0"/>
    <Peak1D F1="-2.019966" intensity="7.684572e-003" type="0"/>
    <Peak1D F1="-2.115888" intensity="1.072489e-002" type="0"/>
    <Peak1D F1="-2.162227" intensity="1.560346e-002" type="0"/>
    <Peak1D F1="-2.189949" intensity="1.375923e-002" type="0"/>
    <Peak1D F1="-2.199283" intensity="1.342302e-002" type="0"/>
    <Peak1D F1="-2.213722" intensity="1.618479e-002" type="0"/>
    <Peak1D F1="-2.276145" intensity="2.132074e-002" type="0"/>
    <Peak1D F1="-2.282255" intensity="2.326830e-002" type="0"/>
    <Peak1D F1="-2.398613" intensity="2.772937e-001" type="0"/>
    <Peak1D F1="-2.542844" intensity="1.024525e-002" type="0"/>
    <Peak1D F1="-2.562530" intensity="8.845890e-003" type="0"/>
    <Peak1D F1="-2.577576" intensity="9.268650e-003" type="0"/>
    <Peak1D F1="-3.479112" intensity="8.591809e-003" type="0"/>
    <Peak1D F1="-3.637868" intensity="7.896556e-003" type="0"/>
    <Peak1D F1="-3.688632" intensity="8.103801e-003" type="0"/>
  </PeakList1D>
</PeakList>
