# Supplementary material for: Construction and Property Investigation of Serial Pillar[5]arene-Based [1]Rotaxanes
Source: Front Chem. 2022 Jun 7;10:908773. doi: 10.3389/fchem.2022.908773 (PMC9210957; doi:10.3389/fchem.2022.908773)
Supplement: Supplementary file 1 [file DataSheet3.zip › ╘¡╩╝╩2╛▌╒√└φ/H--6e--δ«┤·DMSO/shimvalues]

# Sat Sep 18 07:36:03 2021
#$$PROBEIDENTIFIER=Z116098_0503
#$$PROBENAME=PA BBO 400S1 BBF-H-D-05 Z SP
#$$SHIMID=292722
#
# Active Shim Gradients
#
Z           		-2391           
Z2          		2251            
Z3          		-15             
Z4          		-3341           
Z5          		-185            
X           		-997            
XZ          		-484            
XZ2         		-2698           
(X2-Y2)     		1117            
XY          		-4437           
Y           		-2467           
YZ          		1143            
YZ2         		9843            
(X2-Y2)Z2   		-2069           
XZ4         		-354            
XZ3         		469             
Z6          		10              
(X2-Y2)Z    		430             
YZ4         		1581            
YZ3         		-1232           
XYZ2        		2346            
XYZ         		-564            
X3Z         		198             
X3          		-5020           
Y3Z         		-922            
Y3          		2119            
Z7          		2882            
Z8          		9646            
XZ5         		3331            
YZ5         		9732            
(X2-Y2)Z3   		-710            
(X2-Y2)Z4   		3197            
(X2-Y2)Z5   		0               
XYZ3        		613             
XYZ4        		-5526           
XYZ5        		0               
#
# Lock Parameter
#
FIELD		6108.935
LOCKPHASE		216.409 
LOCKPOWER		-20.000 
LOCKGAIN		99.782  
LOCKDC		-75.000 
LOCKSHIFT		2.490   
LOOPGAIN		5.000   
LOOPTIME		0.250   
LOOPFILTER		500.000 
#
IEEE64_VERSION_CODE 1
#
# Shim currents 
#
SHIM_SETTING [1 ]  -812.10747751   
SHIM_SETTING [2 ]  -2821.86672454  
SHIM_SETTING [3 ]  -2001.33763475  
SHIM_SETTING [4 ]  12036.32701071  
SHIM_SETTING [5 ]  -6228.35453046  
SHIM_SETTING [6 ]  -4663.63631218  
SHIM_SETTING [7 ]  9423.45192703   
SHIM_SETTING [8 ]  3836.29526558   
SHIM_SETTING [9 ]  623.55114757    
SHIM_SETTING [10]  -783.60197918   
SHIM_SETTING [11]  0.00000000      
SHIM_SETTING [12]  3040.39900000   
SHIM_SETTING [13]  1197.19000000   
SHIM_SETTING [14]  -2530.81500000  
SHIM_SETTING [15]  -2717.47566514  
SHIM_SETTING [16]  -4909.80266514  
SHIM_SETTING [17]  1142.46200000   
SHIM_SETTING [18]  1056.07200000   
SHIM_SETTING [19]  3652.14813030   
SHIM_SETTING [20]  -3500.84886970  
SHIM_SETTING [21]  43.12900000     
SHIM_SETTING [22]  232.03900000    
SHIM_SETTING [23]  187.16300000    
SHIM_SETTING [24]  -1316.92600000  
SHIM_SETTING [25]  2663.18000000   
SHIM_SETTING [26]  3890.98500000   
SHIM_SETTING [27]  -2338.54400000  
SHIM_SETTING [28]  11983.53605504  
SHIM_SETTING [29]  -5837.65400000  
SHIM_SETTING [30]  -6811.56700000  
SHIM_SETTING [31]  -6450.81800000  
SHIM_SETTING [32]  5169.51805504   
SHIM_SETTING [33]  -3200.68000000  
SHIM_SETTING [34]  -2978.28900000  
SHIM_SETTING [35]  -1414.13400000  
SHIM_SETTING [36]  156.20500000    
SHIM_SETTING [37]  -12006.01076118 
SHIM_SETTING [38]  6121.74623882   
SHIM_SETTING [39]  -14357.66300000 
SHIM_SETTING [40]  0.00000000      
