# Supplementary material for: Construction and Property Investigation of Serial Pillar[5]arene-Based [1]Rotaxanes
Source: Front Chem. 2022 Jun 7;10:908773. doi: 10.3389/fchem.2022.908773 (PMC9210957; doi:10.3389/fchem.2022.908773)
Supplement: Supplementary file 1 [file DataSheet3.zip › ╘¡╩╝╩2╛▌╒√└φ/H--6g/checksum]

time stamp: 20200916T104238
operator full name:han
operator ID:han:han
software version:VnmrJ VERSION 4.0 REVISION A April 11, 2013 mr400dd2 
console:Agilent-NMR:vnmrs
rootpath:/home/han/vnmrsys/data/MLT-20200916-1H.fid/
n_files:4
sum:log:d7a5e071417b1c4d33617c35caaed46e4
sum:fid:3a4124b6da84678cf183472671f2417711
sum:procpar:e543e818267782fc6384a3d1aef3650711
sum:text:4484aebfa4272460f8bcfc74f258947a4
