# Supplementary material for: Construction and Property Investigation of Serial Pillar[5]arene-Based [1]Rotaxanes
Source: Front Chem. 2022 Jun 7;10:908773. doi: 10.3389/fchem.2022.908773 (PMC9210957; doi:10.3389/fchem.2022.908773)
Supplement: Supplementary file 1 [file DataSheet3.zip › ╘¡╩╝╩2╛▌╒√└φ/H--7a/checksum]

time stamp: 20210617T123550
operator full name:han
operator ID:han:han
software version:VnmrJ VERSION 4.0 REVISION A April 11, 2013 mr400dd2 
console:Agilent-NMR:vnmrs
rootpath:/home/han/vnmrsys/data/MLT-20210617-1H.fid/
n_files:4
sum:log:5a7afd503ae377414332811fbffda31c4
sum:fid:4dbfd5f27747a719721f6fd8fed2c1b48
sum:procpar:4317686e243c2763edb6562e31b6db9e4
sum:text:4484aebfa4272460f8bcfc74f258947a4
