# Supplementary material for: Construction and Property Investigation of Serial Pillar[5]arene-Based [1]Rotaxanes
Source: Front Chem. 2022 Jun 7;10:908773. doi: 10.3389/fchem.2022.908773 (PMC9210957; doi:10.3389/fchem.2022.908773)
Supplement: Supplementary file 1 [file DataSheet3.zip › ╘¡╩╝╩2╛▌╒√└φ/H--9a/checksum]

time stamp: 20210422T094330
operator full name:han
operator ID:han:han
software version:VnmrJ VERSION 4.0 REVISION A April 11, 2013 mr400dd2 
console:Agilent-NMR:vnmrs
rootpath:/home/han/vnmrsys/data/MLT-20210422-1H.fid/
n_files:4
sum:log:412153b66613587b781f0eca268b2a8711
sum:fid:a26ea06b9bbb302500df119745ae431e4
sum:procpar:f65cd639b8852de11f0f46e1dc46ea615
sum:text:4484aebfa4272460f8bcfc74f258947a4
