# Supplementary material for: Construction and Property Investigation of Serial Pillar[5]arene-Based [1]Rotaxanes
Source: Front Chem. 2022 Jun 7;10:908773. doi: 10.3389/fchem.2022.908773 (PMC9210957; doi:10.3389/fchem.2022.908773)
Supplement: Supplementary file 2 [file DataSheet4.zip]

Archive with 5 entries (4 files):
- ╛o╠σ  ╓∙[5]+10C╢■░╖+╦«╤ε╚⌐/LD20201222_a.cif
- ╛o╠σ  ╓∙[5]+10C╢■░╖+╦«╤ε╚⌐/aa1ld20201222_a
- ╛o╠σ  ╓∙[5]+10C╢■░╖+╦«╤ε╚⌐/checkcif.pdf
- ╛o╠σ  ╓∙[5]+10C╢■░╖+╦«╤ε╚⌐/═╝400ú¿ldú¿0201222_a.doc
- ╛o╠σ  ╓∙[5]+10C╢■░╖+╦«╤ε╚⌐/
