# Supplementary material for: Construction and Property Investigation of Serial Pillar[5]arene-Based [1]Rotaxanes
Source: Front Chem. 2022 Jun 7;10:908773. doi: 10.3389/fchem.2022.908773 (PMC9210957; doi:10.3389/fchem.2022.908773)
Supplement: Supplementary file 2 [file DataSheet4.zip › ╛o╠σ ╓∙[5]+10C╢■░╖+╦«╤ε╚⌐/LD20201222_a.cif]

 
data_LD20201222_a
 
_audit_creation_method            'SHELXL-2014/7'
_shelx_SHELXL_version_number      '2014/7'
_chemical_name_systematic         ?
_chemical_name_common             ?
_chemical_melting_point           ?
_chemical_formula_moiety          
'C66 H82 N2 O12' 
_chemical_formula_sum
 'C66 H82 N2 O12' 
_chemical_formula_weight          1095.33

loop_
 _atom_type_symbol
 _atom_type_description
 _atom_type_scat_dispersion_real
 _atom_type_scat_dispersion_imag
 _atom_type_scat_source
 'C'  'C'   0.0033   0.0016
 'International Tables Vol C Tables 4.2.6.8 and 6.1.1.4'
 'H'  'H'   0.0000   0.0000
 'International Tables Vol C Tables 4.2.6.8 and 6.1.1.4'
 'N'  'N'   0.0061   0.0033
 'International Tables Vol C Tables 4.2.6.8 and 6.1.1.4'
 'O'  'O'   0.0106   0.0060
 'International Tables Vol C Tables 4.2.6.8 and 6.1.1.4'
 
_space_group_crystal_system       monoclinic
_space_group_IT_number            14
_space_group_name_H-M_alt         'P 21/c'
_space_group_name_Hall            '-P 2ybc'
 
_shelx_space_group_comment
;
The symmetry employed for this shelxl refinement is uniquely defined
by the following loop, which should always be used as a source of
symmetry information in preference to the above space-group names.
They are only intended as comments.
;
 
loop_
 _space_group_symop_operation_xyz
 'x, y, z'
 '-x, y+1/2, -z+1/2'
 '-x, -y, -z'
 'x, -y-1/2, z-1/2'
 
_cell_length_a                    12.4222(9)
_cell_length_b                    34.267(3)
_cell_length_c                    14.3191(11)
_cell_angle_alpha                 90
_cell_angle_beta                  101.218(2)
_cell_angle_gamma                 90
_cell_volume                      5978.8(8)
_cell_formula_units_Z             4
_cell_measurement_temperature     296(2)
_cell_measurement_reflns_used      7617
_cell_measurement_theta_min        2.30
_cell_measurement_theta_max       21.88
 
_exptl_crystal_description        block
_exptl_crystal_colour             colorless
_exptl_crystal_density_meas       ?
_exptl_crystal_density_method     ?
_exptl_crystal_density_diffrn     1.217          
_exptl_crystal_F_000              2352
_exptl_transmission_factor_min    ?
_exptl_transmission_factor_max    ?
_exptl_crystal_size_max           0.240
_exptl_crystal_size_mid           0.220
_exptl_crystal_size_min           0.180
_exptl_absorpt_coefficient_mu     0.083
_shelx_estimated_absorpt_T_min    0.980
_shelx_estimated_absorpt_T_max    0.985
_exptl_absorpt_correction_type    'multi-scan'
_exptl_absorpt_correction_T_min   0.6914
_exptl_absorpt_correction_T_max   0.7456
_exptl_absorpt_process_details    sadabs
_exptl_absorpt_special_details    ?
_diffrn_ambient_temperature       296(2)
_diffrn_radiation_wavelength      0.71073
_diffrn_radiation_type            MoK\a
_diffrn_source                    ?
_diffrn_measurement_device_type  'Bruker APEX-II CCD'
_diffrn_measurement_method       '\f and \w scans'
_diffrn_detector_area_resol_mean  ?
_diffrn_reflns_number             60520
_diffrn_reflns_av_unetI/netI      0.1028
_diffrn_reflns_av_R_equivalents   0.1123
_diffrn_reflns_limit_h_min        -14
_diffrn_reflns_limit_h_max        14
_diffrn_reflns_limit_k_min        -40
_diffrn_reflns_limit_k_max        40
_diffrn_reflns_limit_l_min        -15
_diffrn_reflns_limit_l_max        17
_diffrn_reflns_theta_min          1.774
_diffrn_reflns_theta_max          24.999
_diffrn_reflns_theta_full         24.999
_diffrn_measured_fraction_theta_max   0.998
_diffrn_measured_fraction_theta_full  0.998
_diffrn_reflns_Laue_measured_fraction_max    0.998
_diffrn_reflns_Laue_measured_fraction_full   0.998
_diffrn_reflns_point_group_measured_fraction_max   0.998
_diffrn_reflns_point_group_measured_fraction_full  0.998
_reflns_number_total              10494
_reflns_number_gt                 4560
_reflns_threshold_expression      'I > 2\s(I)'
_reflns_Friedel_coverage          0.000
_reflns_Friedel_fraction_max      .
_reflns_Friedel_fraction_full     .
 
_reflns_special_details
;
 Reflections were merged by SHELXL according to the crystal
 class for the calculation of statistics and refinement.
 
 _reflns_Friedel_fraction is defined as the number of unique
 Friedel pairs measured divided by the number that would be
 possible theoretically, ignoring centric projections and
 systematic absences.
;
 
_computing_data_collection        ?
_computing_cell_refinement        ?
_computing_data_reduction         ?
_computing_structure_solution     ?
_computing_structure_refinement 'SHELXL-2014/7 (Sheldrick, 2014)'
_computing_molecular_graphics     ?
_computing_publication_material   ?
_refine_special_details           ?
_refine_ls_structure_factor_coef  Fsqd
_refine_ls_matrix_type            full
_refine_ls_weighting_scheme       calc
_refine_ls_weighting_details
'w=1/[\s^2^(Fo^2^)+(0.1568P)^2^] where P=(Fo^2^+2Fc^2^)/3'
_atom_sites_solution_primary      ?
_atom_sites_solution_secondary    ?
_atom_sites_solution_hydrogens    geom
_refine_ls_hydrogen_treatment     constr
_refine_ls_extinction_method      none
_refine_ls_extinction_coef        .
_refine_ls_number_reflns          10494
_refine_ls_number_parameters      731
_refine_ls_number_restraints      113
_refine_ls_R_factor_all           0.2107
_refine_ls_R_factor_gt            0.0882
_refine_ls_wR_factor_ref          0.2808
_refine_ls_wR_factor_gt           0.2384
_refine_ls_goodness_of_fit_ref    0.995
_refine_ls_restrained_S_all       1.056
_refine_ls_shift/su_max           0.001
_refine_ls_shift/su_mean          0.000
 
loop_
 _atom_site_label
 _atom_site_type_symbol
 _atom_site_fract_x
 _atom_site_fract_y
 _atom_site_fract_z
 _atom_site_U_iso_or_equiv
 _atom_site_adp_type
 _atom_site_occupancy
 _atom_site_site_symmetry_order  
 _atom_site_calc_flag
 _atom_site_refinement_flags_posn
 _atom_site_refinement_flags_adp
 _atom_site_refinement_flags_occupancy
 _atom_site_disorder_assembly
 _atom_site_disorder_group
C1 C 0.2361(2) 0.49727(8) 0.48915(19) 0.0567(8) Uani 1 1 d . . . . .
H1A H 0.2716 0.4947 0.5554 0.068 Uiso 1 1 calc R U . . .
H1B H 0.2130 0.5242 0.4785 0.068 Uiso 1 1 calc R U . . .
C2 C 0.31878(19) 0.48775(7) 0.42666(17) 0.0452(7) Uani 1 1 d . . . . .
C3 C 0.4044(2) 0.46270(7) 0.45708(18) 0.0458(7) Uani 1 1 d . . . . .
H3 H 0.4121 0.4516 0.5173 0.055 Uiso 1 1 calc R U . . .
C4 C 0.4791(2) 0.45340(7) 0.40142(18) 0.0454(7) Uani 1 1 d . . . . .
C5 C 0.4705(2) 0.47025(7) 0.31102(19) 0.0487(7) Uani 1 1 d . . . . .
C6 C 0.3850(2) 0.49628(7) 0.28056(18) 0.0501(8) Uani 1 1 d . . . . .
H6 H 0.3786 0.5083 0.2215 0.060 Uiso 1 1 calc R U . . .
C7 C 0.3097(2) 0.50447(7) 0.3369(2) 0.0529(8) Uani 1 1 d . . . . .
C8 C 0.5814(2) 0.41157(8) 0.5189(2) 0.0705(9) Uani 1 1 d . . . . .
H8A H 0.5909 0.4320 0.5656 0.106 Uiso 1 1 calc R U . . .
H8B H 0.6455 0.3953 0.5291 0.106 Uiso 1 1 calc R U . . .
H8C H 0.5184 0.3962 0.5246 0.106 Uiso 1 1 calc R U . . .
C9 C 0.2058(3) 0.54615(9) 0.2161(2) 0.0947(12) Uani 1 1 d . . . . .
H9A H 0.2682 0.5618 0.2103 0.142 Uiso 1 1 calc R U . . .
H9B H 0.1411 0.5621 0.2057 0.142 Uiso 1 1 calc R U . . .
H9C H 0.1973 0.5256 0.1697 0.142 Uiso 1 1 calc R U . . .
C10 C 0.5491(2) 0.45974(7) 0.24600(18) 0.0525(8) Uani 1 1 d . . . . .
H10A H 0.6194 0.4524 0.2842 0.063 Uiso 1 1 calc R U . . .
H10B H 0.5604 0.4824 0.2083 0.063 Uiso 1 1 calc R U . . .
C11 C 0.50464(19) 0.42619(7) 0.17992(18) 0.0501(7) Uani 1 1 d . . . . .
C12 C 0.5291(2) 0.38789(7) 0.20420(19) 0.0537(8) Uani 1 1 d . . . . .
H12 H 0.5776 0.3824 0.2608 0.064 Uiso 1 1 calc R U . . .
C13 C 0.4829(2) 0.35719(7) 0.1461(2) 0.0564(8) Uani 1 1 d . . . . .
C14 C 0.4112(2) 0.36414(7) 0.06188(19) 0.0546(8) Uani 1 1 d . . . . .
C15 C 0.3865(2) 0.40302(8) 0.03757(18) 0.0583(8) Uani 1 1 d . . . . .
H15 H 0.3373 0.4086 -0.0186 0.070 Uiso 1 1 calc R U . . .
C16 C 0.4330(2) 0.43341(7) 0.09442(18) 0.0510(8) Uani 1 1 d . . . . .
C17 C 0.5994(3) 0.30778(10) 0.2248(3) 0.1264(17) Uani 1 1 d . . . . .
H17A H 0.6591 0.3168 0.1969 0.190 Uiso 1 1 calc R U . . .
H17B H 0.6023 0.2799 0.2299 0.190 Uiso 1 1 calc R U . . .
H17C H 0.6052 0.3190 0.2870 0.190 Uiso 1 1 calc R U . . .
C18 C 0.3370(3) 0.48249(9) -0.0093(2) 0.0845(11) Uani 1 1 d . . . . .
H18A H 0.3637 0.4742 -0.0647 0.127 Uiso 1 1 calc R U . . .
H18B H 0.3271 0.5103 -0.0114 0.127 Uiso 1 1 calc R U . . .
H18C H 0.2682 0.4700 -0.0082 0.127 Uiso 1 1 calc R U . . .
C19 C 0.3571(2) 0.33148(8) -0.0013(2) 0.0705(9) Uani 1 1 d . . . . .
H19A H 0.4057 0.3091 0.0055 0.085 Uiso 1 1 calc R U . . .
H19B H 0.3449 0.3399 -0.0673 0.085 Uiso 1 1 calc R U . . .
C20 C 0.2482(2) 0.31969(7) 0.02375(19) 0.0568(8) Uani 1 1 d . . . . .
C21 C 0.2435(2) 0.29249(8) 0.0943(2) 0.0616(9) Uani 1 1 d . . . . .
H21 H 0.3076 0.2801 0.1240 0.074 Uiso 1 1 calc R U . . .
C22 C 0.1467(2) 0.28344(7) 0.1216(2) 0.0591(9) Uani 1 1 d . . . . .
C23 C 0.0477(2) 0.30054(7) 0.0774(2) 0.0571(8) Uani 1 1 d . . . . .
C24 C 0.0526(2) 0.32699(7) 0.0054(2) 0.0607(9) Uani 1 1 d . . . . .
H24 H -0.0116 0.3386 -0.0266 0.073 Uiso 1 1 calc R U . . .
C25 C 0.1524(2) 0.33653(8) -0.0200(2) 0.0613(9) Uani 1 1 d . . . . .
C26 C 0.2346(3) 0.23528(11) 0.2354(3) 0.1214(15) Uani 1 1 d . . . . .
H26A H 0.2640 0.2218 0.1872 0.182 Uiso 1 1 calc R U . . .
H26B H 0.2165 0.2168 0.2802 0.182 Uiso 1 1 calc R U . . .
H26C H 0.2882 0.2533 0.2678 0.182 Uiso 1 1 calc R U . . .
C27 C 0.0657(3) 0.38573(10) -0.1309(2) 0.0993(13) Uani 1 1 d . . . . .
H27A H 0.0110 0.3695 -0.1689 0.149 Uiso 1 1 calc R U . . .
H27B H 0.0863 0.4062 -0.1698 0.149 Uiso 1 1 calc R U . . .
H27C H 0.0364 0.3970 -0.0797 0.149 Uiso 1 1 calc R U . . .
C28 C -0.0595(2) 0.29171(8) 0.1058(2) 0.0671(9) Uani 1 1 d . . . . .
H28A H -0.0582 0.2649 0.1281 0.081 Uiso 1 1 calc R U . . .
H28B H -0.1177 0.2939 0.0501 0.081 Uiso 1 1 calc R U . . .
C29 C -0.0859(2) 0.31840(7) 0.1832(2) 0.0566(8) Uani 1 1 d . . . . .
C30 C -0.0451(2) 0.30989(7) 0.2787(2) 0.0580(8) Uani 1 1 d . . . . .
H30 H -0.0021 0.2878 0.2947 0.070 Uiso 1 1 calc R U . . .
C31 C -0.0678(2) 0.33389(7) 0.35017(19) 0.0556(8) Uani 1 1 d . . . . .
C32 C -0.1311(2) 0.36736(7) 0.32862(18) 0.0494(8) Uani 1 1 d . . . . .
C33 C -0.1709(2) 0.37546(8) 0.23404(19) 0.0536(8) Uani 1 1 d . . . . .
H33 H -0.2133 0.3978 0.2185 0.064 Uiso 1 1 calc R U . . .
C34 C -0.1505(2) 0.35185(8) 0.1614(2) 0.0558(8) Uani 1 1 d . . . . .
C35 C 0.0415(3) 0.29465(9) 0.4727(2) 0.0861(11) Uani 1 1 d . . . . .
H35A H 0.0077 0.2708 0.4469 0.129 Uiso 1 1 calc R U . . .
H35B H 0.0593 0.2928 0.5408 0.129 Uiso 1 1 calc R U . . .
H35C H 0.1073 0.2990 0.4484 0.129 Uiso 1 1 calc R U . . .
C36 C -0.2645(3) 0.38809(11) 0.0368(2) 0.1005(13) Uani 1 1 d . . . . .
H36A H -0.3268 0.3839 0.0661 0.151 Uiso 1 1 calc R U . . .
H36B H -0.2876 0.3875 -0.0312 0.151 Uiso 1 1 calc R U . . .
H36C H -0.2323 0.4130 0.0560 0.151 Uiso 1 1 calc R U . . .
C37 C -0.1470(2) 0.39520(8) 0.40722(19) 0.0565(8) Uani 1 1 d . . . . .
H37A H -0.2137 0.4101 0.3865 0.068 Uiso 1 1 calc R U . . .
H37B H -0.1552 0.3803 0.4631 0.068 Uiso 1 1 calc R U . . .
C38 C -0.05137(19) 0.42262(7) 0.43283(17) 0.0462(7) Uani 1 1 d . . . . .
C39 C 0.0394(2) 0.41308(7) 0.50038(18) 0.0519(8) Uani 1 1 d . . . . .
H39 H 0.0378 0.3903 0.5354 0.062 Uiso 1 1 calc R U . . .
C40 C 0.1330(2) 0.43596(7) 0.51838(17) 0.0489(7) Uani 1 1 d . . . . .
C41 C 0.1353(2) 0.47110(7) 0.46998(17) 0.0470(7) Uani 1 1 d . . . . .
C42 C 0.04425(19) 0.48133(7) 0.40348(17) 0.0485(7) Uani 1 1 d . . . . .
H42 H 0.0448 0.5046 0.3701 0.058 Uiso 1 1 calc R U . . .
C43 C -0.04749(19) 0.45813(7) 0.38506(16) 0.0469(7) Uani 1 1 d . . . . .
C44 C 0.2291(2) 0.39149(9) 0.6343(2) 0.0748(10) Uani 1 1 d D . . . .
H44A H 0.2123 0.3697 0.5906 0.090 Uiso 1 1 calc R U . . .
H44B H 0.1753 0.3920 0.6752 0.090 Uiso 1 1 calc R U . . .
C45 C 0.3441(2) 0.38691(8) 0.6942(2) 0.0875(12) Uani 1 1 d D . . . .
H45A H 0.3479 0.3627 0.7299 0.105 Uiso 1 1 calc R U . . .
H45B H 0.3966 0.3853 0.6523 0.105 Uiso 1 1 calc R U . . .
C46 C 0.3750(2) 0.42040(8) 0.7625(2) 0.0909(12) Uani 1 1 d D . . . .
H46A H 0.3220 0.4221 0.8040 0.109 Uiso 1 1 calc R U . . .
H46B H 0.3711 0.4445 0.7266 0.109 Uiso 1 1 calc R U . . .
C47 C 0.4893(2) 0.41638(10) 0.8231(2) 0.1014(13) Uani 1 1 d D . . . .
H47A H 0.4932 0.3929 0.8603 0.152 Uiso 1 1 calc R U . . .
H47B H 0.5046 0.4385 0.8648 0.152 Uiso 1 1 calc R U . . .
H47C H 0.5424 0.4152 0.7826 0.152 Uiso 1 1 calc R U . . .
C48 C -0.1399(2) 0.49967(8) 0.25755(19) 0.0641(9) Uani 1 1 d . . . . .
H48A H -0.1067 0.5213 0.2964 0.077 Uiso 1 1 calc R U . . .
H48B H -0.2146 0.5071 0.2296 0.077 Uiso 1 1 calc R U . . .
C49 C -0.0773(2) 0.49310(8) 0.1785(2) 0.0648(9) Uani 1 1 d . . . . .
C50 C 0.0190(2) 0.44392(9) 0.0986(2) 0.0850(9) Uani 1 1 d D U . . .
H50A H 0.0263 0.4651 0.0554 0.102 Uiso 1 1 calc R U . . .
H50B H -0.0176 0.4225 0.0612 0.102 Uiso 1 1 calc R U . . .
C51 C 0.1319(2) 0.43089(8) 0.14809(18) 0.0843(8) Uani 1 1 d D U . . .
H51A H 0.1692 0.4198 0.1007 0.101 Uiso 1 1 calc R U . . .
H51B H 0.1730 0.4538 0.1743 0.101 Uiso 1 1 calc R U . . .
C52 C 0.1356(2) 0.40162(8) 0.22651(18) 0.0815(8) Uani 1 1 d D U . . .
H52A H 0.0855 0.3805 0.2032 0.098 Uiso 1 1 calc R U . . .
H52B H 0.1092 0.4140 0.2786 0.098 Uiso 1 1 calc R U . . .
C53 C 0.2467(2) 0.38453(8) 0.26457(19) 0.0846(8) Uani 1 1 d D U . . .
H53A H 0.2980 0.4058 0.2836 0.102 Uiso 1 1 calc R U . . .
H53B H 0.2709 0.3705 0.2134 0.102 Uiso 1 1 calc R U . . .
C54 C 0.2526(2) 0.35727(8) 0.3477(2) 0.0942(9) Uani 1 1 d D U . . .
H54A H 0.1950 0.3379 0.3319 0.113 Uiso 1 1 calc R U . . .
H54B H 0.2385 0.3720 0.4019 0.113 Uiso 1 1 calc R U . . .
C55 C 0.3613(2) 0.33656(9) 0.3760(2) 0.1090(10) Uani 1 1 d D U . . .
H55A H 0.3731 0.3207 0.3229 0.131 Uiso 1 1 calc R U . . .
H55B H 0.4191 0.3560 0.3876 0.131 Uiso 1 1 calc R U . . .
C56 C 0.3720(3) 0.31093(9) 0.4628(2) 0.1387(11) Uani 1 1 d D U . . .
H56A H 0.3037 0.2967 0.4591 0.166 Uiso 1 1 calc R U . . .
H56B H 0.3808 0.3276 0.5185 0.166 Uiso 1 1 calc R U . . .
C57 C 0.4653(2) 0.28166(10) 0.4778(4) 0.2010(13) Uani 1 1 d D U . . .
H57A H 0.4569 0.2650 0.5306 0.241 Uiso 1 1 calc R U . . .
H57B H 0.4566 0.2653 0.4216 0.241 Uiso 1 1 calc R U . . .
C58 C 0.5791(2) 0.29693(10) 0.4971(5) 0.2358(14) Uani 1 1 d D U . . .
H58A H 0.5898 0.3143 0.5516 0.283 Uiso 1 1 calc R U . . .
H58B H 0.5930 0.3114 0.4425 0.283 Uiso 1 1 calc R U . . .
C59 C 0.6580(3) 0.26207(10) 0.5174(3) 0.2447(19) Uani 1 1 d D U . . .
H59A H 0.7324 0.2718 0.5359 0.294 Uiso 1 1 calc R U . . .
H59B H 0.6411 0.2474 0.5707 0.294 Uiso 1 1 calc R U . . .
C60 C 0.7430(3) 0.23558(11) 0.3932(2) 0.204(3) Uani 1 1 d D . . . .
H60 H 0.7968 0.2544 0.4116 0.244 Uiso 1 1 calc R U . . .
C61 C 0.7592(2) 0.20767(8) 0.3202(2) 0.189(2) Uani 1 1 d D . . . .
C62 C 0.8530(3) 0.21045(10) 0.2814(2) 0.211(3) Uani 1 1 d D . . . .
H62 H 0.9039 0.2300 0.3025 0.253 Uiso 1 1 calc R U . . .
C63 C 0.8725(3) 0.18456(9) 0.2113(3) 0.248(3) Uani 1 1 d D . . . .
H63 H 0.9330 0.1876 0.1827 0.297 Uiso 1 1 calc R U . . .
C64 C 0.7989(3) 0.15404(12) 0.1853(3) 0.313(5) Uani 1 1 d D . . . .
H64 H 0.8159 0.1339 0.1472 0.375 Uiso 1 1 calc R U . . .
C65 C 0.7002(3) 0.15394(13) 0.2166(3) 0.342(6) Uani 1 1 d D . . . .
H65 H 0.6453 0.1365 0.1901 0.410 Uiso 1 1 calc R U . . .
C66 C 0.6823(3) 0.17948(10) 0.2868(3) 0.241(3) Uani 1 1 d D . . . .
N1 N -0.04789(19) 0.45686(7) 0.16565(16) 0.0736(7) Uani 1 1 d . . . . .
H1 H -0.0703 0.4392 0.2001 0.088 Uiso 1 1 calc R U . . .
N2 N 0.6528(3) 0.23591(11) 0.4368(2) 0.221(2) Uani 1 1 d D . . . .
O1 O 0.56587(14) 0.42807(5) 0.42692(13) 0.0640(6) Uani 1 1 d . . . . .
O2 O 0.22208(16) 0.52969(6) 0.30918(15) 0.0764(6) Uani 1 1 d . . . . .
O3 O 0.50442(16) 0.31846(5) 0.17004(17) 0.0835(7) Uani 1 1 d . . . . .
O4 O 0.41289(17) 0.47239(5) 0.07243(13) 0.0706(6) Uani 1 1 d . . . . .
O5 O 0.13777(18) 0.25611(6) 0.19204(15) 0.0841(7) Uani 1 1 d . . . . .
O6 O 0.15935(17) 0.36282(6) -0.09304(15) 0.0852(7) Uani 1 1 d . . . . .
O7 O -0.03200(17) 0.32601(5) 0.44593(13) 0.0752(6) Uani 1 1 d . . . . .
O8 O -0.18674(17) 0.35852(6) 0.06527(13) 0.0767(7) Uani 1 1 d . . . . .
O9 O 0.22550(15) 0.42694(5) 0.58294(13) 0.0675(6) Uani 1 1 d . . . . .
O10 O -0.14293(13) 0.46673(5) 0.31740(12) 0.0569(5) Uani 1 1 d . . . . .
O11 O -0.06063(19) 0.52105(6) 0.12962(16) 0.1005(8) Uani 1 1 d . . . . .
O12 O 0.5821(5) 0.18015(15) 0.3258(5) 0.334(3) Uani 1 1 d . . . . .
H12A H 0.5898 0.1953 0.3709 0.501 Uiso 1 1 calc R U . . .
 
loop_
 _atom_site_aniso_label
 _atom_site_aniso_U_11
 _atom_site_aniso_U_22
 _atom_site_aniso_U_33
 _atom_site_aniso_U_23
 _atom_site_aniso_U_13
 _atom_site_aniso_U_12
C1 0.0571(16) 0.0623(17) 0.0512(16) -0.0120(14) 0.0117(13) 0.0012(14)
C2 0.0409(14) 0.0469(14) 0.0471(15) -0.0092(13) 0.0069(12) -0.0054(12)
C3 0.0485(15) 0.0479(14) 0.0385(14) -0.0045(12) 0.0022(12) -0.0048(13)
C4 0.0387(14) 0.0506(14) 0.0439(15) -0.0045(13) 0.0006(12) -0.0033(12)
C5 0.0379(14) 0.0532(15) 0.0530(16) -0.0073(13) 0.0040(12) -0.0109(12)
C6 0.0467(15) 0.0556(15) 0.0465(15) 0.0047(13) 0.0053(12) -0.0025(13)
C7 0.0454(15) 0.0471(15) 0.0649(17) -0.0012(14) 0.0077(13) 0.0055(13)
C8 0.0663(19) 0.0781(19) 0.0636(19) 0.0146(17) 0.0039(16) 0.0169(16)
C9 0.071(2) 0.098(2) 0.116(3) 0.047(2) 0.0190(19) 0.0247(18)
C10 0.0368(14) 0.0703(17) 0.0515(16) 0.0060(14) 0.0111(12) -0.0045(13)
C11 0.0371(13) 0.0681(17) 0.0492(15) 0.0062(14) 0.0189(11) 0.0014(13)
C12 0.0384(14) 0.0674(17) 0.0567(16) 0.0025(15) 0.0128(12) 0.0089(13)
C13 0.0449(15) 0.0577(16) 0.0685(18) 0.0066(15) 0.0158(13) 0.0100(13)
C14 0.0490(15) 0.0622(17) 0.0572(16) -0.0080(14) 0.0214(12) 0.0015(13)
C15 0.0552(16) 0.0825(19) 0.0386(15) -0.0017(15) 0.0121(12) 0.0021(15)
C16 0.0533(15) 0.0619(16) 0.0396(14) -0.0015(13) 0.0134(12) -0.0020(13)
C17 0.102(3) 0.086(2) 0.180(4) 0.051(3) -0.001(3) 0.010(2)
C18 0.100(3) 0.079(2) 0.067(2) 0.0085(18) -0.001(2) 0.008(2)
C19 0.0647(18) 0.0783(19) 0.0692(19) -0.0144(17) 0.0148(15) 0.0074(16)
C20 0.0621(17) 0.0498(16) 0.0575(17) -0.0099(14) 0.0089(14) 0.0053(14)
C21 0.0568(18) 0.0599(16) 0.0628(19) -0.0140(15) -0.0017(15) 0.0041(14)
C22 0.0730(19) 0.0464(15) 0.0542(17) -0.0040(14) 0.0035(15) -0.0098(14)
C23 0.0650(18) 0.0458(15) 0.0572(17) -0.0128(14) 0.0038(14) -0.0065(14)
C24 0.0588(17) 0.0576(16) 0.0623(18) -0.0068(15) 0.0037(15) 0.0063(14)
C25 0.0733(19) 0.0543(16) 0.0572(17) -0.0048(15) 0.0154(15) -0.0009(15)
C26 0.118(3) 0.112(3) 0.121(3) 0.042(2) -0.009(3) 0.020(3)
C27 0.125(3) 0.093(2) 0.083(2) 0.022(2) 0.026(2) 0.023(2)
C28 0.0699(19) 0.0583(17) 0.0713(19) -0.0146(15) 0.0090(16) -0.0162(15)
C29 0.0529(16) 0.0565(16) 0.0578(17) 0.0005(15) 0.0045(14) -0.0167(14)
C30 0.0559(16) 0.0448(15) 0.0707(19) 0.0043(15) 0.0062(14) -0.0100(13)
C31 0.0562(16) 0.0608(16) 0.0488(16) 0.0079(14) 0.0075(13) -0.0174(14)
C32 0.0394(14) 0.0608(16) 0.0472(15) 0.0044(14) 0.0065(12) -0.0026(13)
C33 0.0435(15) 0.0592(16) 0.0566(17) 0.0006(14) 0.0059(13) -0.0018(13)
C34 0.0399(15) 0.0637(17) 0.0603(17) 0.0043(15) 0.0009(13) -0.0078(14)
C35 0.084(2) 0.088(2) 0.078(2) 0.0248(19) -0.0027(19) 0.0068(19)
C36 0.088(2) 0.153(3) 0.056(2) 0.021(2) 0.0013(19) 0.023(2)
C37 0.0444(15) 0.0707(17) 0.0563(16) 0.0102(15) 0.0148(12) 0.0078(14)
C38 0.0372(13) 0.0627(16) 0.0399(14) 0.0036(13) 0.0106(11) 0.0074(13)
C39 0.0579(16) 0.0579(16) 0.0420(15) 0.0035(13) 0.0146(12) 0.0039(13)
C40 0.0413(14) 0.0684(17) 0.0357(14) -0.0051(13) 0.0045(12) 0.0076(13)
C41 0.0505(14) 0.0509(15) 0.0418(14) -0.0127(12) 0.0148(11) 0.0036(13)
C42 0.0473(14) 0.0552(15) 0.0464(14) -0.0020(13) 0.0176(11) 0.0125(12)
C43 0.0423(14) 0.0658(16) 0.0345(13) -0.0069(13) 0.0120(11) 0.0178(13)
C44 0.0639(19) 0.085(2) 0.067(2) 0.0044(18) -0.0060(17) 0.0010(17)
C45 0.095(2) 0.087(2) 0.076(2) 0.011(2) 0.006(2) 0.014(2)
C46 0.084(2) 0.114(3) 0.067(2) 0.000(2) -0.0047(19) 0.015(2)
C47 0.067(2) 0.139(3) 0.095(3) 0.009(2) 0.0101(19) -0.012(2)
C48 0.0574(17) 0.0654(17) 0.0678(19) 0.0143(16) 0.0082(15) 0.0211(15)
C49 0.0583(17) 0.0685(18) 0.0658(18) 0.0218(16) 0.0074(15) 0.0027(15)
C50 0.0834(16) 0.105(2) 0.0768(17) -0.0036(17) 0.0420(13) 0.0032(16)
C51 0.0792(15) 0.0968(17) 0.0885(16) -0.0045(14) 0.0448(12) -0.0028(14)
C52 0.0734(14) 0.0901(17) 0.0899(16) -0.0083(14) 0.0380(13) -0.0045(14)
C53 0.0697(15) 0.0941(17) 0.0980(16) -0.0125(14) 0.0359(13) -0.0056(14)
C54 0.0773(16) 0.1102(18) 0.1006(17) -0.0096(15) 0.0311(15) -0.0015(15)
C55 0.0840(17) 0.1233(19) 0.1216(19) -0.0070(16) 0.0246(17) 0.0022(16)
C56 0.122(2) 0.153(2) 0.135(2) 0.0098(18) 0.011(2) 0.0180(18)
C57 0.159(2) 0.201(2) 0.224(2) 0.029(2) -0.010(2) 0.0357(19)
C58 0.180(2) 0.239(2) 0.260(3) 0.024(3) -0.029(3) 0.043(2)
C59 0.181(3) 0.246(3) 0.273(3) 0.027(3) -0.039(3) 0.059(3)
C60 0.193(5) 0.140(4) 0.216(5) 0.073(4) -0.112(4) 0.001(4)
C61 0.185(4) 0.142(3) 0.184(4) 0.107(3) -0.098(4) -0.079(3)
C62 0.304(7) 0.131(3) 0.152(5) 0.056(3) -0.069(5) -0.109(4)
C63 0.360(9) 0.183(5) 0.162(5) 0.064(4) -0.045(6) -0.115(5)
C64 0.455(11) 0.250(6) 0.162(6) 0.024(5) -0.115(7) -0.167(7)
C65 0.410(12) 0.162(5) 0.354(11) -0.035(6) -0.169(9) -0.076(6)
C66 0.217(6) 0.247(5) 0.222(6) 0.103(5) -0.047(5) -0.128(4)
N1 0.0967(16) 0.0666(15) 0.0690(14) 0.0050(13) 0.0449(12) 0.0049(13)
N2 0.182(4) 0.229(4) 0.196(4) 0.079(4) -0.099(4) -0.019(4)
O1 0.0523(11) 0.0803(12) 0.0585(12) 0.0121(10) 0.0090(9) 0.0155(10)
O2 0.0669(12) 0.0796(13) 0.0858(14) 0.0141(11) 0.0224(10) 0.0252(10)
O3 0.0584(12) 0.0662(12) 0.1177(17) 0.0000(13) -0.0033(12) 0.0105(11)
O4 0.0888(14) 0.0646(12) 0.0535(12) 0.0081(10) 0.0015(11) 0.0010(11)
O5 0.0917(15) 0.0711(13) 0.0854(15) 0.0091(12) 0.0073(13) -0.0001(12)
O6 0.0793(14) 0.0957(15) 0.0839(14) 0.0210(12) 0.0237(11) 0.0089(12)
O7 0.0917(14) 0.0719(12) 0.0581(12) 0.0168(10) 0.0052(11) 0.0071(12)
O8 0.0713(13) 0.1067(15) 0.0454(11) 0.0058(11) -0.0052(10) 0.0152(12)
O9 0.0604(12) 0.0756(12) 0.0607(12) 0.0115(10) -0.0029(10) -0.0047(10)
O10 0.0437(10) 0.0760(12) 0.0526(10) 0.0089(10) 0.0128(8) 0.0135(9)
O11 0.1064(17) 0.0903(14) 0.1090(16) 0.0429(13) 0.0313(13) 0.0122(13)
O12 0.318(5) 0.331(5) 0.323(7) 0.001(5) -0.008(5) -0.188(4)
 
_geom_special_details
;
 All esds (except the esd in the dihedral angle between two l.s. planes)
 are estimated using the full covariance matrix.  The cell esds are taken
 into account individually in the estimation of esds in distances, angles
 and torsion angles; correlations between esds in cell parameters are only
 used when they are defined by crystal symmetry.  An approximate (isotropic)
 treatment of cell esds is used for estimating esds involving l.s. planes.
;
 
loop_
 _geom_bond_atom_site_label_1
 _geom_bond_atom_site_label_2
 _geom_bond_distance
 _geom_bond_site_symmetry_2
 _geom_bond_publ_flag
C1 C41 1.521(3) . ?
C1 C2 1.523(4) . ?
C1 H1A 0.9700 . ?
C1 H1B 0.9700 . ?
C2 C3 1.370(3) . ?
C2 C7 1.391(4) . ?
C3 C4 1.373(3) . ?
C3 H3 0.9300 . ?
C4 O1 1.377(3) . ?
C4 C5 1.402(4) . ?
C5 C6 1.391(3) . ?
C5 C10 1.517(4) . ?
C6 C7 1.378(4) . ?
C6 H6 0.9300 . ?
C7 O2 1.386(3) . ?
C8 O1 1.412(3) . ?
C8 H8A 0.9600 . ?
C8 H8B 0.9600 . ?
C8 H8C 0.9600 . ?
C9 O2 1.425(4) . ?
C9 H9A 0.9600 . ?
C9 H9B 0.9600 . ?
C9 H9C 0.9600 . ?
C10 C11 1.523(3) . ?
C10 H10A 0.9700 . ?
C10 H10B 0.9700 . ?
C11 C12 1.377(3) . ?
C11 C16 1.389(3) . ?
C12 C13 1.393(3) . ?
C12 H12 0.9300 . ?
C13 C14 1.373(4) . ?
C13 O3 1.384(3) . ?
C14 C15 1.396(3) . ?
C14 C19 1.512(4) . ?
C15 C16 1.378(3) . ?
C15 H15 0.9300 . ?
C16 O4 1.384(3) . ?
C17 O3 1.335(4) . ?
C17 H17A 0.9600 . ?
C17 H17B 0.9600 . ?
C17 H17C 0.9600 . ?
C18 O4 1.396(3) . ?
C18 H18A 0.9600 . ?
C18 H18B 0.9600 . ?
C18 H18C 0.9600 . ?
C19 C20 1.521(4) . ?
C19 H19A 0.9700 . ?
C19 H19B 0.9700 . ?
C20 C25 1.361(4) . ?
C20 C21 1.384(4) . ?
C21 C22 1.370(4) . ?
C21 H21 0.9300 . ?
C22 C23 1.397(4) . ?
C22 O5 1.397(3) . ?
C23 C24 1.383(4) . ?
C23 C28 1.497(4) . ?
C24 C25 1.397(4) . ?
C24 H24 0.9300 . ?
C25 O6 1.396(3) . ?
C26 O5 1.432(4) . ?
C26 H26A 0.9600 . ?
C26 H26B 0.9600 . ?
C26 H26C 0.9600 . ?
C27 O6 1.421(4) . ?
C27 H27A 0.9600 . ?
C27 H27B 0.9600 . ?
C27 H27C 0.9600 . ?
C28 C29 1.521(4) . ?
C28 H28A 0.9700 . ?
C28 H28B 0.9700 . ?
C29 C30 1.394(4) . ?
C29 C34 1.399(4) . ?
C30 C31 1.383(4) . ?
C30 H30 0.9300 . ?
C31 O7 1.383(3) . ?
C31 C32 1.391(3) . ?
C32 C33 1.377(4) . ?
C32 C37 1.517(4) . ?
C33 C34 1.379(4) . ?
C33 H33 0.9300 . ?
C34 O8 1.382(3) . ?
C35 O7 1.414(3) . ?
C35 H35A 0.9600 . ?
C35 H35B 0.9600 . ?
C35 H35C 0.9600 . ?
C36 O8 1.405(4) . ?
C36 H36A 0.9600 . ?
C36 H36B 0.9600 . ?
C36 H36C 0.9600 . ?
C37 C38 1.503(3) . ?
C37 H37A 0.9700 . ?
C37 H37B 0.9700 . ?
C38 C39 1.374(3) . ?
C38 C43 1.401(3) . ?
C39 C40 1.385(3) . ?
C39 H39 0.9300 . ?
C40 O9 1.363(3) . ?
C40 C41 1.392(3) . ?
C41 C42 1.375(3) . ?
C42 C43 1.372(3) . ?
C42 H42 0.9300 . ?
C43 O10 1.409(3) . ?
C44 O9 1.417(3) . ?
C44 C45 1.525(3) . ?
C44 H44A 0.9700 . ?
C44 H44B 0.9700 . ?
C45 C46 1.508(3) . ?
C45 H45A 0.9700 . ?
C45 H45B 0.9700 . ?
C46 C47 1.520(3) . ?
C46 H46A 0.9700 . ?
C46 H46B 0.9700 . ?
C47 H47A 0.9600 . ?
C47 H47B 0.9600 . ?
C47 H47C 0.9600 . ?
C48 O10 1.422(3) . ?
C48 C49 1.510(4) . ?
C48 H48A 0.9700 . ?
C48 H48B 0.9700 . ?
C49 O11 1.227(3) . ?
C49 N1 1.317(3) . ?
C50 N1 1.456(4) . ?
C50 C51 1.511(3) . ?
C50 H50A 0.9700 . ?
C50 H50B 0.9700 . ?
C51 C52 1.500(3) . ?
C51 H51A 0.9700 . ?
C51 H51B 0.9700 . ?
C52 C53 1.501(3) . ?
C52 H52A 0.9700 . ?
C52 H52B 0.9700 . ?
C53 C54 1.504(3) . ?
C53 H53A 0.9700 . ?
C53 H53B 0.9700 . ?
C54 C55 1.509(3) . ?
C54 H54A 0.9700 . ?
C54 H54B 0.9700 . ?
C55 C56 1.506(3) . ?
C55 H55A 0.9700 . ?
C55 H55B 0.9700 . ?
C56 C57 1.516(3) . ?
C56 H56A 0.9700 . ?
C56 H56B 0.9700 . ?
C57 C58 1.482(3) . ?
C57 H57A 0.9700 . ?
C57 H57B 0.9700 . ?
C58 C59 1.536(4) . ?
C58 H58A 0.9700 . ?
C58 H58B 0.9700 . ?
C59 N2 1.452(4) . ?
C59 H59A 0.9700 . ?
C59 H59B 0.9700 . ?
C60 N2 1.384(4) . ?
C60 C61 1.459(3) . ?
C60 H60 0.9300 . ?
C61 C66 1.377(4) . ?
C61 C62 1.388(4) . ?
C62 C63 1.396(4) . ?
C62 H62 0.9300 . ?
C63 C64 1.391(4) . ?
C63 H63 0.9300 . ?
C64 C65 1.386(4) . ?
C64 H64 0.9300 . ?
C65 C66 1.383(4) . ?
C65 H65 0.9300 . ?
C66 O12 1.460(7) . ?
N1 H1 0.8600 . ?
O12 H12A 0.8200 . ?
 
loop_
 _geom_angle_atom_site_label_1
 _geom_angle_atom_site_label_2
 _geom_angle_atom_site_label_3
 _geom_angle
 _geom_angle_site_symmetry_1
 _geom_angle_site_symmetry_3
 _geom_angle_publ_flag
C41 C1 C2 113.2(2) . . ?
C41 C1 H1A 108.9 . . ?
C2 C1 H1A 108.9 . . ?
C41 C1 H1B 108.9 . . ?
C2 C1 H1B 108.9 . . ?
H1A C1 H1B 107.8 . . ?
C3 C2 C7 118.1(2) . . ?
C3 C2 C1 121.2(2) . . ?
C7 C2 C1 120.8(2) . . ?
C2 C3 C4 122.1(2) . . ?
C2 C3 H3 119.0 . . ?
C4 C3 H3 119.0 . . ?
C3 C4 O1 125.1(2) . . ?
C3 C4 C5 120.1(2) . . ?
O1 C4 C5 114.8(2) . . ?
C6 C5 C4 118.0(2) . . ?
C6 C5 C10 120.2(2) . . ?
C4 C5 C10 121.8(2) . . ?
C7 C6 C5 120.8(2) . . ?
C7 C6 H6 119.6 . . ?
C5 C6 H6 119.6 . . ?
C6 C7 O2 123.0(2) . . ?
C6 C7 C2 121.0(2) . . ?
O2 C7 C2 116.1(2) . . ?
O1 C8 H8A 109.5 . . ?
O1 C8 H8B 109.5 . . ?
H8A C8 H8B 109.5 . . ?
O1 C8 H8C 109.5 . . ?
H8A C8 H8C 109.5 . . ?
H8B C8 H8C 109.5 . . ?
O2 C9 H9A 109.5 . . ?
O2 C9 H9B 109.5 . . ?
H9A C9 H9B 109.5 . . ?
O2 C9 H9C 109.5 . . ?
H9A C9 H9C 109.5 . . ?
H9B C9 H9C 109.5 . . ?
C5 C10 C11 111.2(2) . . ?
C5 C10 H10A 109.4 . . ?
C11 C10 H10A 109.4 . . ?
C5 C10 H10B 109.4 . . ?
C11 C10 H10B 109.4 . . ?
H10A C10 H10B 108.0 . . ?
C12 C11 C16 117.7(2) . . ?
C12 C11 C10 121.8(2) . . ?
C16 C11 C10 120.4(2) . . ?
C11 C12 C13 121.6(2) . . ?
C11 C12 H12 119.2 . . ?
C13 C12 H12 119.2 . . ?
C14 C13 O3 116.4(2) . . ?
C14 C13 C12 121.0(2) . . ?
O3 C13 C12 122.6(2) . . ?
C13 C14 C15 117.3(2) . . ?
C13 C14 C19 122.3(2) . . ?
C15 C14 C19 120.4(2) . . ?
C16 C15 C14 121.8(2) . . ?
C16 C15 H15 119.1 . . ?
C14 C15 H15 119.1 . . ?
C15 C16 O4 124.0(2) . . ?
C15 C16 C11 120.6(2) . . ?
O4 C16 C11 115.4(2) . . ?
O3 C17 H17A 109.5 . . ?
O3 C17 H17B 109.5 . . ?
H17A C17 H17B 109.5 . . ?
O3 C17 H17C 109.5 . . ?
H17A C17 H17C 109.5 . . ?
H17B C17 H17C 109.5 . . ?
O4 C18 H18A 109.5 . . ?
O4 C18 H18B 109.5 . . ?
H18A C18 H18B 109.5 . . ?
O4 C18 H18C 109.5 . . ?
H18A C18 H18C 109.5 . . ?
H18B C18 H18C 109.5 . . ?
C14 C19 C20 111.6(2) . . ?
C14 C19 H19A 109.3 . . ?
C20 C19 H19A 109.3 . . ?
C14 C19 H19B 109.3 . . ?
C20 C19 H19B 109.3 . . ?
H19A C19 H19B 108.0 . . ?
C25 C20 C21 117.7(3) . . ?
C25 C20 C19 121.2(3) . . ?
C21 C20 C19 121.1(2) . . ?
C22 C21 C20 121.6(3) . . ?
C22 C21 H21 119.2 . . ?
C20 C21 H21 119.2 . . ?
C21 C22 C23 121.3(3) . . ?
C21 C22 O5 123.7(3) . . ?
C23 C22 O5 115.0(3) . . ?
C24 C23 C22 116.7(3) . . ?
C24 C23 C28 120.4(2) . . ?
C22 C23 C28 122.9(3) . . ?
C23 C24 C25 121.2(3) . . ?
C23 C24 H24 119.4 . . ?
C25 C24 H24 119.4 . . ?
C20 C25 O6 116.3(3) . . ?
C20 C25 C24 121.4(3) . . ?
O6 C25 C24 122.3(2) . . ?
O5 C26 H26A 109.5 . . ?
O5 C26 H26B 109.5 . . ?
H26A C26 H26B 109.5 . . ?
O5 C26 H26C 109.5 . . ?
H26A C26 H26C 109.5 . . ?
H26B C26 H26C 109.5 . . ?
O6 C27 H27A 109.5 . . ?
O6 C27 H27B 109.5 . . ?
H27A C27 H27B 109.5 . . ?
O6 C27 H27C 109.5 . . ?
H27A C27 H27C 109.5 . . ?
H27B C27 H27C 109.5 . . ?
C23 C28 C29 113.9(2) . . ?
C23 C28 H28A 108.8 . . ?
C29 C28 H28A 108.8 . . ?
C23 C28 H28B 108.8 . . ?
C29 C28 H28B 108.8 . . ?
H28A C28 H28B 107.7 . . ?
C30 C29 C34 118.3(3) . . ?
C30 C29 C28 120.0(2) . . ?
C34 C29 C28 121.7(2) . . ?
C31 C30 C29 120.9(2) . . ?
C31 C30 H30 119.5 . . ?
C29 C30 H30 119.5 . . ?
O7 C31 C30 123.0(2) . . ?
O7 C31 C32 116.1(2) . . ?
C30 C31 C32 120.9(2) . . ?
C33 C32 C31 117.6(2) . . ?
C33 C32 C37 121.9(2) . . ?
C31 C32 C37 120.2(2) . . ?
C32 C33 C34 122.7(2) . . ?
C32 C33 H33 118.7 . . ?
C34 C33 H33 118.7 . . ?
C33 C34 O8 125.6(2) . . ?
C33 C34 C29 119.6(3) . . ?
O8 C34 C29 114.8(2) . . ?
O7 C35 H35A 109.5 . . ?
O7 C35 H35B 109.5 . . ?
H35A C35 H35B 109.5 . . ?
O7 C35 H35C 109.5 . . ?
H35A C35 H35C 109.5 . . ?
H35B C35 H35C 109.5 . . ?
O8 C36 H36A 109.5 . . ?
O8 C36 H36B 109.5 . . ?
H36A C36 H36B 109.5 . . ?
O8 C36 H36C 109.5 . . ?
H36A C36 H36C 109.5 . . ?
H36B C36 H36C 109.5 . . ?
C38 C37 C32 111.3(2) . . ?
C38 C37 H37A 109.4 . . ?
C32 C37 H37A 109.4 . . ?
C38 C37 H37B 109.4 . . ?
C32 C37 H37B 109.4 . . ?
H37A C37 H37B 108.0 . . ?
C39 C38 C43 116.7(2) . . ?
C39 C38 C37 121.6(2) . . ?
C43 C38 C37 121.6(2) . . ?
C38 C39 C40 122.7(2) . . ?
C38 C39 H39 118.6 . . ?
C40 C39 H39 118.6 . . ?
O9 C40 C39 124.4(2) . . ?
O9 C40 C41 115.9(2) . . ?
C39 C40 C41 119.7(2) . . ?
C42 C41 C40 118.1(2) . . ?
C42 C41 C1 120.8(2) . . ?
C40 C41 C1 121.1(2) . . ?
C43 C42 C41 121.7(2) . . ?
C43 C42 H42 119.1 . . ?
C41 C42 H42 119.1 . . ?
C42 C43 C38 121.0(2) . . ?
C42 C43 O10 124.6(2) . . ?
C38 C43 O10 114.4(2) . . ?
O9 C44 C45 108.1(2) . . ?
O9 C44 H44A 110.1 . . ?
C45 C44 H44A 110.1 . . ?
O9 C44 H44B 110.1 . . ?
C45 C44 H44B 110.1 . . ?
H44A C44 H44B 108.4 . . ?
C46 C45 C44 112.2(2) . . ?
C46 C45 H45A 109.2 . . ?
C44 C45 H45A 109.2 . . ?
C46 C45 H45B 109.2 . . ?
C44 C45 H45B 109.2 . . ?
H45A C45 H45B 107.9 . . ?
C45 C46 C47 113.1(2) . . ?
C45 C46 H46A 109.0 . . ?
C47 C46 H46A 109.0 . . ?
C45 C46 H46B 109.0 . . ?
C47 C46 H46B 109.0 . . ?
H46A C46 H46B 107.8 . . ?
C46 C47 H47A 109.5 . . ?
C46 C47 H47B 109.5 . . ?
H47A C47 H47B 109.5 . . ?
C46 C47 H47C 109.5 . . ?
H47A C47 H47C 109.5 . . ?
H47B C47 H47C 109.5 . . ?
O10 C48 C49 114.3(2) . . ?
O10 C48 H48A 108.7 . . ?
C49 C48 H48A 108.7 . . ?
O10 C48 H48B 108.7 . . ?
C49 C48 H48B 108.7 . . ?
H48A C48 H48B 107.6 . . ?
O11 C49 N1 125.0(3) . . ?
O11 C49 C48 118.7(3) . . ?
N1 C49 C48 116.3(2) . . ?
N1 C50 C51 112.2(2) . . ?
N1 C50 H50A 109.2 . . ?
C51 C50 H50A 109.2 . . ?
N1 C50 H50B 109.2 . . ?
C51 C50 H50B 109.2 . . ?
H50A C50 H50B 107.9 . . ?
C52 C51 C50 116.1(2) . . ?
C52 C51 H51A 108.3 . . ?
C50 C51 H51A 108.3 . . ?
C52 C51 H51B 108.3 . . ?
C50 C51 H51B 108.3 . . ?
H51A C51 H51B 107.4 . . ?
C51 C52 C53 115.2(2) . . ?
C51 C52 H52A 108.5 . . ?
C53 C52 H52A 108.5 . . ?
C51 C52 H52B 108.5 . . ?
C53 C52 H52B 108.5 . . ?
H52A C52 H52B 107.5 . . ?
C52 C53 C54 115.4(2) . . ?
C52 C53 H53A 108.4 . . ?
C54 C53 H53A 108.4 . . ?
C52 C53 H53B 108.4 . . ?
C54 C53 H53B 108.4 . . ?
H53A C53 H53B 107.5 . . ?
C53 C54 C55 114.1(2) . . ?
C53 C54 H54A 108.7 . . ?
C55 C54 H54A 108.7 . . ?
C53 C54 H54B 108.7 . . ?
C55 C54 H54B 108.7 . . ?
H54A C54 H54B 107.6 . . ?
C56 C55 C54 115.3(2) . . ?
C56 C55 H55A 108.5 . . ?
C54 C55 H55A 108.5 . . ?
C56 C55 H55B 108.5 . . ?
C54 C55 H55B 108.5 . . ?
H55A C55 H55B 107.5 . . ?
C55 C56 C57 116.5(3) . . ?
C55 C56 H56A 108.2 . . ?
C57 C56 H56A 108.2 . . ?
C55 C56 H56B 108.2 . . ?
C57 C56 H56B 108.2 . . ?
H56A C56 H56B 107.3 . . ?
C58 C57 C56 117.9(3) . . ?
C58 C57 H57A 107.8 . . ?
C56 C57 H57A 107.8 . . ?
C58 C57 H57B 107.8 . . ?
C56 C57 H57B 107.8 . . ?
H57A C57 H57B 107.2 . . ?
C57 C58 C59 108.1(3) . . ?
C57 C58 H58A 110.1 . . ?
C59 C58 H58A 110.1 . . ?
C57 C58 H58B 110.1 . . ?
C59 C58 H58B 110.1 . . ?
H58A C58 H58B 108.4 . . ?
N2 C59 C58 113.7(4) . . ?
N2 C59 H59A 108.8 . . ?
C58 C59 H59A 108.8 . . ?
N2 C59 H59B 108.8 . . ?
C58 C59 H59B 108.8 . . ?
H59A C59 H59B 107.7 . . ?
N2 C60 C61 124.4(3) . . ?
N2 C60 H60 117.8 . . ?
C61 C60 H60 117.8 . . ?
C66 C61 C62 119.2(3) . . ?
C66 C61 C60 121.7(3) . . ?
C62 C61 C60 119.1(3) . . ?
C61 C62 C63 121.4(3) . . ?
C61 C62 H62 119.3 . . ?
C63 C62 H62 119.3 . . ?
C64 C63 C62 118.3(3) . . ?
C64 C63 H63 120.9 . . ?
C62 C63 H63 120.9 . . ?
C65 C64 C63 119.5(4) . . ?
C65 C64 H64 120.3 . . ?
C63 C64 H64 120.3 . . ?
C66 C65 C64 120.7(3) . . ?
C66 C65 H65 119.6 . . ?
C64 C65 H65 119.6 . . ?
C61 C66 C65 119.9(4) . . ?
C61 C66 O12 116.2(4) . . ?
C65 C66 O12 123.9(4) . . ?
C49 N1 C50 126.1(2) . . ?
C49 N1 H1 117.0 . . ?
C50 N1 H1 117.0 . . ?
C60 N2 C59 116.7(3) . . ?
C4 O1 C8 117.2(2) . . ?
C7 O2 C9 118.4(2) . . ?
C17 O3 C13 121.0(2) . . ?
C16 O4 C18 119.5(2) . . ?
C22 O5 C26 118.0(3) . . ?
C25 O6 C27 118.5(2) . . ?
C31 O7 C35 118.9(2) . . ?
C34 O8 C36 118.8(2) . . ?
C40 O9 C44 118.9(2) . . ?
C43 O10 C48 117.59(19) . . ?
C66 O12 H12A 109.5 . . ?
 
loop_
 _geom_hbond_atom_site_label_D 
 _geom_hbond_atom_site_label_H 
 _geom_hbond_atom_site_label_A 
 _geom_hbond_distance_DH 
 _geom_hbond_distance_HA 
 _geom_hbond_distance_DA 
 _geom_hbond_angle_DHA 
 _geom_hbond_site_symmetry_A 
O12 H12A N2  0.82 1.78 2.531(6) 152.6 .
N1 H1 O10  0.86 2.26 2.688(3) 110.7 .
 
_refine_diff_density_max    0.811
_refine_diff_density_min   -0.615
_refine_diff_density_rms    0.056

_shelx_res_file
;

    LD20201222_a.res created by SHELXL-2014/7


TITL LD20201222_a.res in P2(1)/c
CELL 0.71073 12.4222 34.2672 14.3191 90.000 101.218 90.000
ZERR 4.00 0.0009 0.0026 0.0011 0.000 0.002 0.000
LATT 1
SYMM -x, y+1/2, -z+1/2
SFAC C  H  N  O
UNIT 264  328  8  48
OMIT   1   3   0
OMIT 1   1   1
OMIT   0   2   0
OMIT  1   0   0
OMIT 0   1   1
OMIT  -1   4   1
OMIT  3   5   1
OMIT  -1   1   1
OMIT  0   0   2
OMIT 0 50
L.S. 5000
ACTA
BOND $H
FMAP 2
PLAN 20
SIZE 0.24 0.22 0.18
HTAB O12 N2
HTAB N1 O10
DAMP 1000
FREE C60  C62
FREE C59  C60
DFIX  1.450 0.005  C59  N2
DFIX  1.390  0.005 N2  C60
DFIX  1.480 0.005 C60 C61
DFIX 2.48 0.01 C58  N2
DFIX 2.47  0.01    C59  C60
DFIX  2.48 0.01 N2 C61
DFIX   2.41  0.01 C61 C63 C62 C64 C63 C65 C64 C66 C65 C61
DFIX  1.390 0.005 C61 C62 C62 C63 C63 C64 C64 C65 C65 C66 C66 C61
DFIX 1.530  0.005   C44 C45 C45 C46 C46 C47
DFIX  2.52   0.01  C44 C46 C45 C47
DFIX  1.530 0.005    C50 C51 C51 C52 C52 C53 C53 C54 C54 C55
DFIX  1.530 0.005 C55 C56 C56 C57 C57 C58 C58 C59
DFIX 2.52 0.01   C50 C52 C51 C53 C52 C54 C53 C55 C54 C56
DFIX 2.52 0.01  C55 C57 C56 C58 C57 C59
FLAT  C61 C62 C63 C64 C65 C66
DELU 0.005 0.01 C50 C51 C52 C53 C54 C55 C56 C57 C58 C59
SIMU 0.005  0.01  C50 C51 C52 C53 C54 C55 C56 C57 C58 C59
TEMP 23.000
WGHT    0.156800
FVAR       0.30484
C1    1    0.236085    0.497272    0.489155    11.00000    0.05707    0.06232 =
         0.05124   -0.01202    0.01168    0.00122
AFIX  23
H1A   2    0.271631    0.494682    0.555450    11.00000   -1.20000
H1B   2    0.212966    0.524214    0.478540    11.00000   -1.20000
AFIX   0
C2    1    0.318781    0.487754    0.426661    11.00000    0.04093    0.04692 =
         0.04714   -0.00919    0.00686   -0.00540
C3    1    0.404382    0.462701    0.457081    11.00000    0.04845    0.04789 =
         0.03854   -0.00451    0.00222   -0.00483
AFIX  43
H3    2    0.412136    0.451643    0.517333    11.00000   -1.20000
AFIX   0
C4    1    0.479093    0.453403    0.401418    11.00000    0.03875    0.05056 =
         0.04387   -0.00448    0.00058   -0.00326
C5    1    0.470545    0.470255    0.311021    11.00000    0.03787    0.05317 =
         0.05302   -0.00726    0.00399   -0.01088
C6    1    0.385006    0.496280    0.280564    11.00000    0.04672    0.05563 =
         0.04645    0.00471    0.00527   -0.00254
AFIX  43
H6    2    0.378570    0.508292    0.221495    11.00000   -1.20000
AFIX   0
C7    1    0.309671    0.504472    0.336912    11.00000    0.04541    0.04707 =
         0.06491   -0.00121    0.00767    0.00548
C8    1    0.581404    0.411570    0.518915    11.00000    0.06626    0.07809 =
         0.06364    0.01456    0.00393    0.01689
AFIX 137
H8A   2    0.590896    0.432027    0.565605    11.00000   -1.50000
H8B   2    0.645477    0.395270    0.529085    11.00000   -1.50000
H8C   2    0.518402    0.396194    0.524609    11.00000   -1.50000
AFIX   0
C9    1    0.205833    0.546150    0.216119    11.00000    0.07058    0.09782 =
         0.11591    0.04685    0.01902    0.02469
AFIX 137
H9A   2    0.268197    0.561846    0.210283    11.00000   -1.50000
H9B   2    0.141070    0.562103    0.205657    11.00000   -1.50000
H9C   2    0.197284    0.525593    0.169714    11.00000   -1.50000
AFIX   0
C10   1    0.549077    0.459744    0.245997    11.00000    0.03681    0.07031 =
         0.05151    0.00602    0.01109   -0.00452
AFIX  23
H10A  2    0.619434    0.452377    0.284210    11.00000   -1.20000
H10B  2    0.560423    0.482357    0.208326    11.00000   -1.20000
AFIX   0
C11   1    0.504643    0.426194    0.179923    11.00000    0.03714    0.06815 =
         0.04917    0.00619    0.01895    0.00137
C12   1    0.529087    0.387890    0.204199    11.00000    0.03842    0.06736 =
         0.05667    0.00253    0.01278    0.00891
AFIX  43
H12   2    0.577591    0.382363    0.260756    11.00000   -1.20000
AFIX   0
C13   1    0.482926    0.357194    0.146096    11.00000    0.04493    0.05774 =
         0.06848    0.00661    0.01583    0.01003
C14   1    0.411242    0.364140    0.061882    11.00000    0.04898    0.06225 =
         0.05716   -0.00795    0.02138    0.00149
C15   1    0.386523    0.403015    0.037565    11.00000    0.05521    0.08246 =
         0.03856   -0.00167    0.01211    0.00214
AFIX  43
H15   2    0.337300    0.408553   -0.018578    11.00000   -1.20000
AFIX   0
C16   1    0.433011    0.433407    0.094417    11.00000    0.05334    0.06190 =
         0.03961   -0.00145    0.01339   -0.00196
C17   1    0.599420    0.307785    0.224787    11.00000    0.10197    0.08553 =
         0.18030    0.05080   -0.00066    0.00984
AFIX 137
H17A  2    0.659126    0.316832    0.196854    11.00000   -1.50000
H17B  2    0.602287    0.279855    0.229879    11.00000   -1.50000
H17C  2    0.605184    0.318991    0.287010    11.00000   -1.50000
AFIX   0
C18   1    0.337032    0.482490   -0.009347    11.00000    0.10045    0.07909 =
         0.06684    0.00845   -0.00139    0.00776
AFIX 137
H18A  2    0.363725    0.474157   -0.064684    11.00000   -1.50000
H18B  2    0.327056    0.510279   -0.011379    11.00000   -1.50000
H18C  2    0.268157    0.469978   -0.008202    11.00000   -1.50000
AFIX   0
C19   1    0.357123    0.331479   -0.001326    11.00000    0.06465    0.07831 =
         0.06917   -0.01442    0.01477    0.00736
AFIX  23
H19A  2    0.405701    0.309061    0.005468    11.00000   -1.20000
H19B  2    0.344916    0.339855   -0.067256    11.00000   -1.20000
AFIX   0
C20   1    0.248200    0.319686    0.023748    11.00000    0.06213    0.04978 =
         0.05753   -0.00990    0.00893    0.00530
C21   1    0.243490    0.292495    0.094302    11.00000    0.05677    0.05988 =
         0.06275   -0.01402   -0.00167    0.00408
AFIX  43
H21   2    0.307620    0.280058    0.123951    11.00000   -1.20000
AFIX   0
C22   1    0.146657    0.283443    0.121556    11.00000    0.07298    0.04640 =
         0.05421   -0.00402    0.00353   -0.00981
C23   1    0.047741    0.300542    0.077424    11.00000    0.06498    0.04583 =
         0.05722   -0.01281    0.00377   -0.00651
C24   1    0.052637    0.326988    0.005430    11.00000    0.05884    0.05764 =
         0.06227   -0.00678    0.00375    0.00632
AFIX  43
H24   2   -0.011646    0.338631   -0.026623    11.00000   -1.20000
AFIX   0
C25   1    0.152380    0.336526   -0.020013    11.00000    0.07333    0.05432 =
         0.05721   -0.00481    0.01535   -0.00087
C26   1    0.234577    0.235280    0.235370    11.00000    0.11807    0.11197 =
         0.12107    0.04162   -0.00895    0.01978
AFIX 137
H26A  2    0.263966    0.221785    0.187166    11.00000   -1.50000
H26B  2    0.216491    0.216753    0.280193    11.00000   -1.50000
H26C  2    0.288178    0.253337    0.267803    11.00000   -1.50000
AFIX   0
C27   1    0.065666    0.385730   -0.130927    11.00000    0.12485    0.09265 =
         0.08269    0.02172    0.02551    0.02340
AFIX 137
H27A  2    0.010971    0.369523   -0.168870    11.00000   -1.50000
H27B  2    0.086293    0.406172   -0.169796    11.00000   -1.50000
H27C  2    0.036445    0.396972   -0.079710    11.00000   -1.50000
AFIX   0
C28   1   -0.059478    0.291712    0.105849    11.00000    0.06985    0.05829 =
         0.07127   -0.01459    0.00901   -0.01624
AFIX  23
H28A  2   -0.058214    0.264944    0.128068    11.00000   -1.20000
H28B  2   -0.117728    0.293857    0.050131    11.00000   -1.20000
AFIX   0
C29   1   -0.085850    0.318405    0.183241    11.00000    0.05285    0.05653 =
         0.05783    0.00051    0.00450   -0.01670
C30   1   -0.045117    0.309889    0.278743    11.00000    0.05590    0.04483 =
         0.07070    0.00426    0.00617   -0.01001
AFIX  43
H30   2   -0.002113    0.287763    0.294679    11.00000   -1.20000
AFIX   0
C31   1   -0.067765    0.333892    0.350169    11.00000    0.05622    0.06076 =
         0.04877    0.00793    0.00750   -0.01744
C32   1   -0.131051    0.367361    0.328616    11.00000    0.03935    0.06075 =
         0.04720    0.00443    0.00650   -0.00260
C33   1   -0.170873    0.375462    0.234043    11.00000    0.04353    0.05923 =
         0.05660    0.00055    0.00593   -0.00178
AFIX  43
H33   2   -0.213253    0.397759    0.218485    11.00000   -1.20000
AFIX   0
C34   1   -0.150472    0.351855    0.161417    11.00000    0.03992    0.06371 =
         0.06029    0.00425    0.00089   -0.00777
C35   1    0.041486    0.294647    0.472665    11.00000    0.08444    0.08843 =
         0.07801    0.02480   -0.00267    0.00677
AFIX 137
H35A  2    0.007744    0.270762    0.446889    11.00000   -1.50000
H35B  2    0.059326    0.292847    0.540835    11.00000   -1.50000
H35C  2    0.107287    0.299035    0.448425    11.00000   -1.50000
AFIX   0
C36   1   -0.264523    0.388090    0.036764    11.00000    0.08765    0.15286 =
         0.05589    0.02140    0.00135    0.02310
AFIX 137
H36A  2   -0.326821    0.383931    0.066067    11.00000   -1.50000
H36B  2   -0.287592    0.387543   -0.031221    11.00000   -1.50000
H36C  2   -0.232314    0.413001    0.055965    11.00000   -1.50000
AFIX   0
C37   1   -0.146983    0.395196    0.407217    11.00000    0.04441    0.07070 =
         0.05628    0.01024    0.01477    0.00783
AFIX  23
H37A  2   -0.213659    0.410145    0.386478    11.00000   -1.20000
H37B  2   -0.155196    0.380346    0.463078    11.00000   -1.20000
AFIX   0
C38   1   -0.051365    0.422622    0.432833    11.00000    0.03723    0.06269 =
         0.03990    0.00358    0.01056    0.00742
C39   1    0.039376    0.413078    0.500378    11.00000    0.05791    0.05786 =
         0.04203    0.00350    0.01464    0.00391
AFIX  43
H39   2    0.037836    0.390310    0.535440    11.00000   -1.20000
AFIX   0
C40   1    0.132986    0.435961    0.518382    11.00000    0.04135    0.06839 =
         0.03569   -0.00507    0.00448    0.00764
C41   1    0.135287    0.471096    0.469977    11.00000    0.05051    0.05092 =
         0.04178   -0.01272    0.01478    0.00359
C42   1    0.044245    0.481330    0.403480    11.00000    0.04726    0.05518 =
         0.04637   -0.00197    0.01762    0.01251
AFIX  43
H42   2    0.044835    0.504585    0.370101    11.00000   -1.20000
AFIX   0
C43   1   -0.047487    0.458130    0.385062    11.00000    0.04230    0.06577 =
         0.03455   -0.00690    0.01199    0.01776
C44   1    0.229079    0.391492    0.634336    11.00000    0.06392    0.08547 =
         0.06741    0.00439   -0.00602    0.00097
AFIX  23
H44A  2    0.212344    0.369722    0.590622    11.00000   -1.20000
H44B  2    0.175297    0.391968    0.675190    11.00000   -1.20000
AFIX   0
C45   1    0.344121    0.386910    0.694161    11.00000    0.09477    0.08748 =
         0.07608    0.01074    0.00607    0.01391
AFIX  23
H45A  2    0.347919    0.362725    0.729854    11.00000   -1.20000
H45B  2    0.396646    0.385279    0.652271    11.00000   -1.20000
AFIX   0
C46   1    0.374980    0.420404    0.762476    11.00000    0.08412    0.11404 =
         0.06675    0.00023   -0.00470    0.01536
AFIX  23
H46A  2    0.322039    0.422062    0.803976    11.00000   -1.20000
H46B  2    0.371091    0.444537    0.726569    11.00000   -1.20000
AFIX   0
C47   1    0.489334    0.416382    0.823137    11.00000    0.06710    0.13942 =
         0.09545    0.00942    0.01013   -0.01249
AFIX 137
H47A  2    0.493226    0.392927    0.860305    11.00000   -1.50000
H47B  2    0.504607    0.438483    0.864812    11.00000   -1.50000
H47C  2    0.542379    0.415197    0.782599    11.00000   -1.50000
AFIX   0
C48   1   -0.139904    0.499673    0.257551    11.00000    0.05744    0.06538 =
         0.06780    0.01434    0.00821    0.02109
AFIX  23
H48A  2   -0.106715    0.521339    0.296363    11.00000   -1.20000
H48B  2   -0.214610    0.507057    0.229604    11.00000   -1.20000
AFIX   0
C49   1   -0.077332    0.493102    0.178488    11.00000    0.05831    0.06850 =
         0.06581    0.02180    0.00740    0.00271
C50   1    0.019045    0.443921    0.098603    11.00000    0.08344    0.10545 =
         0.07683   -0.00363    0.04204    0.00321
AFIX  23
H50A  2    0.026252    0.465122    0.055354    11.00000   -1.20000
H50B  2   -0.017619    0.422453    0.061175    11.00000   -1.20000
AFIX   0
C51   1    0.131944    0.430892    0.148091    11.00000    0.07921    0.09676 =
         0.08847   -0.00445    0.04476   -0.00278
AFIX  23
H51A  2    0.169246    0.419841    0.100702    11.00000   -1.20000
H51B  2    0.173045    0.453758    0.174297    11.00000   -1.20000
AFIX   0
C52   1    0.135641    0.401622    0.226505    11.00000    0.07340    0.09009 =
         0.08987   -0.00826    0.03797   -0.00455
AFIX  23
H52A  2    0.085548    0.380515    0.203205    11.00000   -1.20000
H52B  2    0.109180    0.414032    0.278607    11.00000   -1.20000
AFIX   0
C53   1    0.246733    0.384533    0.264568    11.00000    0.06972    0.09408 =
         0.09802   -0.01248    0.03586   -0.00562
AFIX  23
H53A  2    0.297958    0.405766    0.283562    11.00000   -1.20000
H53B  2    0.270851    0.370548    0.213433    11.00000   -1.20000
AFIX   0
C54   1    0.252616    0.357266    0.347693    11.00000    0.07731    0.11019 =
         0.10063   -0.00958    0.03109   -0.00150
AFIX  23
H54A  2    0.195047    0.337879    0.331920    11.00000   -1.20000
H54B  2    0.238494    0.372004    0.401882    11.00000   -1.20000
AFIX   0
C55   1    0.361302    0.336564    0.376041    11.00000    0.08396    0.12326 =
         0.12164   -0.00699    0.02458    0.00225
AFIX  23
H55A  2    0.373066    0.320654    0.322898    11.00000   -1.20000
H55B  2    0.419100    0.356014    0.387594    11.00000   -1.20000
AFIX   0
C56   1    0.371980    0.310934    0.462765    11.00000    0.12197    0.15311 =
         0.13529    0.00979    0.01053    0.01797
AFIX  23
H56A  2    0.303723    0.296741    0.459096    11.00000   -1.20000
H56B  2    0.380818    0.327620    0.518459    11.00000   -1.20000
AFIX   0
C57   1    0.465280    0.281662    0.477821    11.00000    0.15881    0.20113 =
         0.22407    0.02870   -0.00998    0.03574
AFIX  23
H57A  2    0.456891    0.264958    0.530626    11.00000   -1.20000
H57B  2    0.456638    0.265305    0.421567    11.00000   -1.20000
AFIX   0
C58   1    0.579114    0.296930    0.497120    11.00000    0.17968    0.23855 =
         0.26029    0.02396   -0.02863    0.04320
AFIX  23
H58A  2    0.589813    0.314323    0.551590    11.00000   -1.20000
H58B  2    0.593007    0.311421    0.442488    11.00000   -1.20000
AFIX   0
C59   1    0.658008    0.262072    0.517382    11.00000    0.18140    0.24613 =
         0.27284    0.02713   -0.03900    0.05889
AFIX  23
H59A  2    0.732412    0.271824    0.535913    11.00000   -1.20000
H59B  2    0.641077    0.247432    0.570683    11.00000   -1.20000
AFIX   0
C60   1    0.742962    0.235576    0.393203    11.00000    0.19309    0.14008 =
         0.21625    0.07340   -0.11228    0.00123
AFIX  43
H60   2    0.796791    0.254415    0.411645    11.00000   -1.20000
AFIX   0
C61   1    0.759234    0.207668    0.320247    11.00000    0.18499    0.14217 =
         0.18417    0.10739   -0.09844   -0.07906
C62   1    0.853003    0.210451    0.281404    11.00000    0.30381    0.13057 =
         0.15176    0.05567   -0.06904   -0.10935
AFIX  43
H62   2    0.903919    0.229977    0.302545    11.00000   -1.20000
AFIX   0
C63   1    0.872460    0.184562    0.211300    11.00000    0.35959    0.18300 =
         0.16151    0.06417   -0.04540   -0.11475
AFIX  43
H63   2    0.933034    0.187639    0.182703    11.00000   -1.20000
AFIX   0
C64   1    0.798931    0.154035    0.185294    11.00000    0.45507    0.24995 =
         0.16214    0.02398   -0.11477   -0.16697
AFIX  43
H64   2    0.815924    0.133853    0.147217    11.00000   -1.20000
AFIX   0
C65   1    0.700158    0.153942    0.216583    11.00000    0.41036    0.16212 =
         0.35403   -0.03496   -0.16939   -0.07597
AFIX  43
H65   2    0.645271    0.136515    0.190074    11.00000   -1.20000
AFIX   0
C66   1    0.682300    0.179482    0.286805    11.00000    0.21740    0.24698 =
         0.22166    0.10279   -0.04742   -0.12814
N1    3   -0.047889    0.456863    0.165650    11.00000    0.09666    0.06665 =
         0.06902    0.00502    0.04488    0.00488
AFIX  43
H1    2   -0.070285    0.439209    0.200070    11.00000   -1.20000
AFIX   0
N2    3    0.652813    0.235910    0.436834    11.00000    0.18184    0.22902 =
         0.19559    0.07885   -0.09945   -0.01856
O1    4    0.565870    0.428070    0.426918    11.00000    0.05227    0.08033 =
         0.05853    0.01210    0.00898    0.01554
O2    4    0.222081    0.529689    0.309182    11.00000    0.06693    0.07965 =
         0.08576    0.01412    0.02235    0.02522
O3    4    0.504419    0.318457    0.170040    11.00000    0.05836    0.06624 =
         0.11768    0.00004   -0.00327    0.01045
O4    4    0.412892    0.472392    0.072426    11.00000    0.08883    0.06462 =
         0.05349    0.00806    0.00153    0.00101
O5    4    0.137774    0.256108    0.192036    11.00000    0.09172    0.07114 =
         0.08539    0.00911    0.00725   -0.00011
O6    4    0.159347    0.362820   -0.093041    11.00000    0.07926    0.09572 =
         0.08393    0.02099    0.02372    0.00895
O7    4   -0.031998    0.326008    0.445928    11.00000    0.09165    0.07193 =
         0.05811    0.01683    0.00525    0.00712
O8    4   -0.186744    0.358525    0.065269    11.00000    0.07134    0.10670 =
         0.04540    0.00577   -0.00519    0.01516
O9    4    0.225500    0.426943    0.582943    11.00000    0.06035    0.07558 =
         0.06065    0.01154   -0.00285   -0.00469
O10   4   -0.142925    0.466730    0.317404    11.00000    0.04367    0.07598 =
         0.05257    0.00891    0.01278    0.01350
O11   4   -0.060625    0.521051    0.129624    11.00000    0.10636    0.09032 =
         0.10903    0.04292    0.03134    0.01224
O12   4    0.582090    0.180153    0.325782    11.00000    0.31849    0.33072 =
         0.32341    0.00058   -0.00817   -0.18766
AFIX 147
H12A  2    0.589797    0.195327    0.370875    11.00000   -1.50000
AFIX   0
HKLF 4 1 1 0 0 0 1 0 0 0 1

REM  LD20201222_a.res in P2(1)/c
REM R1 =  0.0882 for    4560 Fo > 4sig(Fo)  and  0.2107 for all   10494 data
REM    731 parameters refined using    113 restraints

END

WGHT      0.1562      0.0000

REM Highest difference peak  0.811,  deepest hole -0.615,  1-sigma level  0.056
Q1    1   0.5200  0.2602  0.4275  11.00000  0.05    0.81
Q2    1   0.5186  0.2721  0.5533  11.00000  0.05    0.63
Q3    1   0.4943  0.2954  0.5167  11.00000  0.05    0.54
Q4    1   0.6552  0.2150  0.3816  11.00000  0.05    0.36
Q5    1   0.6812  0.2385  0.4615  11.00000  0.05    0.21
Q6    1   0.7690  0.1329  0.2037  11.00000  0.05    0.21
Q7    1   0.4946  0.4765  0.3403  11.00000  0.05    0.19
Q8    1  -0.1757  0.4060  0.3980  11.00000  0.05    0.19
Q9    1   0.6252  0.2286  0.4836  11.00000  0.05    0.19
Q10   1  -0.1069  0.3383  0.1729  11.00000  0.05    0.19
Q11   1   0.7622  0.1669  0.2741  11.00000  0.05    0.17
Q12   1   0.1238  0.2571  0.2087  11.00000  0.05    0.17
Q13   1   0.9015  0.1581  0.1818  11.00000  0.05    0.17
Q14   1   0.4351  0.4090  0.7158  11.00000  0.05    0.17
Q15   1   0.2054  0.2360  0.2176  11.00000  0.05    0.17
Q16   1   0.8559  0.1797  0.1937  11.00000  0.05    0.17
Q17   1   0.3187  0.2809  0.4126  11.00000  0.05    0.16
Q18   1   0.5345  0.4054  0.4147  11.00000  0.05    0.16
Q19   1  -0.2898  0.3965  0.0566  11.00000  0.05    0.16
Q20   1   0.3993  0.3523  0.7051  11.00000  0.05    0.16
;
_shelx_res_checksum   72064

_shelx_hkl_file
;
  -1   0   0    0.90    0.60
  -2   0   0  896.01   23.20
  -2   0   0  902.31   24.10
   2   0   0  889.21   22.90
   2   0   0  833.92   23.80
  -3   0   0 1475.05   38.90
  -3   0   0 1448.56   37.50
   3   0   0 1411.16   37.00
   3   0   0 1384.66   38.50
  -4   0   0  102.69    6.70
  -4   0   0   97.59    5.30
   4   0   0   89.19    7.00
   4   0   0   97.29    4.60
  -5   0   0  122.59    7.80
  -5   0   0  109.89    6.40
   5   0   0  110.19    5.30
   5   0   0  101.99    7.40
  -6   0   0    2.00    3.00
  -6   0   0    0.60    4.10
   6   0   0    3.20    2.10
   6   0   0    3.50    4.00
  -7   0   0  106.29    9.90
  -7   0   0   94.79    8.00
   7   0   0   90.99    8.80
  -8   0   0   82.69    8.30
  -8   0   0   84.49    9.90
   8   0   0   89.09    5.70
   8   0   0   84.29    9.40
  -9   0   0  253.47   16.90
  -9   0   0  255.37   13.50
   9   0   0  259.87    9.60
   9   0   0  255.37   15.90
 -10   0   0  440.56   18.30
  10   0   0  412.56   13.10
  10   0   0  395.26   21.00
 -11   0   0  598.14   23.00
  11   0   0  583.54   26.30
  11   0   0  555.94   15.70
 -12   0   0    4.40    7.00
 -13   0   0    3.00    7.90
  13   0   0   12.30   13.50
 -14   0   0    5.80    8.90
  14   0   0  -26.60   13.30
  15   0   0  -21.70   15.80
  15  -1   0   47.40   16.50
  14  -1   0    3.30   15.00
 -14   1   0    1.40    9.00
  13  -1   0    5.70   12.90
 -13   1   0    3.00    8.00
 -12   1   0   -5.30    6.80
  11  -1   0   12.50    9.50
 -11   1   0    5.60    6.20
  10  -1   0   12.20    3.10
  10  -1   0   -4.50    7.20
 -10   1   0    7.00    5.40
   9  -1   0  141.69    6.90
   9  -1   0  178.88   14.10
  -9   1   0  138.29   10.50
  -9   1   0  137.79   14.00
   8  -1   0    3.90    2.80
   8  -1   0   -0.50    5.50
  -8   1   0   10.00    6.60
  -8   1   0    6.10    4.30
   7  -1   0  164.28   10.60
  -7   1   0  154.48   11.40
  -7   1   0  169.08    9.50
   6  -1   0   17.60    3.00
   6  -1   0   16.90    4.50
  -6   1   0   18.90    3.80
  -6   1   0   19.90    5.20
   5  -1   0   30.70    3.60
   5  -1   0   35.30    4.90
  -5   1   0   30.20    5.00
  -5   1   0   32.90    3.90
   4  -1   0    8.50    1.90
   4  -1   0   10.20    3.60
  -4   1   0    5.60    3.10
  -4   1   0   12.60    2.40
   3  -1   0  169.28    6.30
   3  -1   0  175.88    7.40
  -3   1   0  174.38    7.40
  -3   1   0  178.08    6.60
   2  -1   0   20.30    1.80
   2  -1   0   18.00    2.20
  -2   1   0   24.30    2.40
  -2   1   0   21.50    1.90
   1  -1   0    1.50    0.50
   1  -1   0    2.20    0.60
  -1   1   0    0.80    0.40
  -1   1   0    0.60    0.60
   0  -1   0   -0.20    0.20
   0  -1   0   -0.30    0.20
   0   1   0    0.00    0.20
  -1  -1   0    0.30    0.40
  -1  -1   0    0.20    0.50
   1   1   0    0.60    0.40
   1   1   0    2.00    0.60
  -2  -1   0   19.80    2.30
  -2  -1   0   20.70    1.70
   2   1   0   21.20    1.60
   2   1   0   19.10    2.20
  -3  -1   0  174.48    6.50
  -3  -1   0  174.98    7.50
   3   1   0  166.58    6.00
   3   1   0  179.38    7.50
  -4  -1   0    8.30    2.20
  -4  -1   0   10.90    3.10
   4   1   0    5.90    1.60
   4   1   0    6.60    2.70
  -5  -1   0   30.40    3.70
  -5  -1   0   27.70    4.80
   5   1   0   27.90    4.60
   5   1   0   36.80    3.40
  -6  -1   0    9.60    5.20
  -6  -1   0   13.20    3.70
   6   1   0   18.20    2.70
   6   1   0   20.70    4.50
  -7  -1   0  169.48    9.90
  -7  -1   0  147.69   11.30
   7   1   0  151.48   10.50
  -8  -1   0   -5.50    7.20
  -8  -1   0    0.50    4.30
   8   1   0    2.50    2.50
   8   1   0   -2.70    5.00
  -9  -1   0  139.29   14.00
  -9  -1   0  128.19   10.70
   9   1   0  154.38    7.00
   9   1   0  144.89   12.60
 -10  -1   0   21.50    6.00
  10   1   0   18.90    3.50
  10   1   0    7.50    7.50
 -11  -1   0   -1.10    6.10
  11   1   0    7.00    2.90
  11   1   0   18.90    8.60
 -12  -1   0    6.50    7.40
 -13  -1   0    0.50    8.10
  13   1   0   -3.30   13.40
 -14  -1   0    7.80    9.10
  14   1   0    6.30   14.70
  15   1   0   10.30   17.90
  15  -2   0  -22.40   17.50
  14  -2   0    8.60   14.10
 -14   2   0   15.90    8.70
  13  -2   0    4.70   11.90
 -13   2   0   12.80    8.00
 -12   2   0   20.60    7.80
  11  -2   0   50.39   11.30
  11  -2   0   56.69    3.90
 -11   2   0   73.09    8.80
  10  -2   0    2.90    2.90
  10  -2   0   -0.80    7.00
 -10   2   0    8.70    5.40
   9  -2   0   15.40    7.40
   9  -2   0   34.60    3.90
  -9   2   0   36.10    9.20
  -9   2   0   27.00    5.80
   8  -2   0   40.60    7.80
   8  -2   0   36.50    4.10
  -8   2   0   34.70    8.40
  -8   2   0   42.50    6.00
   7  -2   0   45.50    6.50
  -7   2   0   53.79    6.60
  -7   2   0   52.49    7.80
   6  -2   0   44.10    6.20
   6  -2   0   45.70    4.80
  -6   2   0   53.99    6.00
  -6   2   0   47.40    6.30
   5  -2   0   76.59    6.40
   5  -2   0   80.49    5.10
  -5   2   0   79.19    5.60
  -5   2   0   75.69    6.70
   4  -2   0    8.80    2.10
  -4   2   0   10.60    2.30
  -4   2   0   10.30    3.20
   3  -2   0  167.98    7.10
   3  -2   0  158.08    6.30
  -3   2   0  161.78    7.00
  -3   2   0  163.68    6.30
   2  -2   0  485.15   13.80
   2  -2   0  489.05   14.40
  -2   2   0  505.25   13.90
  -2   2   0  479.05   14.20
   0  -2   0    0.20    0.30
   0  -2   0    0.10    0.20
   0  -2   0    0.00    0.30
   0   2   0   -0.20    0.10
   0   2   0    0.10    0.30
   0   2   0    0.40    0.40
  -2  -2   0  509.85   13.90
  -2  -2   0  523.75   14.90
   2   2   0  488.85   13.60
   2   2   0  479.95   14.50
  -3  -2   0  159.88    7.30
  -3  -2   0  168.78    6.30
   3   2   0  163.58    7.20
   3   2   0  164.18    5.80
  -4  -2   0    9.90    2.30
   4   2   0    7.10    3.00
   4   2   0    9.70    1.80
  -5  -2   0   81.99    5.80
  -5  -2   0   66.09    6.60
   5   2   0   75.19    4.40
   5   2   0   79.99    6.40
  -6  -2   0   49.10    5.60
  -6  -2   0   41.60    6.40
   6   2   0   48.50    6.30
   6   2   0   49.30    4.00
  -7  -2   0   53.79    7.40
  -7  -2   0   44.10    7.90
   7   2   0   44.60    6.80
   7   2   0   44.90    4.80
  -8  -2   0   36.70    8.20
  -8  -2   0   39.80    6.20
   8   2   0   35.10    3.90
   8   2   0   34.20    6.70
  -9  -2   0   30.60    9.30
  -9  -2   0   43.20    7.00
   9   2   0   11.60    6.70
   9   2   0   32.60    4.00
 -10  -2   0   15.00    6.10
  10   2   0    1.50    7.80
  10   2   0    3.60    3.20
 -11  -2   0   51.09    8.60
  11   2   0   61.19    5.20
  11   2   0   66.69   11.00
 -12  -2   0   18.10    8.00
 -13  -2   0   -1.90    8.50
  13   2   0   -5.60   12.50
 -14  -2   0    2.90    9.00
  14   2   0    2.90   13.70
 -15  -2   0   15.40   16.30
  15   2   0   -8.20   16.40
  15  -3   0   27.90   17.60
  14  -3   0   13.20   15.70
 -14   3   0    8.40    8.60
  13  -3   0  -13.00   11.80
 -13   3   0   19.10    8.20
 -12   3   0    6.80    7.20
  11  -3   0   17.40    3.00
  11  -3   0   22.90   10.80
 -11   3   0   18.30    6.90
  10  -3   0   -1.80    3.00
  10  -3   0    1.90    7.60
  10  -3   0    7.60    3.80
 -10   3   0    4.30    5.30
   9  -3   0   14.60    6.80
   9  -3   0    4.80    3.20
  -9   3   0   -5.70    4.30
  -9   3   0   12.00    8.60
   8  -3   0   25.30    4.20
   8  -3   0   19.90    6.40
  -8   3   0   14.40    6.70
  -8   3   0   17.90    4.70
   7  -3   0  105.49    9.40
   7  -3   0  114.39   10.70
  -7   3   0   94.69    9.50
  -7   3   0  111.19    8.00
   6  -3   0   99.79    8.00
   6  -3   0   97.69    6.20
  -6   3   0   99.69    8.50
  -6   3   0  100.29    7.00
   5  -3   0   28.60    3.70
   5  -3   0   31.20    4.80
  -5   3   0   24.60    4.70
  -5   3   0   29.50    3.90
   4  -3   0  357.66   12.10
  -4   3   0  375.06   13.40
  -4   3   0  371.96   12.30
   3  -3   0  469.35   14.40
   3  -3   0  471.65   15.20
  -3   3   0  489.25   14.50
  -3   3   0  484.55   15.10
   2  -3   0 1321.97   35.20
   2  -3   0 1346.97   35.00
  -2   3   0 1332.87   35.10
  -2   3   0 1359.46   35.00
  -1   3   0  548.15   14.60
   0  -3   0   -0.10    0.50
   0  -3   0    0.40    0.20
   0  -3   0   -0.50    0.50
   0   3   0    0.40    0.20
   0   3   0    0.70    0.60
   0   3   0   -0.30    0.50
  -1  -3   0  972.60   22.90
   1   3   0  779.42   22.70
  -2  -3   0 1377.16   35.10
  -2  -3   0 1349.77   35.80
   2   3   0 1316.37   34.80
   2   3   0 1384.76   35.70
  -3  -3   0  472.15   15.30
  -3  -3   0  473.65   13.90
   3   3   0  455.45   14.90
   3   3   0  478.95   13.60
  -4  -3   0  368.56   12.20
   4   3   0  352.56   13.20
   4   3   0  371.16   11.20
  -5  -3   0   21.40    4.50
  -5  -3   0   28.00    3.70
   5   3   0   26.40    3.10
   5   3   0   22.10    4.30
  -6  -3   0   96.69    8.40
  -6  -3   0   92.19    7.30
   6   3   0   98.99    7.70
   6   3   0   90.59    5.30
  -7  -3   0  118.69   11.40
   7   3   0  110.19    9.20
   7   3   0  117.49    6.20
  -8  -3   0   19.10    5.40
  -8  -3   0   15.10    7.50
   8   3   0   23.20    3.50
   8   3   0   23.50    6.40
  -9  -3   0   22.50    9.10
  -9  -3   0    5.40    5.10
   9   3   0   -5.20    6.40
   9   3   0    7.10    3.20
 -10  -3   0   -2.20    5.70
  10   3   0    1.80    3.20
  10   3   0    6.60    7.40
 -11  -3   0   22.80    7.60
  11   3   0   17.10    3.60
  11   3   0   29.90    9.40
 -12  -3   0    1.10    7.50
 -13  -3   0   13.30    9.20
  13   3   0   18.80   12.10
 -14  -3   0   -3.40    9.30
  14   3   0    6.10   14.50
 -15  -3   0   17.70   14.80
  15   3   0   -7.90   15.90
  15  -4   0  -21.70   17.90
  14  -4   0   29.40   14.70
 -14   4   0   10.60    8.70
  13  -4   0   12.40   11.60
 -13   4   0    6.50    8.00
 -12   4   0   19.90    7.90
  11  -4   0   27.30    3.60
  11  -4   0   29.50    9.50
 -11   4   0   30.90    7.30
  10  -4   0    1.80    4.50
  10  -4   0    4.30    3.40
  10  -4   0   11.10    7.90
 -10   4   0   -2.20    5.10
   9  -4   0   53.79    9.30
   9  -4   0   49.20    6.20
   9  -4   0   50.69    5.90
  -9   4   0   42.30    6.40
  -9   4   0   42.40    9.30
   8  -4   0   28.10    7.40
   8  -4   0   40.20    5.00
  -8   4   0   31.70    5.50
  -8   4   0   53.99    8.10
   7  -4   0    6.40    3.60
   7  -4   0    2.30    4.50
  -7   4   0    7.30    4.00
  -7   4   0    1.40    5.90
   6  -4   0   75.99    7.50
   6  -4   0   77.09    6.20
  -6   4   0   70.29    6.50
  -6   4   0   85.69    7.90
   5  -4   0  112.39    7.90
   5  -4   0  107.29    6.40
  -5   4   0  104.19    7.70
  -5   4   0  100.29    6.30
   4  -4   0    1.00    2.10
  -4   4   0    1.40    1.80
  -4   4   0   -1.10    2.80
   3  -4   0  917.41   26.80
   3  -4   0  959.70   26.40
  -3   4   0  921.61   26.50
  -3   4   0 1000.90   26.40
   2  -4   0   91.89    4.20
   2  -4   0   81.99    4.10
   2  -4   0   89.59    4.30
  -2   4   0   88.69    4.20
  -2   4   0   87.89    4.30
   1  -4   0   28.20    2.20
   1  -4   0   26.10    1.70
  -1   4   0   26.50    2.20
  -1   4   0   26.60    2.20
  -1   4   0   28.70    1.60
  -1  -4   0   25.80    2.00
  -1  -4   0   30.00    1.80
   1   4   0   30.10    2.10
   1   4   0   25.50    1.90
  -2  -4   0   90.89    4.00
  -2  -4   0   95.99    4.40
  -2  -4   0   83.29    4.40
   2   4   0   86.49    3.90
  -3  -4   0  947.31   26.50
  -3  -4   0  926.01   25.30
   3   4   0  925.31   24.90
   3   4   0  900.11   26.10
  -4  -4   0    6.90    3.10
  -4  -4   0    0.90    1.70
   4   4   0   -1.90    1.30
   4   4   0    1.90    2.30
  -5  -4   0  100.29    6.50
  -5  -4   0  100.89    7.70
   5   4   0  106.79    5.20
   5   4   0  101.89    7.00
  -6  -4   0   72.19    6.70
  -6  -4   0   75.59    8.00
   6   4   0   76.49    5.00
   6   4   0   80.69    7.20
  -7  -4   0  -10.90    5.60
   7   4   0    0.70    2.60
   7   4   0    6.40    4.40
  -8  -4   0   34.90    6.30
  -8  -4   0   37.40    8.00
   8   4   0   35.30    4.20
   8   4   0   23.50    6.20
  -9  -4   0   42.20    7.10
  -9  -4   0   49.10   10.50
   9   4   0   48.10    5.60
   9   4   0   51.29    8.80
 -10  -4   0   -1.90    6.30
  10   4   0    5.30    3.40
  10   4   0    6.80    7.30
 -11  -4   0   25.80    7.90
  11   4   0   30.10    9.30
  11   4   0   24.30    4.30
 -12  -4   0   29.40    8.90
 -13  -4   0   12.90    9.00
  13   4   0   19.30   11.50
 -14  -4   0   -3.60    9.80
  14   4   0   33.70   15.00
 -15  -4   0   -2.10    7.10
 -15  -4   0  -11.50   14.00
  15  -5   0   28.90   17.30
  14  -5   0  -10.00   13.80
 -14   5   0   -4.70    9.00
  13  -5   0   10.30   12.80
 -13   5   0   13.00    8.40
 -12   5   0   10.10    7.10
  11  -5   0   34.40   10.70
  11  -5   0   34.30    4.10
 -11   5   0   36.20    7.60
  10  -5   0   -2.30    7.50
  10  -5   0   -1.50    3.60
 -10   5   0   -4.20    5.30
   9  -5   0   -0.90    6.40
   9  -5   0   -6.60    3.80
   9  -5   0    0.50    3.80
  -9   5   0   -6.90    7.10
  -9   5   0    3.90    4.70
   8  -5   0   31.00    5.00
   8  -5   0   12.90    6.50
   8  -5   0   18.10    4.00
  -8   5   0   18.30    4.90
  -8   5   0   25.10    7.10
   7  -5   0    3.70    5.20
   7  -5   0   -4.40    3.40
  -7   5   0    7.00    5.30
   6  -5   0  209.28   11.40
   6  -5   0  226.38   10.20
  -6   5   0  223.08   10.20
  -6   5   0  206.18   11.30
   5  -5   0  105.19    6.70
   5  -5   0  103.49    7.50
  -5   5   0  110.79    7.30
  -5   5   0  108.79    6.60
   4  -5   0   70.79    5.20
   4  -5   0   68.29    6.50
  -4   5   0   70.09    5.00
  -4   5   0   78.79    5.50
   3  -5   0  363.96   12.50
   3  -5   0  390.86   12.00
   3  -5   0  362.76   12.40
  -3   5   0  366.86   12.10
  -3   5   0  356.96   12.10
   2  -5   0  983.10   26.20
   2  -5   0  937.51   26.30
  -2   5   0  982.60   26.70
  -2   5   0  977.80   25.90
   1  -5   0  135.59    4.50
   1  -5   0  134.79    5.50
  -1   5   0  131.99    5.50
  -1   5   0  140.79    5.50
  -1   5   0  133.99    4.30
   0  -5   0    3.00    1.00
   0  -5   0    1.00    1.00
   0   5   0    1.20    1.00
   0   5   0    3.40    1.00
  -1  -5   0  129.19    4.50
  -1  -5   0  136.09    5.20
  -1  -5   0  127.69    5.00
   1   5   0  130.99    4.70
   1   5   0  130.29    5.20
   1   5   0  128.59    5.00
  -2  -5   0  970.60   26.30
  -2  -5   0  959.40   25.90
  -2  -5   0  946.61   25.80
  -2  -5   0  974.00   26.10
  -3  -5   0  373.56   12.50
  -3  -5   0  359.46   11.60
  -3  -5   0  392.26   13.00
   3   5   0  353.36   11.40
   3   5   0  344.57   12.20
  -4  -5   0   69.49    4.70
  -4  -5   0   71.69    6.00
   4   5   0   71.69    5.40
   4   5   0   68.39    4.20
  -5  -5   0  105.59    7.90
  -5  -5   0  108.29    6.50
   5   5   0   97.69    7.10
   5   5   0  104.39    5.60
  -6  -5   0  230.58   10.80
  -6  -5   0  221.08   12.30
   6   5   0  227.48    8.90
   6   5   0  214.38   11.30
  -7  -5   0   -4.20    5.60
  -7  -5   0   -5.90    4.10
   7   5   0   -2.30    4.10
   7   5   0    1.80    2.70
  -8  -5   0   14.10    7.20
  -8  -5   0   17.30    5.80
   8   5   0   29.50    6.70
   8   5   0   23.60    3.80
  -9  -5   0   -3.60    9.40
  -9  -5   0    1.90    5.30
   9   5   0    6.20    6.30
   9   5   0    2.60    3.30
 -10  -5   0   -5.80    6.00
  10   5   0    8.40    7.50
  10   5   0    3.40    3.80
 -11  -5   0   37.00    8.40
  11   5   0   41.10    9.80
  11   5   0   38.10    5.00
 -12  -5   0   -1.40    8.60
 -13  -5   0  -27.40    9.20
 -13  -5   0   24.10    9.50
  13   5   0   -9.10   11.40
 -14  -5   0   -6.70   10.10
 -14  -5   0    3.90    6.40
 -14  -5   0    2.00   12.40
  14   5   0  -13.30   14.00
 -15  -5   0    5.10   15.60
 -15  -5   0    6.70   12.90
 -15  -5   0    1.70    7.10
  15  -6   0   42.50   19.60
  14  -6   0   13.90   15.50
 -14   6   0    9.40    9.20
  13  -6   0    0.60   13.50
 -13   6   0    6.70    8.10
 -12   6   0   -2.30    6.90
  11  -6   0   -9.20    8.90
  11  -6   0   -3.60    4.10
 -11   6   0    5.00    5.90
  10  -6   0    0.70    4.20
  10  -6   0   16.00    9.00
 -10   6   0   -9.00    5.10
   9  -6   0   52.89    5.50
   9  -6   0   52.59    6.40
   9  -6   0   50.19    9.20
  -9   6   0   57.09    7.30
  -9   6   0   49.10    9.30
   8  -6   0   37.90    4.80
   8  -6   0   41.50    5.80
   8  -6   0   51.59    8.60
  -8   6   0   40.80    6.10
  -8   6   0   47.90    8.30
   7  -6   0  117.09   10.50
   7  -6   0  112.99    7.20
   7  -6   0  121.79    8.70
  -7   6   0  113.59   13.40
  -7   6   0  109.19    9.50
   6  -6   0    3.40    4.10
   6  -6   0    7.20    3.50
  -6   6   0    9.90    3.50
  -6   6   0    4.10    4.20
   5  -6   0    5.00    2.90
   5  -6   0    9.40    4.20
  -5   6   0   10.30    3.00
  -5   6   0   11.70    3.80
   4  -6   0  245.88   10.00
   4  -6   0  236.48   10.60
   4  -6   0  229.28    9.40
  -4   6   0  240.78   10.00
  -4   6   0  244.18    9.70
   3  -6   0  897.91   26.00
   3  -6   0  912.41   25.70
   3  -6   0  896.91   26.10
  -3   6   0  918.51   26.10
  -3   6   0  939.71   25.70
   2  -6   0   13.60    2.10
   2  -6   0   12.90    2.40
  -2   6   0   20.30    2.30
  -2   6   0   15.70    2.70
   1  -6   0  722.53   20.60
   1  -6   0  743.43   21.00
   1  -6   0  734.43   19.30
  -1   6   0  731.13   19.00
  -1   6   0  738.93   21.00
  -1   6   0  717.73   20.70
   0  -6   0 2136.49   53.39
   0  -6   0 1944.31   51.59
   0  -6   0 2144.89   53.59
   0   6   0 1938.91   51.59
   0   6   0 2117.59   53.59
   0   6   0 2129.99   53.29
  -1  -6   0  718.83   20.10
  -1  -6   0  696.43   20.00
  -1  -6   0  705.43   19.00
   1   6   0  723.13   19.90
   1   6   0  712.23   19.20
   1   6   0  725.73   20.10
  -2  -6   0   11.70    2.10
  -2  -6   0   16.00    2.20
  -2  -6   0   12.60    1.90
   2   6   0   15.30    2.40
  -3  -6   0  874.21   24.60
  -3  -6   0  887.31   25.40
  -3  -6   0  840.32   26.50
   3   6   0  894.31   24.50
  -4  -6   0  237.28   10.30
  -4  -6   0  219.28    9.70
  -4  -6   0  234.98    9.20
   4   6   0  237.78    8.80
   4   6   0  224.28    9.80
  -5  -6   0    3.30    4.00
  -5  -6   0    5.60    2.70
   5   6   0    8.30    3.50
   5   6   0   13.50    2.80
  -6  -6   0    5.80    3.50
  -6  -6   0    5.30    4.60
   6   6   0    3.00    3.80
   6   6   0    6.40    2.80
  -7  -6   0  109.09    9.30
  -7  -6   0  103.29   10.60
   7   6   0  117.59    8.90
   7   6   0  110.49    6.80
  -8  -6   0   49.60    8.20
  -8  -6   0   31.90    6.50
   8   6   0   40.20    4.60
   8   6   0   32.00    6.20
  -9  -6   0   62.59    8.40
   9   6   0   49.99    8.80
   9   6   0   49.99    6.10
 -10  -6   0    1.30    6.30
  10   6   0   -2.00    3.80
  10   6   0  -15.70    6.90
 -11  -6   0    6.40    7.70
  11   6   0   -6.40    4.20
  11   6   0   -3.20    9.00
 -12  -6   0   14.70    8.80
 -12  -6   0    3.10    9.30
 -13  -6   0  -17.80    9.70
 -13  -6   0    7.90    9.70
  13   6   0   -1.80   11.30
 -14  -6   0   -4.00    6.60
 -14  -6   0    2.10   11.10
 -14  -6   0  -11.80   12.20
 -15  -6   0   -6.30    7.10
 -15  -6   0   12.60   12.60
 -15  -6   0   -0.10   13.90
  15  -7   0   -4.90   17.00
  14  -7   0  -14.20   14.70
 -14   7   0    8.20    9.40
  13  -7   0   14.00   12.80
 -13   7   0   12.70    8.20
 -12   7   0  -12.90    6.70
  11  -7   0    2.30    4.40
  11  -7   0    6.90    9.40
 -11   7   0    1.10    6.10
  10  -7   0    9.00    8.90
  10  -7   0   34.10    5.80
 -10   7   0   26.30    6.30
   9  -7   0   19.70    7.50
   9  -7   0   14.20    4.50
   9  -7   0   15.00    5.20
  -9   7   0   23.10    8.40
  -9   7   0   16.30    5.30
   8  -7   0   -1.70    3.60
   8  -7   0    1.90    4.40
   8  -7   0    0.30    6.30
  -8   7   0    5.70    6.50
  -8   7   0    4.70    4.50
   7  -7   0    8.40    3.50
   7  -7   0    6.30    5.10
   7  -7   0    9.20    4.40
  -7   7   0   10.80    5.80
  -7   7   0    6.50    4.10
   6  -7   0  165.68    9.50
   6  -7   0  163.78    8.50
   6  -7   0  163.08   10.30
  -6   7   0  165.18   10.20
  -6   7   0  165.38    9.50
   5  -7   0  133.19    8.00
   5  -7   0  131.29    7.20
   5  -7   0  126.39    8.40
  -5   7   0  129.49    7.70
  -5   7   0  152.78    8.60
   4  -7   0   36.90    4.70
   4  -7   0   36.70    4.40
   4  -7   0   33.90    4.40
  -4   7   0   37.10    4.50
  -4   7   0   36.50    5.20
   3  -7   0    0.30    2.10
   3  -7   0    2.50    2.00
   3  -7   0    2.70    2.20
  -3   7   0    0.60    2.00
  -3   7   0    0.40    1.80
   2  -7   0 2057.29   53.49
   2  -7   0 1980.70   52.49
  -2   7   0 2019.20   53.69
  -2   7   0 2098.99   52.19
   1  -7   0  232.98    8.80
   1  -7   0  227.08    8.50
   1  -7   0  218.48    6.90
  -1   7   0  225.48    6.70
  -1   7   0  237.88    8.70
  -1   7   0  223.18    8.70
   0  -7   0    3.90    1.50
   0  -7   0    1.10    1.30
   0   7   0    1.30    1.30
   0   7   0    3.80    1.60
  -1  -7   0  221.68    7.10
  -1  -7   0  236.38    8.50
  -1  -7   0  221.38    8.30
   1   7   0  224.08    8.50
   1   7   0  232.48    8.20
   1   7   0  229.78    7.40
  -2  -7   0 1983.30   52.69
  -2  -7   0 1986.70   52.19
  -2  -7   0 2050.39   52.99
   2   7   0 2079.89   52.79
  -3  -7   0    0.20    2.40
  -3  -7   0    1.90    2.30
  -3  -7   0   -0.10    1.70
  -3  -7   0    0.10    1.50
   3   7   0    1.90    1.80
  -4  -7   0   40.90    4.10
  -4  -7   0   38.90    4.40
  -4  -7   0   31.80    4.80
   4   7   0   35.50    3.90
  -5  -7   0  126.59    7.40
  -5  -7   0  141.09    9.00
  -5  -7   0  126.19    7.80
   5   7   0  126.59    6.60
   5   7   0  124.19    7.70
  -6  -7   0  174.38   10.20
  -6  -7   0  163.58    9.40
  -6  -7   0  178.68   11.00
   6   7   0  166.08    8.10
   6   7   0  165.78    9.70
  -7  -7   0    8.20    4.40
  -7  -7   0    4.10    5.80
   7   7   0   10.10    3.20
   7   7   0    2.60    4.50
  -8  -7   0    5.10    5.00
  -8  -7   0    3.80    7.50
   8   7   0    5.90    5.10
   8   7   0    6.10    3.40
  -9  -7   0   26.20    6.80
   9   7   0   17.10    6.50
   9   7   0   15.80    3.90
 -10  -7   0   31.10    7.70
 -10  -7   0   26.50    7.50
  10   7   0   20.70    7.60
  10   7   0   23.20    4.80
 -11  -7   0   -0.20    7.50
 -11  -7   0   -2.40    7.70
  11   7   0    6.40    4.80
  11   7   0   -2.10   10.30
 -12  -7   0   -2.40    9.20
 -12  -7   0    7.90    9.40
  12   7   0    1.80    9.80
 -13  -7   0   13.40   10.50
 -13  -7   0   17.60    6.50
 -13  -7   0   25.00   10.90
 -14  -7   0   10.70    6.80
 -14  -7   0   19.10   11.40
 -14  -7   0    6.80   12.30
 -15  -7   0   -5.20    7.40
 -15  -7   0  -14.70   13.10
 -15  -7   0  -31.80   13.90
  15  -8   0  -38.50   18.10
  14  -8   0    2.70   16.10
 -14   8   0   -6.30    9.20
  13  -8   0   14.60   12.80
 -13   8   0   33.80    9.20
 -12   8   0    3.70    7.30
  11  -8   0   12.70    5.20
  11  -8   0   12.40    9.50
 -11   8   0    8.00    6.90
  10  -8   0   -4.50    5.30
  10  -8   0    1.30    8.40
 -10   8   0   -0.50    5.50
   9  -8   0    4.70    4.40
   9  -8   0    3.30    7.90
   9  -8   0   10.40    5.30
  -9   8   0    1.60    4.90
  -9   8   0   -0.10    8.50
   8  -8   0    0.70    3.90
   8  -8   0    8.40    5.00
   8  -8   0   -0.30    6.30
  -8   8   0   10.50    6.20
  -8   8   0    1.70    4.50
   7  -8   0  111.09    9.00
   7  -8   0  117.39   10.00
   7  -8   0  114.19    7.80
  -7   8   0  101.99    9.40
  -7   8   0  115.09    9.30
   6  -8   0  178.58   10.10
   6  -8   0  165.68   10.40
   6  -8   0  187.68    9.20
  -6   8   0  182.28   10.00
  -6   8   0  196.78   10.20
   5  -8   0   63.79    6.60
   5  -8   0   66.29    6.60
   5  -8   0   60.79    5.80
  -5   8   0   78.79    6.40
  -5   8   0   72.39    6.70
   4  -8   0  287.37   11.50
   4  -8   0  264.07   11.60
   4  -8   0  281.47   10.90
  -4   8   0  270.17   11.30
   3  -8   0  142.49    7.60
   3  -8   0  142.69    7.00
   3  -8   0  135.49    6.80
  -3   8   0  137.09    7.20
  -3   8   0  135.49    6.20
   2  -8   0 5732.63  137.79
   2  -8   0 5327.87  136.19
  -2   8   0 5282.27  135.49
  -2   8   0 5455.05  137.79
   1  -8   0    5.90    2.30
   1  -8   0    4.20    1.20
  -1   8   0   11.20    2.40
  -1   8   0    6.30    1.10
  -1   8   0    2.40    1.80
   0  -8   0  329.97   11.70
   0  -8   0  333.57    9.50
   0  -8   0  348.47   11.70
   0   8   0  342.97    9.60
   0   8   0  338.57   11.80
   0   8   0  344.37   11.50
  -1  -8   0    5.70    1.80
  -1  -8   0    7.90    1.30
  -1  -8   0    4.70    1.90
   1   8   0    5.00    1.30
   1   8   0    6.40    1.80
   1   8   0    7.30    2.10
  -2  -8   0 5477.75  137.89
  -2  -8   0 5572.94  138.99
  -2  -8   0 5508.75  138.79
   2   8   0 5455.25  138.69
   2   8   0 5580.54  138.49
  -3  -8   0  132.69    6.30
  -3  -8   0  132.09    6.40
  -3  -8   0  130.49    6.40
   3   8   0  116.39    6.40
  -4  -8   0  280.27   10.80
  -4  -8   0  263.87   10.80
  -4  -8   0  274.67   11.70
   4   8   0  265.57   10.30
  -5  -8   0   61.59    5.80
  -5  -8   0   73.69    7.10
  -5  -8   0   67.79    5.90
   5   8   0   66.99    5.50
  -6  -8   0  176.68   10.20
  -6  -8   0  187.78   10.00
  -6  -8   0  197.48   11.80
   6   8   0  184.38   10.30
   6   8   0  190.08    8.90
  -7  -8   0  116.59    9.00
  -7  -8   0   99.89   10.30
  -7  -8   0  112.29    9.50
   7   8   0  121.09    9.20
   7   8   0  118.69    7.60
  -8  -8   0   13.10    7.50
  -8  -8   0    6.30    6.20
  -8  -8   0    6.40    5.00
   8   8   0    4.20    5.00
  -9  -8   0    1.40    5.50
  -9  -8   0    6.30    5.90
   9   8   0    2.70    4.00
   9   8   0   14.60    6.60
 -10  -8   0   -0.10    6.70
 -10  -8   0    3.00    6.60
  10   8   0   -4.80    7.10
  10   8   0    6.40    4.60
 -11  -8   0   13.40    8.00
  11   8   0    4.20    5.30
 -12  -8   0   -2.00    9.10
 -12  -8   0   15.60    5.80
 -12  -8   0   13.50    9.70
 -13  -8   0   46.30   11.80
 -13  -8   0   40.20   11.70
 -14  -8   0    1.90   11.80
 -14  -8   0   16.20    7.20
 -14  -8   0   -7.60   11.60
 -15  -8   0    8.60   13.60
 -15  -8   0    8.10    8.10
  15  -9   0   20.70   17.30
  14  -9   0    7.90   15.30
 -14   9   0   20.40   10.00
  13  -9   0   42.30   15.10
 -13   9   0   24.60    9.30
 -12   9   0    9.20    7.90
  11  -9   0   16.70    9.70
  11  -9   0   -3.10    5.80
 -11   9   0   -7.50    6.30
  10  -9   0    6.20    6.40
  10  -9   0   -8.30    8.30
 -10   9   0   -3.10    5.70
   9  -9   0   50.59    7.10
   9  -9   0   54.59    9.40
   9  -9   0   49.20    6.00
  -9   9   0   50.79    8.90
  -9   9   0   41.00    7.20
   8  -9   0   25.70    4.70
   8  -9   0   27.10    5.90
   8  -9   0   27.00    7.10
  -8   9   0   20.50    5.80
  -8   9   0   25.50    6.90
   7  -9   0   -0.60    5.30
   7  -9   0   -1.90    3.60
   7  -9   0   -1.40    4.40
  -7   9   0   -4.20    4.80
  -7   9   0    4.80    4.50
   6  -9   0  107.49    7.40
   6  -9   0  119.69    8.90
   6  -9   0  101.19    8.60
  -6   9   0  103.89    8.10
  -6   9   0  114.69    8.30
   5  -9   0  245.18   10.80
   5  -9   0  268.27   12.00
   5  -9   0  246.38   11.80
  -5   9   0  261.37   11.60
  -5   9   0  253.67   11.10
   4  -9   0   -0.10    2.80
   4  -9   0    6.40    3.40
   4  -9   0    3.80    3.00
  -4   9   0    5.00    2.60
  -4   9   0   -1.00    2.90
   3  -9   0 1486.45   41.60
   3  -9   0 1438.26   39.40
  -3   9   0 1441.56   40.30
  -3   9   0 1424.46   38.40
   2  -9   0  759.72   22.70
   2  -9   0  740.83   21.20
  -2   9   0  766.12   22.90
  -2   9   0  765.82   20.60
   1  -9   0   70.19    5.20
   1  -9   0   79.69    3.50
   1  -9   0   81.29    5.40
  -1   9   0   86.69    5.40
  -1   9   0   79.99    3.30
  -1   9   0   73.49    5.50
   0  -9   0   -0.50    1.80
   0  -9   0    0.90    0.80
   0  -9   0    3.10    2.00
   0   9   0   -0.10    1.70
   0   9   0    2.30    1.00
   0   9   0    5.00    2.00
  -1  -9   0   74.69    3.40
  -1  -9   0   75.49    4.90
  -1  -9   0   78.39    5.00
   1   9   0   78.49    4.80
   1   9   0   79.39    5.30
   1   9   0   72.29    3.70
  -2  -9   0  741.93   21.10
  -2  -9   0  744.53   22.30
   2   9   0  736.43   22.30
   2   9   0  747.53   21.60
   2   9   0  776.72   22.20
  -3  -9   0 1389.76   38.70
  -3  -9   0 1401.56   38.20
  -3  -9   0 1405.16   38.30
  -3  -9   0 1366.06   37.80
  -4  -9   0    9.70    3.70
  -4  -9   0    4.30    2.50
  -4  -9   0    1.40    2.50
  -4  -9   0    4.10    2.30
   4   9   0    5.30    2.60
  -5  -9   0  240.08   12.00
  -5  -9   0  247.78   10.30
  -5  -9   0  254.87   11.00
  -5  -9   0  237.18   10.90
   5   9   0  245.58   10.50
  -6  -9   0  114.89    8.20
  -6  -9   0  107.69    6.90
  -6  -9   0  110.39    9.70
  -6  -9   0  110.79    8.00
   6   9   0  113.39    7.40
  -7  -9   0   -2.20    6.10
  -7  -9   0   -1.40    3.80
  -7  -9   0   -6.90    4.00
   7   9   0    1.20    3.30
  -8  -9   0   27.20    8.70
  -8  -9   0   25.20    6.40
   8   9   0   17.40    5.70
  -9  -9   0   59.59    8.20
  -9  -9   0   54.79    8.30
   9   9   0   40.30    5.50
 -10  -9   0    1.80    4.10
 -10  -9   0    7.50    7.20
 -10  -9   0   -5.10    6.80
  10   9   0    3.50    4.90
 -11  -9   0    9.40    5.00
 -11  -9   0   20.80    8.60
  11   9   0   -1.80    5.40
 -12  -9   0   -7.80    9.40
 -12  -9   0    4.40    5.40
 -12  -9   0    4.20    8.90
  12   9   0    6.80    6.90
 -13  -9   0   36.60   11.70
 -13  -9   0   20.70    6.90
 -13  -9   0   47.70   12.20
 -14  -9   0   22.60   12.80
 -14  -9   0   14.40    7.50
 -14  -9   0   43.60   13.50
 -15  -9   0   21.80    8.60
 -15  -9   0   -5.70   13.80
  15 -10   0   -9.10   17.50
  14 -10   0   44.30   17.50
 -14  10   0   -8.90    9.80
  13 -10   0    0.10   13.40
 -13  10   0   10.30    9.00
 -12  10   0   -2.50    7.40
  11 -10   0   13.10   10.20
  11 -10   0   15.20    6.80
 -11  10   0   15.20    7.70
  10 -10   0   -2.50    6.60
  10 -10   0   20.50    9.90
 -10  10   0    3.40    6.10
   9 -10   0    6.10    8.10
   9 -10   0   17.80    6.40
   9 -10   0   16.30    8.90
  -9  10   0   14.00    5.70
  -9  10   0   30.80    8.40
   8 -10   0    2.10    6.30
   8 -10   0    1.20    6.10
   8 -10   0    2.00    4.30
  -8  10   0   -3.70    6.00
  -8  10   0    6.50    5.20
   7 -10   0  111.99   10.50
   7 -10   0  115.99    9.90
   7 -10   0   96.29    7.90
  -7  10   0  110.79    9.30
  -7  10   0  106.79    9.30
   6 -10   0  199.48   11.30
   6 -10   0  178.88    9.70
   6 -10   0  191.68   11.60
  -6  10   0  168.28   10.30
  -6  10   0  171.38   10.60
   5 -10   0   79.79    6.60
   5 -10   0   72.09    7.40
   5 -10   0   78.89    7.60
  -5  10   0   80.29    7.00
  -5  10   0   66.99    6.00
   4 -10   0   11.10    3.50
   4 -10   0   15.10    3.80
   4 -10   0   13.60    3.60
  -4  10   0   19.30    3.90
  -4  10   0   21.80    3.70
   3 -10   0  852.21   26.20
   3 -10   0  752.22   26.60
  -3  10   0  894.01   23.60
  -3  10   0  846.62   25.60
   2 -10   0   33.00    4.00
   2 -10   0   38.60    4.90
   2 -10   0   34.80    3.40
  -2  10   0   37.40    4.40
  -2  10   0   28.70    4.10
  -2  10   0   35.80    2.70
   1 -10   0    6.90    2.60
   1 -10   0    9.20    2.60
   1 -10   0    5.30    1.40
  -1  10   0    4.20    1.10
  -1  10   0    2.90    2.60
  -1  10   0    3.80    2.20
   0 -10   0  607.94   19.40
   0 -10   0  638.04   19.50
   0 -10   0  587.54   16.50
   0  10   0  618.14   19.10
   0  10   0  601.74   16.60
   0  10   0  617.34   19.70
  -1 -10   0    4.00    2.30
  -1 -10   0    4.00    2.30
  -1 -10   0    4.70    1.30
   1  10   0    7.30    2.60
   1  10   0    1.30    1.50
   1  10   0    5.30    2.30
  -2 -10   0   25.90    3.50
  -2 -10   0   32.70    3.80
   2  10   0   35.20    4.30
   2  10   0   32.30    3.50
   2  10   0   33.20    3.80
  -3 -10   0  891.31   25.30
  -3 -10   0  876.61   26.00
  -3 -10   0  870.81   25.90
  -3 -10   0  863.01   26.00
   3  10   0  886.91   26.00
  -4 -10   0   15.50    3.50
  -4 -10   0   13.40    4.00
  -4 -10   0   12.60    3.10
  -4 -10   0   15.20    3.10
   4  10   0   18.30    3.60
  -5 -10   0   82.19    8.00
  -5 -10   0   79.39    6.00
  -5 -10   0   78.19    6.60
  -5 -10   0   74.89    6.30
   5  10   0   78.79    6.30
  -6 -10   0  172.78    9.90
  -6 -10   0  186.58   10.30
  -6 -10   0  166.48   11.60
  -6 -10   0  185.68    9.00
   6  10   0  173.98    9.20
  -7 -10   0   97.49    9.00
  -7 -10   0   94.09   10.20
  -7 -10   0  115.29    7.90
  -7 -10   0   98.59    9.30
   7  10   0  103.19    8.00
  -8 -10   0    5.60    5.30
  -8 -10   0    3.80    3.40
  -8 -10   0  -13.30    7.50
  -8 -10   0   -3.20    5.90
   8  10   0    1.40    4.20
  -9 -10   0   22.90    6.40
  -9 -10   0   14.40    7.00
  -9 -10   0   14.00    4.50
   9  10   0   12.40    4.90
 -10 -10   0   -2.60    6.30
 -10 -10   0   -2.00    7.10
 -10 -10   0   -4.80    4.30
  10  10   0    2.90    5.20
 -11 -10   0  -10.50    8.70
 -11 -10   0    3.70    5.20
  11  10   0    5.50    6.00
 -12 -10   0    4.80   10.30
 -12 -10   0  -11.80    5.50
 -12 -10   0   16.20   10.00
  12  10   0   -3.70    7.50
 -13 -10   0   13.00    7.00
 -13 -10   0    5.90   11.30
 -13 -10   0    4.80   10.60
 -14 -10   0    0.60   13.00
 -14 -10   0    2.70    7.30
 -14 -10   0  -10.60   13.10
 -15 -10   0   21.60   15.80
 -15 -10   0    1.20    8.50
  15 -11   0    1.60   20.70
  14 -11   0   26.90   15.90
 -14  11   0    9.90   10.20
  13 -11   0   21.70   13.70
 -13  11   0    5.50    9.30
 -12  11   0   -0.40    8.10
  11 -11   0    3.80    7.60
  11 -11   0    1.30    9.70
 -11  11   0    0.80    6.90
  10 -11   0   17.50    9.60
  10 -11   0   14.80    7.20
 -10  11   0    1.80    6.20
   9 -11   0   24.30    7.00
   9 -11   0   18.00    7.60
  -9  11   0   20.00    6.40
  -9  11   0   19.00    7.90
   8 -11   0   -3.40    5.90
   8 -11   0   -5.40    4.30
  -8  11   0   13.20    6.50
   7 -11   0   17.80    5.50
   7 -11   0   11.70    6.10
   7 -11   0   12.80    4.50
  -7  11   0    3.40    5.50
  -7  11   0    7.90    4.70
   6 -11   0  135.39    8.80
   6 -11   0  140.29   10.50
   6 -11   0  128.29    9.40
  -6  11   0  129.89    9.40
  -6  11   0  126.09    8.50
   5 -11   0  353.36   14.20
   5 -11   0  369.46   15.40
   5 -11   0  345.47   14.80
  -5  11   0  392.56   14.10
  -5  11   0  354.26   14.90
   4 -11   0  658.63   21.40
   4 -11   0  645.24   21.40
   4 -11   0  635.04   22.20
  -4  11   0  685.33   20.00
  -4  11   0  650.93   21.80
   3 -11   0  156.98    8.50
  -3  11   0  163.48    6.60
  -3  11   0  154.18    8.50
   2 -11   0  458.25   16.30
   2 -11   0  439.96   15.60
   2 -11   0  432.56   13.70
  -2  11   0  431.46   12.80
  -2  11   0  452.95   15.90
  -2  11   0  444.86   16.30
   1 -11   0   -2.60    2.50
   1 -11   0    3.40    1.30
   1 -11   0   -3.20    2.10
  -1  11   0    2.40    2.20
  -1  11   0    0.80    1.10
  -1  11   0   -1.40    2.70
   0 -11   0    0.00    2.30
   0 -11   0    1.30    1.00
   0 -11   0    1.60    2.40
   0  11   0    0.60    1.00
   0  11   0    0.50    2.40
   0  11   0   -1.60    2.20
  -1 -11   0    1.70    1.30
  -1 -11   0   -0.50    2.30
  -1 -11   0    0.60    2.10
   1  11   0    1.10    1.40
   1  11   0    1.20    2.40
   1  11   0    1.20    2.40
  -2 -11   0  433.26   15.10
  -2 -11   0  456.75   15.50
  -2 -11   0  427.06   13.30
   2  11   0  419.06   15.30
   2  11   0  418.56   15.20
   2  11   0  457.35   15.10
  -3 -11   0  160.28    7.30
  -3 -11   0  153.28    8.20
  -3 -11   0  167.48    8.20
   3  11   0  151.78    7.80
  -4 -11   0  640.54   21.00
  -4 -11   0  644.64   20.60
  -4 -11   0  668.73   21.00
  -4 -11   0  634.64   21.60
   4  11   0  660.53   21.40
  -5 -11   0  359.66   15.50
  -5 -11   0  356.46   13.80
  -5 -11   0  352.46   14.10
  -5 -11   0  372.66   14.60
   5  11   0  368.56   14.40
  -6 -11   0  131.19   10.20
  -6 -11   0  126.29    7.90
  -6 -11   0  142.19    9.00
  -6 -11   0  133.99    9.40
   6  11   0  136.29    8.80
  -7 -11   0    7.40    6.80
  -7 -11   0    8.30    5.40
  -7 -11   0   16.40    5.10
  -7 -11   0   18.20    4.30
   7  11   0   12.60    4.50
  -8 -11   0   -9.20    7.30
  -8 -11   0   -0.90    5.10
  -8 -11   0    0.10    5.60
  -8 -11   0    0.70    3.80
   8  11   0    3.60    4.20
  -9 -11   0   40.40    6.10
  -9 -11   0   21.90    6.70
  -9 -11   0   15.60    7.30
   9  11   0   20.30    5.60
 -10 -11   0   -0.60    5.40
 -10 -11   0   -0.20    7.50
  10  11   0    3.20    5.30
 -11 -11   0    7.00    8.80
  11  11   0    5.70    6.70
 -12 -11   0   -5.50    9.60
 -12 -11   0    4.70    9.90
 -12 -11   0    8.90    6.20
  12  11   0  -10.70    7.80
 -13 -11   0    3.80    6.80
 -13 -11   0    4.40   12.20
 -13 -11   0   11.30   11.00
 -14 -11   0    4.80    7.90
 -14 -11   0   11.10   13.60
 -14 -11   0    4.60   13.40
 -15 -11   0    8.20    8.90
 -15 -11   0    1.80   14.00
  15 -12   0   -5.90   20.60
  14 -12   0   -6.90   17.10
 -14  12   0   -2.60   10.40
  13 -12   0   -5.60   14.30
 -13  12   0   -3.00    9.20
 -12  12   0    6.60    8.70
  11 -12   0    6.50    9.90
  11 -12   0  -14.30    7.90
 -11  12   0    5.90    7.30
  10 -12   0    5.70    7.50
  10 -12   0   16.30    8.90
 -10  12   0    0.90    6.80
   9 -12   0   -7.70    7.20
   9 -12   0   -2.90    6.40
  -9  12   0   -0.60    5.80
  -9  12   0  -13.30    7.20
   8 -12   0    2.30    7.00
   8 -12   0   13.20    5.20
   8 -12   0    8.50    8.60
  -8  12   0   12.10    7.20
  -8  12   0   15.00    6.50
   7 -12   0   61.89    8.80
   7 -12   0   51.09    6.00
   7 -12   0   64.19    8.10
  -7  12   0   55.09    7.40
  -7  12   0   67.89    7.60
   6 -12   0    5.20    4.00
   6 -12   0    3.30    4.70
   6 -12   0    5.90    4.60
  -6  12   0    0.30    4.40
  -6  12   0   -0.90    4.30
   5 -12   0   86.19    7.20
   5 -12   0   61.49    7.90
   5 -12   0   79.69    7.20
  -5  12   0   83.29    7.70
  -5  12   0   69.59    6.70
   4 -12   0  167.78    9.20
   4 -12   0  164.08    9.10
   4 -12   0  161.68   10.00
  -4  12   0  173.38    9.60
  -4  12   0  173.28    7.70
   3 -12   0  669.83   20.90
   3 -12   0  725.33   22.50
  -3  12   0  671.63   20.80
  -3  12   0  706.43   22.70
   2 -12   0   11.80    3.70
   2 -12   0   15.80    3.70
   2 -12   0   13.70    2.80
  -2  12   0   15.20    3.50
  -2  12   0   10.40    2.00
  -2  12   0   10.30    3.40
   1 -12   0  145.49    5.60
   1 -12   0  161.28    8.40
   1 -12   0  139.89    8.30
  -1  12   0  139.19    7.90
  -1  12   0  140.89   10.30
  -1  12   0  150.98    5.30
   0 -12   0   13.50    1.90
   0 -12   0   14.20    3.50
   0 -12   0   15.00    3.50
   0  12   0   17.80    2.00
   0  12   0    8.80    2.90
   0  12   0   15.20    3.60
  -1 -12   0  149.88    8.00
  -1 -12   0  158.88    8.50
   1  12   0  150.38    7.70
   1  12   0  155.58    6.30
   1  12   0  150.18    8.40
  -2 -12   0   13.00    3.20
  -2 -12   0    9.60    3.00
  -2 -12   0   10.10    2.10
   2  12   0   15.40    3.30
   2  12   0   14.50    2.80
   2  12   0   17.30    3.70
  -3 -12   0  740.53   22.80
  -3 -12   0  679.63   21.00
   3  12   0  705.13   23.10
   3  12   0  717.73   22.10
  -4 -12   0  167.48    8.70
  -4 -12   0  189.48    9.70
  -4 -12   0  168.48    8.60
  -4 -12   0  142.09    9.00
  -5 -12   0   81.59    6.70
  -5 -12   0   76.59    7.90
  -5 -12   0   85.19    7.30
  -5 -12   0   76.09    6.40
   5  12   0   66.29    6.80
  -6 -12   0    2.20    3.00
  -6 -12   0    2.80    5.40
  -6 -12   0    0.90    3.40
  -6 -12   0    1.90    3.90
   6  12   0   -4.00    3.40
  -7 -12   0   58.89    6.70
  -7 -12   0   55.39    7.00
  -7 -12   0   62.19    8.90
  -7 -12   0   60.39    7.40
   7  12   0   71.99    7.70
  -8 -12   0   16.00    8.00
  -8 -12   0   15.80    4.30
  -8 -12   0   10.10    6.60
  -8 -12   0    7.60    5.50
   8  12   0   11.70    5.10
  -9 -12   0    6.40    4.60
  -9 -12   0    1.20    6.90
  -9 -12   0   -0.80    5.90
   9  12   0    7.60    5.40
 -10 -12   0    4.70    7.80
  10  12   0    5.70    5.90
 -11 -12   0   -0.70    8.80
  11  12   0    5.20    6.90
 -12 -12   0   -1.60   10.50
 -12 -12   0   -9.00   10.40
 -12 -12   0   -5.80    5.80
  12  12   0   -6.50    8.20
 -13 -12   0    5.40   12.20
 -13 -12   0    7.00    7.20
 -13 -12   0    2.20   10.90
 -14 -12   0    8.60   12.70
 -14 -12   0   -2.90    7.90
 -15 -12   0    3.60    9.50
 -15 -12   0   -7.00   14.80
  15 -13   0   20.50   19.80
  14 -13   0   11.80   16.10
 -14  13   0  -19.70   11.10
  13 -13   0    3.80   13.90
 -13  13   0   20.90   10.10
 -12  13   0    8.60    8.70
  11 -13   0   -1.40    8.50
  11 -13   0    4.70   10.60
 -11  13   0   -0.40    7.50
  10 -13   0  -14.60    7.80
  10 -13   0    5.70    8.70
 -10  13   0   15.60    7.00
   9 -13   0   -6.00    7.60
   9 -13   0    1.40    6.80
  -9  13   0    7.40    6.40
  -9  13   0    2.40    7.80
   8 -13   0    0.40    6.20
   8 -13   0    4.30    6.30
   8 -13   0    1.90    5.10
  -8  13   0   -2.80    5.90
  -8  13   0   -1.80    5.70
   7 -13   0    5.60    5.60
   7 -13   0    5.90    5.40
   7 -13   0    9.50    4.70
  -7  13   0    9.50    5.00
  -7  13   0   17.90    5.00
   6 -13   0   57.89    7.30
   6 -13   0   53.39    7.70
   6 -13   0   52.69    6.40
  -6  13   0   59.89    7.40
  -6  13   0   58.79    6.60
   5 -13   0  111.59    8.30
   5 -13   0  129.09    8.60
   5 -13   0  130.59    9.70
  -5  13   0  127.49    9.20
  -5  13   0  121.99    7.20
   4 -13   0   44.40    6.50
   4 -13   0   36.80    5.10
   4 -13   0   40.30    5.00
  -4  13   0   34.50    6.10
  -4  13   0   34.20    4.00
   3 -13   0   60.59    5.30
   3 -13   0   59.39    6.60
   3 -13   0   46.10    6.40
  -3  13   0   55.39    3.80
  -3  13   0   61.19    6.30
   2 -13   0    1.40    3.50
  -2  13   0    2.00    3.10
  -2  13   0   -0.20    2.90
  -2  13   0    0.40    1.50
   1 -13   0  148.59    8.70
   1 -13   0  141.29    8.00
   1 -13   0  130.79    6.10
  -1  13   0  143.09    8.20
  -1  13   0  126.49   10.00
  -1  13   0  145.29    5.40
   0 -13   0   -0.50    3.10
   0 -13   0    2.70    2.70
   0  13   0   -1.00    3.00
   0  13   0    0.00    2.40
   0  13   0    2.40    1.50
  -1 -13   0  158.88    8.60
  -1 -13   0  141.29    5.60
   1  13   0  141.79    6.80
   1  13   0  137.79    8.70
   1  13   0  137.89    7.80
  -2 -13   0   -2.80    2.60
  -2 -13   0   -0.50    1.50
  -2 -13   0   -2.10    2.50
   2  13   0    0.30    2.70
   2  13   0    0.70    3.20
   2  13   0   -0.40    2.30
  -3 -13   0   68.19    6.10
  -3 -13   0   59.69    5.70
  -3 -13   0   60.89    4.60
   3  13   0   77.09    6.70
   3  13   0   60.79    5.50
  -4 -13   0   44.80    4.90
  -4 -13   0   31.10    5.00
  -4 -13   0   45.70    6.00
  -4 -13   0   34.60    4.70
  -5 -13   0  118.49    9.50
  -5 -13   0  142.49    9.10
  -5 -13   0  135.39    8.20
  -5 -13   0  135.69    8.40
   5  13   0  135.39    9.00
  -6 -13   0   55.19    8.20
  -6 -13   0   57.49    6.60
  -6 -13   0   57.89    7.20
  -6 -13   0   42.20    5.70
   6  13   0   44.20    6.00
  -7 -13   0    5.10    4.40
  -7 -13   0   -7.70    3.40
  -7 -13   0   -5.70    4.50
  -7 -13   0   -0.30    6.70
   7  13   0    4.40    4.30
  -8 -13   0    2.40    5.20
  -8 -13   0    1.20    4.40
  -8 -13   0   -2.00    5.70
   8  13   0    5.60    4.80
  -9 -13   0    3.10    4.60
  -9 -13   0    9.40    6.00
   9  13   0    0.00    5.70
 -10 -13   0   11.30    7.90
  10  13   0   -4.80    6.30
 -11 -13   0   11.40    8.90
  11  13   0   11.60    7.80
 -12 -13   0    3.70   11.10
 -12 -13   0   -5.10    6.40
  12  13   0   -8.20    8.60
 -13 -13   0   -9.10   10.80
 -13 -13   0   -2.40    7.20
 -13 -13   0    9.10   11.80
 -14 -13   0   24.90   12.90
 -14 -13   0    5.10    8.50
 -15 -13   0   17.20   10.30
 -15 -13   0  -23.90   14.80
  15 -14   0   42.00   20.20
  14 -14   0    9.90   16.90
  13 -14   0   -4.70   14.00
 -13  14   0  -16.20    9.60
  12 -14   0   -7.00   12.90
 -12  14   0   10.20    9.20
  11 -14   0    4.30   13.00
  11 -14   0    3.20   11.50
 -11  14   0   20.90    8.10
  10 -14   0    9.40   10.00
  10 -14   0    8.40    8.20
 -10  14   0   10.90    7.90
   9 -14   0    0.60    7.20
   9 -14   0   -4.10    8.20
  -9  14   0    1.60    6.80
  -9  14   0   -4.50    7.80
   8 -14   0   -3.50    6.40
   8 -14   0    0.40    6.40
   8 -14   0    1.90    5.10
  -8  14   0    3.30    6.60
  -8  14   0    8.20    6.70
   7 -14   0   47.00    7.60
   7 -14   0   39.00    6.20
   7 -14   0   38.10    7.40
  -7  14   0   39.50    7.30
  -7  14   0   37.80    6.70
   6 -14   0    2.10    5.30
   6 -14   0    4.20    4.40
   6 -14   0    2.20    4.80
  -6  14   0    8.90    4.80
  -6  14   0   -3.10    3.90
   5 -14   0    0.10    3.80
   5 -14   0    6.90    5.10
   5 -14   0    3.10    4.10
  -5  14   0    7.50    4.00
  -5  14   0   -2.90    3.30
   4 -14   0    3.50    4.20
   4 -14   0   -0.10    3.20
   4 -14   0   -4.90    3.60
  -4  14   0   -0.50    2.40
  -4  14   0   -0.30    3.60
   3 -14   0  127.19    8.80
   3 -14   0  121.89    9.60
   3 -14   0  130.19    7.20
  -3  14   0  130.59    5.80
  -3  14   0  126.59    8.60
   2 -14   0  290.37   13.60
   2 -14   0  287.87   10.20
   2 -14   0  280.47   12.40
  -2  14   0  282.57   12.80
  -2  14   0  274.67   13.30
   1 -14   0   -3.30    3.10
   1 -14   0   -3.00    3.10
   1 -14   0    1.90    1.60
  -1  14   0   -2.50    2.80
  -1  14   0   -2.20    1.30
  -1  14   0    6.10    4.00
   0 -14   0  161.18    6.20
   0 -14   0  171.48    9.20
   0 -14   0  179.68   10.20
   0  14   0  169.88    9.00
   0  14   0  171.68   10.20
   0  14   0  161.98    6.90
  -1 -14   0   -0.10    3.00
  -1 -14   0   -0.90    1.30
  -1 -14   0   -5.00    2.80
   1  14   0    1.50    3.30
   1  14   0    1.10    1.80
   1  14   0    4.20    2.80
  -2 -14   0  296.87   10.10
  -2 -14   0  301.17   12.80
  -2 -14   0  273.07   12.30
   2  14   0  278.47   10.90
   2  14   0  288.27   13.00
  -3 -14   0  127.89    8.30
  -3 -14   0  121.59    6.40
  -3 -14   0  140.59    8.50
   3  14   0  136.99    9.10
   3  14   0  132.59    8.30
   3  14   0  138.79    7.70
  -4 -14   0    2.70    3.80
  -4 -14   0   -0.10    2.80
  -4 -14   0   -0.50    2.50
  -4 -14   0    1.10    3.70
   4  14   0   -7.20    3.30
   4  14   0    0.80    3.80
  -5 -14   0   -2.80    3.50
  -5 -14   0    3.80    3.50
  -5 -14   0   -4.10    4.80
  -5 -14   0    5.50    3.50
   5  14   0    0.90    3.70
  -6 -14   0   11.80    5.80
  -6 -14   0    8.70    4.00
  -6 -14   0    4.60    4.70
  -6 -14   0   11.20    4.30
   6  14   0    1.80    4.10
  -7 -14   0   55.69    7.70
  -7 -14   0   23.30    8.30
  -7 -14   0   38.70    5.60
  -7 -14   0   35.50    6.20
   7  14   0   37.50    6.10
  -8 -14   0    4.50    5.20
  -8 -14   0   11.70    6.10
  -8 -14   0   11.50    4.60
   8  14   0    3.80    5.40
  -9 -14   0    7.30    6.50
  -9 -14   0    2.10    4.60
  -9 -14   0    5.50    8.70
   9  14   0    1.20    6.30
 -10 -14   0   -3.70    8.80
  10  14   0   -1.40    6.50
 -11 -14   0    5.70    9.80
  11  14   0   -8.40    8.00
 -12 -14   0   -7.90    6.80
 -12 -14   0    3.40   11.30
  12  14   0   -3.40    9.50
 -13 -14   0    4.90    7.80
 -13 -14   0   16.20   11.40
 -13 -14   0   -0.70   12.40
 -14 -14   0    2.40    8.80
 -14 -14   0    9.90   12.70
 -15 -14   0  -21.80   14.40
 -15 -14   0   -2.60   11.70
  14 -15   0   -8.10   18.20
  13 -15   0   -1.70   14.80
 -13  15   0    6.40   10.40
  12 -15   0   -5.50   11.30
 -12  15   0   13.10    9.30
  11 -15   0   -6.50    9.80
  11 -15   0   -4.90    9.90
 -11  15   0   -6.80    7.70
  10 -15   0   -4.10    9.80
  10 -15   0  -15.60    8.50
 -10  15   0    8.10    7.80
   9 -15   0   19.60    9.30
   9 -15   0   18.40    8.10
  -9  15   0   15.00    8.10
  -9  15   0   30.40    9.20
   8 -15   0    1.30    7.00
   8 -15   0    9.30    7.60
  -8  15   0   -5.20    6.00
  -8  15   0  -11.10    6.30
   7 -15   0   67.79    9.30
   7 -15   0   45.30    6.60
   7 -15   0   39.70    7.90
  -7  15   0   49.30    7.80
  -7  15   0   64.99    7.40
   6 -15   0   -1.60    4.30
   6 -15   0   -1.40    5.30
   6 -15   0    1.40    5.50
  -6  15   0    2.40    4.90
  -6  15   0   -2.00    3.90
   5 -15   0   19.20    5.40
   5 -15   0   16.10    4.80
   5 -15   0   16.00    4.80
  -5  15   0   28.00    5.50
  -5  15   0   26.60    4.50
   4 -15   0   58.59    7.00
   4 -15   0   53.79    5.90
  -4  15   0   65.39    5.10
  -4  15   0   57.99    7.20
   3 -15   0  270.97   10.90
   3 -15   0  276.67   13.90
   3 -15   0  281.07   13.00
  -3  15   0  272.17    9.40
  -3  15   0  257.07   12.90
   2 -15   0    1.90    2.20
   2 -15   0    3.60    4.00
   2 -15   0    6.30    3.90
  -2  15   0    0.70    3.80
  -2  15   0    6.10    1.80
  -2  15   0    2.20    3.30
   1 -15   0  137.29    8.70
   1 -15   0  152.68    9.90
   1 -15   0  142.19    6.00
  -1  15   0  135.09    6.20
  -1  15   0  131.59    8.40
  -1  15   0  137.69    9.70
   0 -15   0    2.70    1.60
   0 -15   0   -2.90    3.10
   0 -15   0   -0.10    3.80
   0  15   0    0.40    1.60
   0  15   0    6.10    3.50
   0  15   0    3.10    4.20
  -1 -15   0  136.39    9.10
  -1 -15   0  146.39    9.00
  -1 -15   0  142.19    5.80
   1  15   0  137.69    6.50
   1  15   0  155.18    8.90
   1  15   0  145.69    9.90
  -2 -15   0    3.90    1.90
  -2 -15   0    0.00    3.20
  -2 -15   0    7.60    3.70
   2  15   0    1.50    2.80
   2  15   0    5.30    3.20
   2  15   0    5.60    3.70
  -3 -15   0  267.17   12.60
  -3 -15   0  265.67   12.60
  -3 -15   0  261.77   10.10
   3  15   0  280.57   13.20
   3  15   0  258.57   12.00
   3  15   0  277.07   11.60
  -4 -15   0   68.19    7.10
  -4 -15   0   62.29    7.10
  -4 -15   0   55.99    6.60
  -4 -15   0   59.89    5.20
   4  15   0   66.59    7.20
  -5 -15   0   20.80    4.80
  -5 -15   0   23.20    5.90
  -5 -15   0   15.10    3.90
   5  15   0   28.90    6.00
  -6 -15   0    9.40    4.10
  -6 -15   0    1.30    4.70
  -6 -15   0    5.30    6.20
  -6 -15   0    0.00    3.90
   6  15   0   10.50    5.20
  -7 -15   0   66.09    8.40
  -7 -15   0   51.29    7.00
  -7 -15   0   57.89    7.00
  -7 -15   0   61.19    9.50
   7  15   0   45.30    7.00
  -8 -15   0   -2.50    6.10
  -8 -15   0    9.80    5.30
  -8 -15   0    3.00    4.60
   8  15   0    2.60    5.70
  -9 -15   0   26.10    9.70
  -9 -15   0   25.40    6.00
  -9 -15   0    5.20    6.30
 -10 -15   0  -10.30    8.80
  10  15   0   -0.80    7.50
 -11 -15   0   17.70   10.20
  11  15   0   -2.90    8.40
 -12 -15   0   -2.50    9.60
 -12 -15   0  -15.40   11.30
 -12 -15   0   -0.80    6.80
 -13 -15   0    8.30   11.20
 -13 -15   0   -4.80    7.60
 -13 -15   0  -12.80   14.50
 -14 -15   0    0.80   12.80
 -14 -15   0    3.00    9.80
  14 -16   0  -11.20   18.70
  13 -16   0   14.50   14.50
 -13  16   0   -5.90   10.70
 -12  16   0    7.30    9.90
  11 -16   0  -14.00   10.70
  11 -16   0    6.60   10.80
 -11  16   0  -11.70    8.20
  10 -16   0   16.50   10.50
  10 -16   0   -8.30    8.70
 -10  16   0    5.10    7.60
   9 -16   0    8.00    9.00
   9 -16   0    2.40    8.30
  -9  16   0    1.70   11.50
  -9  16   0    7.40   10.60
   8 -16   0   -1.60    7.40
   8 -16   0   -3.40    7.40
  -8  16   0   -2.90    6.40
  -8  16   0   -0.80    6.40
   7 -16   0    3.90    6.00
   7 -16   0   -1.40    4.90
   7 -16   0   12.10    6.70
  -7  16   0   -4.60    5.30
  -7  16   0    7.00    5.90
   6 -16   0   11.70    5.60
   6 -16   0   14.20    6.30
   6 -16   0    9.10    4.80
  -6  16   0    1.30    4.10
  -6  16   0   14.60    5.40
   5 -16   0   33.40    6.10
   5 -16   0   43.60    7.90
   5 -16   0   42.00    6.20
  -5  16   0   43.00    6.60
  -5  16   0   44.40    5.10
   4 -16   0   -5.00    3.70
   4 -16   0   -2.00    4.80
   4 -16   0    4.60    4.20
  -4  16   0    0.40    2.70
  -4  16   0    0.60    4.10
   3 -16   0    9.40    4.40
   3 -16   0   13.20    3.30
   3 -16   0    1.70    4.70
  -3  16   0    9.70    4.10
  -3  16   0    8.10    2.20
   2 -16   0   -2.00    3.60
   2 -16   0   -0.30    4.40
   2 -16   0    5.80    2.40
  -2  16   0    0.30    1.60
  -2  16   0   -1.10    3.80
  -2  16   0    7.00    4.10
   1 -16   0    0.90    3.90
   1 -16   0    4.80    1.80
  -1  16   0    2.40    3.40
  -1  16   0    8.30    4.10
  -1  16   0    1.50    1.60
   0 -16   0   13.60    5.20
   0 -16   0   17.30    2.40
   0 -16   0   16.00    4.40
   0  16   0   11.40    3.80
   0  16   0   17.30    2.60
  -1 -16   0   -0.40    3.40
  -1 -16   0    2.60    4.00
  -1 -16   0    2.60    1.60
   1  16   0    6.80    2.30
   1  16   0    4.10    4.40
   1  16   0    2.00    3.60
  -2 -16   0   -1.00    1.60
  -2 -16   0    2.50    3.60
  -2 -16   0    1.60    3.40
   2  16   0    0.40    3.40
   2  16   0    3.90    4.30
   2  16   0    3.20    2.80
  -3 -16   0   11.30    4.00
  -3 -16   0    3.40    2.40
  -3 -16   0   12.10    3.80
   3  16   0    4.50    4.00
   3  16   0    9.60    4.00
   3  16   0    4.60    3.70
  -4 -16   0    1.40    3.60
  -4 -16   0   -4.80    4.20
  -4 -16   0   -5.00    3.50
  -4 -16   0    3.60    2.90
   4  16   0    9.60    4.30
   4  16   0    7.50    4.80
  -5 -16   0   49.60    6.80
  -5 -16   0   32.20    4.90
  -5 -16   0   48.40    7.40
  -5 -16   0   35.20    6.20
   5  16   0   34.10    6.30
  -6 -16   0    4.00    6.50
  -6 -16   0   -2.30    4.50
  -6 -16   0    8.50    4.30
  -6 -16   0    3.50    4.10
   6  16   0    4.90    5.00
  -7 -16   0   -4.80    7.20
  -7 -16   0    0.80    4.60
  -7 -16   0    7.10    5.70
  -7 -16   0   -1.00    4.30
   7  16   0    2.60    5.10
  -8 -16   0    2.60    6.40
  -8 -16   0    4.90    5.00
  -8 -16   0   -0.50    4.80
   8  16   0   -2.50    5.70
  -9 -16   0   -0.60    6.30
  -9 -16   0   11.70    5.40
  -9 -16   0   -1.50    8.00
   9  16   0   -8.70    8.00
 -10 -16   0    6.40    9.80
  10  16   0   14.70    8.50
 -11 -16   0    2.10   10.10
  11  16   0   -2.40    9.40
 -12 -16   0   22.80   12.50
 -12 -16   0   -8.70    9.10
 -12 -16   0    5.60    7.40
 -13 -16   0    6.50   11.10
 -13 -16   0  -20.30    8.30
 -14 -16   0   13.60   10.50
 -14 -16   0  -11.70   13.80
  14 -17   0  -25.10   18.90
  13 -17   0   17.70   16.20
 -12  17   0    1.20   10.10
  11 -17   0  -13.00   10.70
  11 -17   0   -5.60   10.40
 -11  17   0   -0.80    9.20
  10 -17   0    3.80    9.90
  10 -17   0   -5.50    9.30
 -10  17   0   10.10    8.20
   9 -17   0   17.30    8.70
   9 -17   0   15.80    9.30
   8 -17   0    7.30    7.90
   8 -17   0    7.10    8.20
  -8  17   0    5.90    6.40
  -8  17   0    4.50    6.30
   7 -17   0    0.30    5.80
   7 -17   0    5.00    7.10
   7 -17   0  -12.60    5.10
  -7  17   0   14.20    5.60
  -7  17   0    8.70    6.30
   6 -17   0    8.70    4.60
   6 -17   0   -8.20    5.50
   6 -17   0    3.20    5.40
  -6  17   0   11.00    4.30
  -6  17   0   -0.90    5.10
   5 -17   0   78.99    8.60
   5 -17   0   75.29    7.80
   5 -17   0   87.19   10.40
  -5  17   0   78.09    5.80
  -5  17   0   64.39    8.10
   4 -17   0   39.50    6.40
   4 -17   0   36.80    5.90
  -4  17   0   39.80    4.20
  -4  17   0   49.20    6.90
   3 -17   0   28.70    6.90
   3 -17   0   23.10    4.10
   3 -17   0   24.40    5.20
  -3  17   0   24.00    3.10
  -3  17   0   31.10    5.70
   2 -17   0   35.90    5.90
   2 -17   0   33.50    6.70
   2 -17   0   41.90    4.40
  -2  17   0   37.20    6.40
  -2  17   0   52.59    6.60
  -2  17   0   46.60    3.60
   1 -17   0   95.99    5.00
   1 -17   0   88.29    9.30
   1 -17   0   97.29    8.40
  -1  17   0   99.09    4.90
  -1  17   0   89.49    7.90
  -1  17   0  106.89    9.30
   0 -17   0    9.00    4.10
   0 -17   0    4.70    1.70
   0  17   0   -1.10    3.30
   0  17   0   -1.40    1.80
   0  17   0   -1.90    4.20
  -1 -17   0   98.29    8.60
  -1 -17   0   98.49    4.90
  -1 -17   0   88.19    7.90
   1  17   0   95.09    5.50
   1  17   0   99.69   11.10
   1  17   0   83.59    9.10
  -2 -17   0   40.30    6.30
  -2 -17   0   34.10    5.60
  -2 -17   0   42.20    3.60
   2  17   0   44.00    6.00
   2  17   0   42.70    4.90
   2  17   0   40.10    6.50
  -3 -17   0   25.80    3.60
  -3 -17   0   23.70    5.10
  -3 -17   0   24.10    5.20
   3  17   0   26.90    5.10
   3  17   0   23.90    5.50
   3  17   0   22.90    5.00
  -4 -17   0   54.49    7.00
  -4 -17   0   36.20    4.70
  -4 -17   0   32.80    6.00
   4  17   0   41.10    6.40
   4  17   0   38.70    6.60
  -5 -17   0   74.69    8.50
  -5 -17   0   76.69    7.00
  -5 -17   0   72.69    8.90
  -5 -17   0   77.89    8.10
  -6 -17   0    0.40    4.00
  -6 -17   0    0.00    4.40
  -6 -17   0    1.10    7.20
  -6 -17   0    1.70    5.00
   6  17   0   -5.60    5.20
  -7 -17   0    1.00    4.40
  -7 -17   0   -7.90    5.80
  -7 -17   0   -9.00    9.10
  -7 -17   0    1.50    4.70
   7  17   0   -0.80    5.70
  -8 -17   0    6.10    4.90
  -8 -17   0    3.40    5.60
  -8 -17   0   -8.00    6.40
   8  17   0   -0.10    6.80
  -9 -17   0   14.50    7.20
  -9 -17   0   -3.20    5.40
  -9 -17   0    1.60    8.30
   9  17   0    1.40    7.60
 -10 -17   0   18.80   10.00
  10  17   0   10.50    8.80
 -11 -17   0  -14.20    9.30
 -11 -17   0   16.80   11.30
  11  17   0   -1.10    9.80
 -12 -17   0   -3.80   12.20
 -12 -17   0  -12.80   10.20
 -12 -17   0    3.70    8.10
 -13 -17   0  -11.80    8.80
 -13 -17   0   12.70   13.80
 -14 -17   0  -10.10   14.20
 -14 -17   0   18.20   11.20
  14 -18   0   10.70   18.60
  13 -18   0    9.40   17.20
  12 -18   0    3.80   17.00
 -12  18   0    3.70    9.90
  11 -18   0   15.60   12.20
  11 -18   0   33.90   13.00
 -11  18   0   17.40    9.90
  10 -18   0   19.90   11.30
  10 -18   0   16.20   10.20
 -10  18   0    9.90    8.40
   9 -18   0   24.70    9.20
   9 -18   0   15.90   10.20
  -9  18   0    9.20    8.70
   8 -18   0   -2.20    8.60
   8 -18   0  -12.60    7.70
  -8  18   0    2.00    6.70
  -8  18   0    4.80    6.30
   7 -18   0   12.30    6.70
   7 -18   0    1.40    7.30
   7 -18   0   16.60    7.30
  -7  18   0    0.20    4.60
  -7  18   0    5.60    6.50
   6 -18   0    5.70    5.50
   6 -18   0   -8.30    5.10
   6 -18   0   -3.10    6.40
  -6  18   0    5.70    5.60
  -6  18   0    3.20    3.80
   5 -18   0   72.49    8.70
   5 -18   0   77.69    9.90
   5 -18   0   55.59    7.20
  -5  18   0   77.59    6.20
  -5  18   0   48.50    7.50
   4 -18   0   14.60    5.20
   4 -18   0   13.00    4.60
   4 -18   0   18.30    6.20
  -4  18   0   17.10    3.20
  -4  18   0   12.40    4.80
   3 -18   0  242.58   14.50
   3 -18   0  242.68   12.80
   3 -18   0  244.08   10.90
  -3  18   0  247.38    9.10
  -3  18   0  239.88   13.20
   2 -18   0  162.18    7.60
   2 -18   0  160.18   12.00
   2 -18   0  171.98   11.30
  -2  18   0  165.28   10.80
  -2  18   0  169.38   11.90
  -2  18   0  161.48    6.60
   1 -18   0   15.60    2.80
   1 -18   0   13.70    4.60
   1 -18   0    9.90    5.30
  -1  18   0   12.20    2.20
  -1  18   0   13.20    5.20
  -1  18   0   21.70    5.00
   0 -18   0  132.99    5.90
   0 -18   0  144.29   11.10
   0 -18   0  135.59   10.00
   0  18   0  141.89    6.30
   0  18   0  136.29    9.20
   0  18   0  154.98   11.50
  -1 -18   0   18.90    5.10
  -1 -18   0   21.60    5.40
  -1 -18   0   22.90    2.90
   1  18   0   16.50    6.10
   1  18   0   16.30    3.40
   1  18   0   15.00    4.60
  -2 -18   0  160.58   10.80
  -2 -18   0  163.98    7.00
  -2 -18   0  167.98   11.00
   2  18   0  154.58   12.00
   2  18   0  159.28    8.20
   2  18   0  155.38    9.80
  -3 -18   0  256.67   13.20
  -3 -18   0  249.97   13.40
  -3 -18   0  255.37   10.30
   3  18   0  245.48   14.00
   3  18   0  262.87   12.10
   3  18   0  248.08   12.80
  -4 -18   0   13.80    3.50
  -4 -18   0   12.70    5.00
  -4 -18   0    4.10    4.90
   4  18   0    5.90    5.00
   4  18   0   13.80    5.10
  -5 -18   0   60.79    8.10
  -5 -18   0   64.19    6.20
  -5 -18   0   60.69    7.90
  -5 -18   0   70.69    8.70
  -6 -18   0   -5.70    6.90
  -6 -18   0  -14.30    5.30
  -6 -18   0   -3.10    4.50
  -6 -18   0    6.10    4.40
   6  18   0    3.00    5.40
  -7 -18   0    3.70    6.20
  -7 -18   0    5.40    5.30
  -7 -18   0    3.40    4.90
   7  18   0    9.00    6.50
  -8 -18   0    6.30    5.90
  -8 -18   0    2.70    6.80
  -8 -18   0   -3.60    5.60
   8  18   0  -13.80    6.20
  -9 -18   0    6.00   10.30
  -9 -18   0    7.10    9.00
  -9 -18   0   20.20    7.20
   9  18   0   -1.30    8.60
  10  18   0   10.60   10.10
 -11 -18   0   18.10   11.30
 -11 -18   0   18.00    8.30
 -11 -18   0   37.50   10.60
  11  18   0   -6.20   13.70
 -12 -18   0   -1.90    8.60
 -12 -18   0   -2.80   14.60
 -12 -18   0    0.50   10.30
 -13 -18   0   23.80   13.20
 -13 -18   0   21.30   10.10
 -14 -18   0    3.60   11.60
 -14 -18   0   22.70   15.50
  14 -19   0   -0.90   17.90
  13 -19   0   33.50   18.30
  12 -19   0  -20.00   14.60
 -12  19   0    2.30   11.00
  11 -19   0   -1.30   13.50
 -11  19   0   18.80    9.60
  10 -19   0   38.80   11.60
  10 -19   0   36.60   11.70
 -10  19   0   21.60   10.00
   9 -19   0  -13.40    9.00
   9 -19   0    5.40   11.40
  -9  19   0    1.30    9.10
   8 -19   0  -15.20    8.60
   8 -19   0    1.10    7.80
  -8  19   0    3.40    7.20
  -8  19   0   24.00    6.50
   7 -19   0    2.20    7.30
   7 -19   0    3.90    8.20
  -7  19   0    4.70    4.90
  -7  19   0    0.30    6.30
   6 -19   0   34.00    7.80
   6 -19   0   37.80    7.00
   6 -19   0   51.19    8.20
  -6  19   0   38.80    5.30
  -6  19   0   47.00    8.70
   5 -19   0   23.70    6.20
   5 -19   0   12.80    5.10
   5 -19   0   24.70    7.60
  -5  19   0   19.00    6.40
  -5  19   0   14.70    3.60
   4 -19   0    2.00    5.80
   4 -19   0   -3.60    4.80
   4 -19   0   -4.40    4.10
  -4  19   0    2.50    4.80
  -4  19   0    0.20    2.40
   3 -19   0   22.80    6.60
   3 -19   0   19.80    4.20
   3 -19   0   25.00    6.10
  -3  19   0   22.20    5.60
  -3  19   0   15.40    2.90
   2 -19   0   60.99    8.90
   2 -19   0   53.09    7.00
   2 -19   0   59.79    5.20
  -2  19   0   66.59    9.00
  -2  19   0   55.49    4.10
  -2  19   0   65.29    7.80
   1 -19   0  220.58   12.50
   1 -19   0  208.78    8.50
   1 -19   0  220.08   14.40
  -1  19   0  213.48   12.40
  -1  19   0  210.48   13.40
  -1  19   0  216.28    8.10
   0 -19   0    4.10    2.20
   0 -19   0    1.30    4.90
   0  19   0    3.80    4.60
   0  19   0    2.00    4.20
   0  19   0    3.80    2.50
  -1 -19   0  216.98    8.40
  -1 -19   0  209.08   13.00
  -1 -19   0  221.78   12.60
   1  19   0  207.28    9.00
   1  19   0  215.38   11.90
  -2 -19   0   53.89    4.50
  -2 -19   0   55.39    7.50
  -2 -19   0   68.39    8.10
   2  19   0   56.69    8.20
   2  19   0   64.99    6.40
   2  19   0   61.79    7.80
  -3 -19   0   20.40    5.90
  -3 -19   0   17.50    3.50
  -3 -19   0   22.90    5.80
   3  19   0   15.80    4.70
   3  19   0   28.40    5.90
   3  19   0   29.70    6.70
  -4 -19   0   -1.20    2.70
  -4 -19   0    1.90    4.40
  -4 -19   0   -7.10    4.60
   4  19   0    8.80    4.90
   4  19   0    4.40    5.60
  -5 -19   0   14.30    5.50
  -5 -19   0    6.50    5.50
  -5 -19   0    9.00    6.80
  -5 -19   0   20.10    4.50
  -6 -19   0   39.90    7.20
  -6 -19   0   46.90    6.30
  -6 -19   0   42.30    7.50
  -6 -19   0   40.20    8.80
   6  19   0   38.40    8.10
  -7 -19   0   -7.70    5.00
  -7 -19   0    4.40    5.10
  -7 -19   0    5.60    6.30
   7  19   0    3.90    6.40
  -8 -19   0    5.40    7.90
  -8 -19   0    0.00    5.60
  -8 -19   0   -1.50    5.80
   8  19   0   -7.70    7.10
  -9 -19   0    2.40    7.20
  -9 -19   0   -1.20    8.90
  -9 -19   0   -7.90    6.40
   9  19   0   10.50    9.30
 -10 -19   0   38.60   13.90
  10  19   0   23.50   10.20
 -11 -19   0   11.40   12.20
 -11 -19   0   19.70   10.10
 -11 -19   0   33.70    9.40
 -12 -19   0   -1.00    9.00
 -12 -19   0    0.40   10.70
 -13 -19   0   48.80   13.00
 -13 -19   0   13.50   10.80
 -14 -19   0   -7.00   11.40
 -14 -19   0  -13.40   14.10
  14 -20   0   -4.30   18.90
  13 -20   0   11.40   16.80
  12 -20   0    5.90   14.00
 -11  20   0   -0.70   10.60
  10 -20   0    0.00   11.40
  10 -20   0   -0.50   11.70
 -10  20   0    3.20    9.80
   9 -20   0  -14.50    9.30
  -9  20   0   -2.50    8.30
   8 -20   0    4.50    9.10
   8 -20   0    8.70    7.60
  -8  20   0   11.60    8.30
  -8  20   0   21.70    6.50
   7 -20   0   10.50    7.40
   7 -20   0   19.60    8.90
  -7  20   0    2.10    7.00
  -7  20   0    1.50    5.00
   6 -20   0    2.10    6.90
   6 -20   0    2.60    6.10
   6 -20   0   12.80    6.30
  -6  20   0   -1.80    6.00
  -6  20   0    3.00    4.20
   5 -20   0   -3.00    4.70
   5 -20   0   10.40    5.70
   5 -20   0    2.10    6.90
  -5  20   0   -9.90    5.30
  -5  20   0    6.30    3.50
   4 -20   0   18.40    5.90
   4 -20   0   12.00    6.60
   4 -20   0   10.40    4.20
  -4  20   0    9.00    5.60
  -4  20   0   16.70    3.00
   3 -20   0    0.40    5.20
   3 -20   0    4.80    6.10
   3 -20   0   -5.10    3.10
  -3  20   0    2.60    2.50
  -3  20   0   -5.10    4.80
   2 -20   0   61.39    5.50
   2 -20   0   64.09    9.70
   2 -20   0   82.59    9.00
  -2  20   0   45.60    7.20
  -2  20   0   76.79    9.60
  -2  20   0   68.99    4.60
   1 -20   0   12.40    6.20
   1 -20   0   14.90    5.50
   1 -20   0   18.70    3.10
  -1  20   0   17.30    3.00
  -1  20   0   17.60    5.30
  -1  20   0   17.40    6.60
   0 -20   0  128.19    6.30
   0 -20   0  124.49   11.50
   0 -20   0  111.59   10.10
   0  20   0  122.49   10.80
   0  20   0  121.89    6.60
   0  20   0  130.79   11.60
  -1 -20   0   17.60    5.70
  -1 -20   0   18.70    5.70
  -1 -20   0   17.90    2.80
   1  20   0   22.00    3.90
   1  20   0   18.40    6.60
   1  20   0   29.30    6.10
  -2 -20   0   80.19    9.30
  -2 -20   0   63.49    4.60
  -2 -20   0   70.49    8.70
   2  20   0   82.69   10.40
   2  20   0   83.39    7.10
   2  20   0   77.49    8.60
  -3 -20   0   -2.00    4.60
  -3 -20   0    6.10    2.90
  -3 -20   0    4.70    5.00
   3  20   0    7.80    4.60
   3  20   0    7.70    5.80
   3  20   0    8.10    5.10
  -4 -20   0    7.30    5.60
  -4 -20   0    7.30    3.20
  -4 -20   0   19.20    5.80
   4  20   0   14.30    5.20
   4  20   0    9.60    6.10
  -5 -20   0    1.50    6.90
  -5 -20   0    1.50    5.80
  -5 -20   0    2.60    4.90
  -5 -20   0   13.30    3.70
   5  20   0   -2.40    5.60
  -6 -20   0   -1.50    4.30
  -6 -20   0    6.10    8.00
  -6 -20   0    9.10    6.10
  -6 -20   0   -2.10    5.50
   6  20   0   -4.90    6.30
  -7 -20   0    1.30    4.60
  -7 -20   0    2.20    5.70
  -7 -20   0    8.70    6.90
   7  20   0   -7.80    6.60
  -8 -20   0  -12.00    7.50
  -8 -20   0    2.90    5.40
  -8 -20   0    1.60    6.80
   8  20   0   16.40    8.80
  -9 -20   0   -5.40    9.20
  -9 -20   0   13.70    7.20
   9  20   0   -2.50    9.50
 -10 -20   0   15.50    8.30
 -10 -20   0   -2.30    8.20
 -10 -20   0   13.80   12.00
  10  20   0    3.60   10.70
 -11 -20   0    4.50    8.90
 -11 -20   0    4.10   12.20
 -11 -20   0  -14.70    8.80
 -12 -20   0  -16.00    9.40
 -12 -20   0   -3.50   10.20
 -13 -20   0   15.90   12.40
 -13 -20   0   -0.80   10.50
 -14 -20   0  -11.20   12.70
 -14 -20   0   17.40   14.90
  13 -21   0    3.40   17.80
  12 -21   0    2.90   14.40
 -11  21   0   15.70   10.40
  10 -21   0   11.60   10.50
  10 -21   0   16.70   12.40
 -10  21   0   28.60   10.80
   9 -21   0    3.10   10.20
  -9  21   0    9.50    9.60
   8 -21   0   -2.60    8.80
   8 -21   0    1.90    9.80
  -8  21   0   10.10    8.20
  -8  21   0    7.70    6.60
   7 -21   0   13.10    9.60
   7 -21   0   11.20    7.80
  -7  21   0   18.70    7.40
  -7  21   0   21.70    6.00
   6 -21   0    5.90    7.70
   6 -21   0   11.00    7.00
   6 -21   0   18.60    6.30
  -6  21   0  -12.70    6.20
  -6  21   0    2.90    4.30
   5 -21   0    4.90    5.50
   5 -21   0   -6.70    6.90
   5 -21   0   -0.80    6.10
  -5  21   0   -4.80    5.80
  -5  21   0    1.50    3.50
   4 -21   0   46.20    7.60
   4 -21   0   66.79    7.50
   4 -21   0   63.59    9.80
  -4  21   0   52.19    8.00
  -4  21   0   53.39    4.80
   3 -21   0   23.00    6.40
   3 -21   0   39.20    8.10
   3 -21   0   27.20    4.50
  -3  21   0   35.00    7.00
  -3  21   0   23.50    3.30
   2 -21   0  107.59    6.90
   2 -21   0   78.19    9.80
   2 -21   0  115.69   12.50
  -2  21   0   99.39    5.30
  -2  21   0   95.99   10.10
  -2  21   0  102.39   11.70
   1 -21   0   69.89    8.80
   1 -21   0   69.39    5.20
  -1  21   0   72.89    5.00
  -1  21   0   72.89    9.60
  -1  21   0   71.79    8.50
   0 -21   0   -2.40    2.00
   0 -21   0    2.40    4.90
   0 -21   0    8.70    6.10
   0  21   0    2.30    2.70
   0  21   0    1.00    5.60
   0  21   0   -3.60    5.60
  -1 -21   0   61.09    8.70
  -1 -21   0   71.89    4.90
  -1 -21   0   53.79    8.20
   1  21   0   64.29    5.60
   1  21   0   63.59    9.40
   1  21   0   54.19    7.50
  -2 -21   0  104.49    6.00
  -2 -21   0  100.09   10.30
  -2 -21   0   99.09   14.20
   2  21   0  110.09    8.20
   2  21   0  117.59   10.20
   2  21   0   96.59   12.40
  -3 -21   0   23.90    5.80
  -3 -21   0   43.90    7.60
  -3 -21   0   25.40    3.70
   3  21   0   18.20    7.30
   3  21   0   22.80    6.20
   3  21   0   23.60    5.50
  -4 -21   0   54.89    8.20
  -4 -21   0   45.50    7.70
  -4 -21   0   57.69    5.60
   4  21   0   64.19    9.50
   4  21   0   63.09    7.90
  -5 -21   0   -1.90    5.60
  -5 -21   0    1.10    3.50
  -5 -21   0   -4.80    5.70
  -5 -21   0   -7.50    6.70
   5  21   0    2.10    6.40
  -6 -21   0   13.80    4.90
  -6 -21   0    7.80    5.80
  -6 -21   0   20.80    7.40
   6  21   0   16.40    7.30
  -7 -21   0   13.40    6.60
  -7 -21   0   11.50    8.00
  -7 -21   0   25.50    6.40
   7  21   0   25.30    8.60
  -8 -21   0  -12.90    6.20
  -8 -21   0   -6.40    8.00
  -8 -21   0    4.10    5.90
   8  21   0    3.40    8.60
  -9 -21   0   22.90    9.70
   9  21   0    5.10   10.40
 -10 -21   0   42.50   13.70
 -10 -21   0   20.50    8.90
 -10 -21   0   21.80    8.70
  10  21   0   20.80   12.30
 -11 -21   0  -12.50    8.40
 -11 -21   0   12.40    9.50
 -12 -21   0    3.80   11.40
 -12 -21   0  -17.10   10.00
 -13 -21   0   35.40   13.50
 -13 -21   0   -0.80   11.30
 -14 -21   0   28.80   15.40
  13 -22   0  -24.80   17.60
  12 -22   0    4.10   15.70
  10 -22   0   16.30   12.40
 -10  22   0   43.10   18.30
   9 -22   0   19.60   13.20
   9 -22   0   28.20   10.80
  -9  22   0   24.70    9.70
   8 -22   0   -2.30    7.70
   8 -22   0   -1.70   10.40
  -8  22   0   -0.70    8.00
  -8  22   0   12.80    8.40
   7 -22   0    1.80    7.70
   7 -22   0   10.70    9.00
  -7  22   0    3.50    7.80
  -7  22   0    3.40    5.70
   6 -22   0    6.20    8.60
   6 -22   0   -2.90    6.60
  -6  22   0   10.90    7.60
  -6  22   0    4.70    4.30
   5 -22   0   -0.20    6.40
   5 -22   0    5.80    5.30
  -5  22   0   -9.80    3.20
  -5  22   0    5.90    6.30
   4 -22   0   -9.00    5.70
   4 -22   0    2.90    4.70
   4 -22   0    1.50    6.80
  -4  22   0   15.90    6.70
  -4  22   0    2.10    3.20
   3 -22   0    4.60    4.00
   3 -22   0    4.60    5.60
   3 -22   0    8.40    7.30
  -3  22   0   -3.10    2.70
  -3  22   0    4.00    5.20
   2 -22   0   22.80    8.00
   2 -22   0    9.20    3.50
   2 -22   0    8.10    5.60
  -2  22   0   11.50    6.10
  -2  22   0    6.30    2.80
  -2  22   0   16.30    7.30
   1 -22   0   46.00    9.00
   1 -22   0   28.20    3.90
   1 -22   0   24.80    6.40
  -1  22   0   22.60    7.20
  -1  22   0   40.80    7.00
  -1  22   0   31.50    4.10
   0 -22   0   -3.30    5.40
   0 -22   0   10.80    6.40
   0 -22   0    2.70    2.30
   0  22   0   -3.60    4.80
   0  22   0   -5.20    2.70
   0  22   0    6.00    6.40
  -1 -22   0   28.40    3.70
  -1 -22   0   24.70    6.80
   1  22   0   26.90    7.40
   1  22   0   22.90    4.70
   1  22   0   38.60    7.20
  -2 -22   0    7.90    2.80
  -2 -22   0   19.80    6.10
  -2 -22   0    2.90    5.80
   2  22   0    6.80    5.30
   2  22   0    9.90    7.40
   2  22   0    1.30    4.10
  -3 -22   0   -0.40    5.50
  -3 -22   0   -3.40    2.60
  -3 -22   0    4.60    5.80
   3  22   0    4.60    6.60
   3  22   0   -2.00    4.70
   3  22   0    3.80    5.10
  -4 -22   0    4.90    5.70
  -4 -22   0    2.10    3.30
  -4 -22   0    2.40    5.60
   4  22   0   10.50    5.60
   4  22   0   -7.30    6.80
  -5 -22   0    7.40    6.00
  -5 -22   0    2.70    3.90
  -5 -22   0   -6.00    5.80
  -5 -22   0    3.50    7.30
   5  22   0   -3.20    7.10
  -6 -22   0    1.10    5.90
  -6 -22   0    9.00    6.70
  -6 -22   0    1.30    4.30
   6  22   0   -5.70    7.00
  -7 -22   0    9.70    6.50
  -7 -22   0   -0.90    4.80
  -7 -22   0   -6.00    8.00
   7  22   0    8.70    8.00
  -8 -22   0    6.20    5.90
  -8 -22   0   -5.40    8.10
  -8 -22   0   -0.30    7.20
   8  22   0   13.90   10.60
  -9 -22   0   12.50   10.50
   9  22   0   37.20   11.90
 -10 -22   0   28.70    9.50
 -10 -22   0   31.10    9.10
 -10 -22   0   24.20   12.70
 -11 -22   0   -7.00    9.00
 -11 -22   0   28.80   10.60
 -12 -22   0   11.20   10.60
 -12 -22   0   17.70   11.80
 -13 -22   0    8.10   12.50
 -13 -22   0  -19.90   12.60
  13 -23   0    3.90   18.20
  12 -23   0   -8.80   15.90
  10 -23   0   -7.60   12.60
   9 -23   0  -10.90   10.30
   9 -23   0   -4.10   13.20
  -9  23   0    8.20    9.70
   8 -23   0    2.20    9.10
   8 -23   0    4.70   11.30
  -8  23   0   13.20    8.90
   7 -23   0    7.70    7.10
   7 -23   0   15.10   10.70
  -7  23   0   24.10    8.60
   6 -23   0   12.80    9.00
   6 -23   0   -0.60    6.00
  -6  23   0    0.50    4.30
  -6  23   0    1.40    7.00
   5 -23   0   17.00    7.10
   5 -23   0   -1.20    7.80
   5 -23   0   11.10    5.50
  -5  23   0    4.00    6.70
  -5  23   0   10.10    3.50
   4 -23   0    2.60    6.10
   4 -23   0   -0.80    5.00
   4 -23   0   -3.90    7.60
  -4  23   0    7.70    6.60
  -4  23   0   -0.10    3.00
   3 -23   0    5.90    4.20
   3 -23   0   13.80    8.00
   3 -23   0    6.00    6.10
  -3  23   0   11.80    3.30
  -3  23   0    6.20    6.00
   2 -23   0    6.80    7.80
   2 -23   0    7.40    3.40
   2 -23   0   11.30    6.20
  -2  23   0   16.40    6.80
  -2  23   0    6.20    3.00
  -2  23   0   12.40    6.20
   1 -23   0    7.20    2.90
   1 -23   0    1.70    5.90
   1 -23   0    0.80    6.90
  -1  23   0   10.10    3.20
  -1  23   0    2.10    6.10
  -1  23   0    3.60    5.90
   0 -23   0   13.10    6.50
   0 -23   0    5.40    6.20
   0 -23   0    4.60    2.80
   0  23   0    6.20    6.60
   0  23   0   -1.30    3.50
   0  23   0   -2.70    5.30
  -1 -23   0    5.30    5.70
  -1 -23   0    9.90    6.30
  -1 -23   0    4.60    2.70
   1  23   0    4.00    6.50
   1  23   0   10.90    3.70
   1  23   0    7.30    5.80
  -2 -23   0   11.70    6.20
  -2 -23   0    5.60    2.70
  -2 -23   0   15.60    6.80
   2  23   0    7.40    4.60
   2  23   0   11.40    5.80
   2  23   0    5.40    8.60
  -3 -23   0    7.50    3.20
  -3 -23   0   19.20    7.00
  -3 -23   0    4.30    6.30
   3  23   0   17.10    6.40
   3  23   0    3.30    4.90
   3  23   0   16.30    8.20
  -4 -23   0   -3.00    3.50
  -4 -23   0   -1.10    6.10
  -4 -23   0    2.40    6.50
   4  23   0   -6.60    6.60
   4  23   0    4.10    7.20
  -5 -23   0    5.00    7.10
  -5 -23   0   13.30    7.40
  -5 -23   0   20.50    4.60
  -5 -23   0   20.80    8.80
   5  23   0    1.60    7.40
   5  23   0   11.20    7.60
  -6 -23   0    5.10    4.90
  -6 -23   0   -2.40    7.00
  -6 -23   0    7.00    6.80
  -7 -23   0   13.20    7.10
  -7 -23   0    4.90    8.40
  -7 -23   0   -3.00    4.90
   7  23   0    9.20    9.30
  -8 -23   0   12.30    6.80
  -8 -23   0    8.00   11.60
  -8 -23   0   -7.90    9.10
   8  23   0   -4.60   10.00
  -9 -23   0    5.20   10.10
   9  23   0   -5.90   11.10
 -10 -23   0    4.60   12.50
 -10 -23   0   -9.40    8.10
 -10 -23   0   -4.40    8.90
 -11 -23   0   17.50   10.60
 -11 -23   0   -4.30    9.60
 -12 -23   0   -7.90   11.70
 -12 -23   0    7.10   11.20
 -13 -23   0   -0.30   13.10
 -13 -23   0    6.80   13.10
  13 -24   0    8.40   20.80
  12 -24   0   -6.20   16.10
  10 -24   0   10.80   12.90
 -10  24   0   -8.00   13.90
   9 -24   0   31.90   12.30
   9 -24   0   -0.90   14.80
  -9  24   0   12.00   11.10
   8 -24   0    4.00    9.70
   8 -24   0   -2.30   12.20
  -8  24   0   12.80    9.00
   7 -24   0    8.70   10.60
   7 -24   0    1.50    8.10
  -7  24   0    6.50    5.60
  -7  24   0    2.70    8.20
   6 -24   0    6.20    7.40
   6 -24   0    9.30    9.30
  -6  24   0   -0.80    7.70
  -6  24   0    2.80    4.00
   5 -24   0   18.40    6.30
   5 -24   0  -10.00    8.30
   5 -24   0    5.10    7.80
  -5  24   0    0.30    3.80
  -5  24   0   11.80    7.30
   4 -24   0   -5.40    5.20
   4 -24   0    3.10    8.50
   4 -24   0   -2.30    7.20
  -4  24   0    2.30    3.40
  -4  24   0   -5.20    6.20
   3 -24   0   22.40    9.10
   3 -24   0    6.80    7.00
   3 -24   0   15.80    5.10
  -3  24   0   29.70    7.40
  -3  24   0   17.10    3.70
   2 -24   0    3.10    8.90
   2 -24   0   -5.50    6.00
   2 -24   0    7.60    3.80
  -2  24   0    8.20    3.10
  -2  24   0   10.80    6.20
   1 -24   0   36.10    7.70
   1 -24   0   50.79    5.10
   1 -24   0   42.10    8.90
  -1  24   0   45.90    9.20
  -1  24   0   37.70    9.00
  -1  24   0   52.89    5.30
   0 -24   0   38.70    8.90
   0 -24   0   41.00    4.40
   0 -24   0   39.90    8.20
   0  24   0   51.19    9.70
   0  24   0   30.50    7.00
   0  24   0   44.40    4.90
  -1 -24   0   48.40    8.90
  -1 -24   0   41.10    4.60
  -1 -24   0   52.09    8.90
   1  24   0   31.70    5.20
   1  24   0   50.89   10.10
   1  24   0   40.50    7.30
  -2 -24   0    7.30    6.90
  -2 -24   0   -0.60    2.70
  -2 -24   0   10.80    6.60
   2  24   0    6.00    7.90
   2  24   0    3.90    4.40
   2  24   0    3.30    5.90
  -3 -24   0   27.40    7.50
  -3 -24   0   20.50    3.90
  -3 -24   0   28.30    7.90
   3  24   0   25.40    6.40
   3  24   0   26.60    8.90
   3  24   0   20.70    6.90
  -4 -24   0   10.60    7.70
  -4 -24   0    2.60    3.30
  -4 -24   0    0.00    6.30
   4  24   0   16.70    8.50
   4  24   0  -13.40    6.40
  -5 -24   0    3.40    7.30
  -5 -24   0    0.20    3.90
  -5 -24   0    6.60    7.50
   5  24   0    8.20    8.50
  -6 -24   0    0.40    4.70
  -6 -24   0   -1.00    6.70
  -6 -24   0    7.10    8.10
   6  24   0    9.60    8.70
  -7 -24   0    7.60    6.10
  -7 -24   0   18.30    9.30
  -7 -24   0   15.50    8.10
   7  24   0   -5.70    9.10
  -8 -24   0    3.50    8.30
  -8 -24   0   -5.30   10.30
   8  24   0   13.00   12.00
  -9 -24   0    4.70   10.90
  -9 -24   0   19.90   10.10
  -9 -24   0    9.90    8.40
   9  24   0   -2.50   13.30
 -10 -24   0   12.40    9.80
 -10 -24   0    4.50    8.00
 -11 -24   0   13.50   11.20
 -11 -24   0   -1.20    9.70
 -12 -24   0  -24.30   11.80
 -12 -24   0   -6.00   10.90
 -13 -24   0   23.00   14.70
 -13 -24   0   -6.70   13.20
  13 -25   0   28.00   23.10
  12 -25   0  -10.50   17.10
  11 -25   0    6.90   23.80
  10 -25   0   22.80   15.90
   9 -25   0   17.60   12.10
  -9  25   0    8.50   10.70
   8 -25   0   10.20   10.30
   8 -25   0    8.00   13.00
  -8  25   0   15.20    9.50
   7 -25   0    4.10    8.70
   7 -25   0   28.80   12.20
  -7  25   0  -16.10    8.30
  -7  25   0   18.00    6.10
   6 -25   0   -5.80    7.40
   6 -25   0    6.50    9.60
  -6  25   0   -1.70    4.80
  -6  25   0    1.00    8.00
   5 -25   0   22.20    6.60
   5 -25   0   15.90    8.90
  -5  25   0    3.30    7.50
   4 -25   0    0.00    7.40
   4 -25   0   -2.50    4.70
   4 -25   0  -11.40    8.40
  -4  25   0  -10.30    6.50
  -4  25   0    5.60    3.60
   3 -25   0    0.80    4.00
   3 -25   0   -2.10    6.70
   3 -25   0    7.00    9.20
  -3  25   0   -0.30    3.20
  -3  25   0    3.20    7.10
   2 -25   0   -4.00    6.50
   2 -25   0    9.20    4.20
  -2  25   0    2.80    6.70
  -2  25   0    4.60    3.20
   1 -25   0    4.60    7.60
   1 -25   0    7.80    3.50
   1 -25   0    6.10    6.60
  -1  25   0   19.00    7.90
  -1  25   0    2.80    3.20
  -1  25   0    5.70    6.30
   0 -25   0    0.30    6.50
   0 -25   0   -3.50    6.50
   0 -25   0   -0.10    2.60
   0  25   0    6.90    3.70
   0  25   0   10.30    6.60
   0  25   0   -3.70    6.90
  -1 -25   0    2.30    6.80
  -1 -25   0    5.20    6.50
  -1 -25   0    8.90    3.00
   1  25   0   -0.60    4.10
   1  25   0   -1.20    5.90
   1  25   0    9.50    8.20
  -2 -25   0    6.30    7.90
  -2 -25   0   -8.90    6.60
  -2 -25   0    6.60    3.30
   2  25   0   14.40    7.10
   2  25   0   -1.10    7.80
   2  25   0    5.40    5.30
  -3 -25   0    2.40    6.80
  -3 -25   0   -8.50    6.70
  -3 -25   0    6.40    3.20
   3  25   0    9.60    8.80
   3  25   0    2.70    6.50
   3  25   0   -3.80    5.70
  -4 -25   0    1.10    6.60
  -4 -25   0   -5.80    7.60
  -4 -25   0   -7.60    3.10
   4  25   0  -10.30    6.80
   4  25   0   10.90    9.20
  -5 -25   0    0.60    7.20
  -5 -25   0    9.60    4.90
  -5 -25   0   12.60    7.20
   5  25   0   12.20    9.10
  -6 -25   0   -6.70    4.50
  -6 -25   0   -2.10    8.40
  -6 -25   0   -2.20    7.60
   6  25   0    1.20    9.40
  -7 -25   0   19.30    9.50
  -7 -25   0   12.20    5.90
  -7 -25   0   14.10    8.90
   7  25   0   -0.80   10.60
   8  25   0   11.40   12.90
  -9 -25   0   -5.30    9.40
  -9 -25   0    7.80   11.30
  -9 -25   0   11.90    7.60
 -10 -25   0    1.70    8.40
 -10 -25   0   14.50   10.60
 -11 -25   0    4.70   11.40
 -11 -25   0   -1.80    9.80
 -12 -25   0   12.40   12.30
 -12 -25   0   -4.80   13.00
 -13 -25   0   -0.50   17.00
 -13 -25   0   28.90   14.00
  12 -26   0  -19.50   17.50
  11 -26   0   17.20   15.80
   9 -26   0  -22.70   11.20
  -9  26   0   16.80   12.60
   8 -26   0   -5.30   10.90
   8 -26   0   -3.80   13.30
  -8  26   0   -4.80    9.40
   7 -26   0    9.20    9.30
   7 -26   0   16.10   12.80
  -7  26   0   10.40    9.30
   6 -26   0   -1.00   10.50
   6 -26   0    7.80    7.70
  -6  26   0   -4.80    8.70
  -6  26   0    3.90    5.10
   5 -26   0   -9.70    6.50
   5 -26   0   -4.20    9.30
  -5  26   0   -1.90    4.00
  -5  26   0    5.40    8.00
   4 -26   0   16.20    6.60
   4 -26   0   25.40    8.80
   4 -26   0   15.30   10.00
  -4  26   0   15.40    8.80
  -4  26   0   18.90    3.80
   3 -26   0   -8.50    7.10
   3 -26   0   13.00    9.30
   3 -26   0    7.80    5.00
  -3  26   0   13.90    7.80
  -3  26   0   -4.30    3.60
   2 -26   0    3.70    8.70
   2 -26   0    4.10    6.90
   2 -26   0   -1.60    3.60
  -2  26   0    8.30    3.60
  -2  26   0   -1.10    7.60
   1 -26   0   84.19   12.30
   1 -26   0   90.69    6.60
   1 -26   0  109.09   12.40
  -1  26   0   77.29    6.10
  -1  26   0   96.09   12.00
  -1  26   0  100.69   13.30
   0 -26   0   14.60    8.10
   0 -26   0    7.20    7.30
   0 -26   0   15.00    3.80
   0  26   0   12.60    6.70
   0  26   0   17.30    8.50
   0  26   0   13.70    4.60
  -1 -26   0   78.89   11.50
  -1 -26   0   78.69    5.70
  -1 -26   0   72.59   10.50
   1  26   0   89.59   12.40
   1  26   0   73.29    7.80
   1  26   0   82.09   10.20
  -2 -26   0   -4.30    3.10
  -2 -26   0   -7.00    6.50
  -2 -26   0   -1.60    7.20
   2  26   0    6.90    5.30
   2  26   0    2.10    8.60
  -3 -26   0    4.90    3.50
  -3 -26   0   12.10    8.00
  -3 -26   0  -10.10    7.60
   3  26   0   -2.70    6.00
   3  26   0   -4.10    7.00
  -4 -26   0   15.60    4.30
  -4 -26   0   21.90    8.30
  -4 -26   0   23.70    8.60
   4  26   0   27.20    9.90
   4  26   0   11.30    9.30
  -5 -26   0    3.30    4.40
  -5 -26   0   -6.60    7.30
  -5 -26   0    3.90    9.10
   5  26   0    4.30    9.30
  -6 -26   0    3.30    4.80
  -6 -26   0  -11.40    8.90
  -6 -26   0    9.90    8.30
   6  26   0    9.60   10.50
  -7 -26   0    4.10   10.20
  -7 -26   0    8.60    9.70
  -7 -26   0   11.60    5.80
   7  26   0    5.10   10.80
  -8 -26   0   13.20   12.30
   8  26   0   16.50   13.20
  -9 -26   0  -13.50    9.60
  -9 -26   0   -4.30    7.40
 -10 -26   0    6.00    8.80
 -10 -26   0   -6.70   10.70
 -11 -26   0   -2.20   10.80
 -11 -26   0   -7.20   11.70
 -12 -26   0   11.80   11.80
 -12 -26   0  -15.30   14.00
  12 -27   0   -2.60   19.50
  11 -27   0   -2.00   16.90
   9 -27   0  -19.80   11.70
   8 -27   0  -16.30   10.80
  -8  27   0   -7.80    9.90
   7 -27   0    9.40   11.90
   7 -27   0   -2.90    9.20
  -7  27   0   -8.90    9.30
   6 -27   0   -2.90    7.20
  -6  27   0  -10.30    5.30
  -6  27   0   11.90    9.10
   5 -27   0   -3.10   10.00
   5 -27   0   -6.10    7.20
  -5  27   0   -1.30    8.80
  -5  27   0    6.90    4.60
   4 -27   0   -0.90    5.80
   4 -27   0   21.50   10.50
   4 -27   0    5.90    8.90
  -4  27   0    5.20    8.40
  -4  27   0    8.90    3.60
   3 -27   0   43.40    9.70
   3 -27   0   44.80   12.20
   3 -27   0   47.20    6.90
  -3  27   0   37.80    4.60
  -3  27   0   57.59   10.40
   2 -27   0    7.30    7.50
   2 -27   0    5.10    4.40
   2 -27   0    5.90    9.00
  -2  27   0   -5.50    3.40
  -2  27   0   -4.30    8.30
   1 -27   0   39.80    8.60
   1 -27   0   34.30    9.80
   1 -27   0   20.50    4.50
  -1  27   0   28.70    8.00
  -1  27   0   14.00    8.60
  -1  27   0   16.40    4.20
   0 -27   0    6.80    3.50
   0 -27   0    8.60    7.60
   0 -27   0    0.20    8.10
   0  27   0   17.40    8.80
   0  27   0    5.30    7.00
   0  27   0    7.10    4.10
  -1 -27   0   34.10    9.60
  -1 -27   0   23.80    4.50
  -1 -27   0   19.30    8.10
   1  27   0   33.30    6.20
   1  27   0   36.90    8.50
   1  27   0   15.60    9.30
  -2 -27   0   -0.90    8.20
  -2 -27   0   11.00    8.20
  -2 -27   0    4.80    3.40
   2  27   0    1.80    9.20
   2  27   0    2.50    6.20
   2  27   0   -6.90    6.90
  -3 -27   0   42.80    5.20
  -3 -27   0   41.00    9.60
   3  27   0   60.39   13.20
   3  27   0   32.00    8.60
   3  27   0   41.80    7.90
  -4 -27   0    4.20    4.30
  -4 -27   0   22.80    8.90
  -4 -27   0   13.20    9.10
   4  27   0    6.70   10.20
  -5 -27   0    7.90    9.10
  -5 -27   0    7.10    5.00
  -5 -27   0    8.30    8.40
   5  27   0  -14.20    9.80
  -6 -27   0   10.80    5.40
  -6 -27   0  -10.70    8.60
  -6 -27   0   27.40   10.60
   6  27   0   13.50   11.90
  -7 -27   0   -9.50   10.90
  -7 -27   0  -17.00    9.60
   7  27   0  -14.30   11.30
  -8 -27   0    8.30   12.10
   8  27   0   22.70   19.50
  -9 -27   0   -1.30   10.80
  -9 -27   0   -6.80    8.30
 -10 -27   0    2.00   12.90
 -10 -27   0   -4.30    8.40
 -11 -27   0    8.70   13.00
 -11 -27   0   12.60   10.90
 -12 -27   0   17.20   15.00
 -12 -27   0   10.40   12.10
  12 -28   0  -24.60   21.10
  11 -28   0   21.10   17.80
   9 -28   0   13.90   13.30
   8 -28   0   32.80   12.70
   7 -28   0   17.30   13.70
   7 -28   0   -6.30    9.60
  -7  28   0    7.60   10.10
   6 -28   0  -12.20   12.10
   6 -28   0   14.50    9.10
  -6  28   0   10.70    9.30
  -6  28   0   -5.10    4.90
   5 -28   0   11.80   11.10
   5 -28   0    5.30    7.40
  -5  28   0   -3.20    9.10
  -5  28   0    1.10    4.40
   4 -28   0    0.80    6.60
   4 -28   0   -0.20   10.50
  -4  28   0    5.40    3.90
  -4  28   0   -9.70    8.40
   3 -28   0  141.09   17.40
   3 -28   0  114.19   13.70
   3 -28   0  112.69   10.00
  -3  28   0  127.19    7.70
  -3  28   0  114.09   14.50
   2 -28   0    6.20    4.90
   2 -28   0    3.90    9.20
   2 -28   0    1.40    8.20
  -2  28   0   10.20    8.10
  -2  28   0   11.80    3.90
   1 -28   0   -5.80    7.60
   1 -28   0    2.20    8.90
   1 -28   0    8.30    4.20
  -1  28   0   10.00    7.90
  -1  28   0   10.90    4.60
  -1  28   0    9.00    9.10
   0 -28   0  240.58   17.80
   0 -28   0  298.17   20.70
   0 -28   0  275.77   11.70
   0  28   0  316.17   17.90
   0  28   0  321.07   20.70
   0  28   0  254.07   12.30
  -1 -28   0    2.10    9.00
  -1 -28   0    4.00    8.00
  -1 -28   0    8.20    3.70
   1  28   0   21.10    8.30
   1  28   0    0.00    8.70
   1  28   0   10.30    5.70
  -2 -28   0  -20.20    7.80
  -2 -28   0   -2.00    3.60
  -2 -28   0    7.10    8.40
   2  28   0   21.80    9.80
   2  28   0   20.50    6.40
   2  28   0   -1.50    7.60
  -3 -28   0  124.89   14.80
  -3 -28   0  166.18   16.60
  -3 -28   0  126.39    7.80
   3  28   0  121.89   14.20
   3  28   0  102.89   15.00
   3  28   0  129.59   13.80
  -4 -28   0    5.60    4.10
  -4 -28   0   -6.00    8.40
  -4 -28   0    4.50    9.00
   4  28   0   -0.60   11.00
  -5 -28   0   15.60    9.40
  -5 -28   0    2.40   10.00
  -5 -28   0   -1.30    4.50
   5  28   0    8.40   11.70
  -6 -28   0    3.50   10.70
  -6 -28   0    1.60    5.10
  -6 -28   0   18.50   10.00
   6  28   0   29.40   13.00
  -7 -28   0  -10.20   11.50
  -7 -28   0   14.00   11.20
  -8 -28   0   25.70    7.80
  -8 -28   0    8.70   10.60
  -9 -28   0   -0.50    8.10
  -9 -28   0   21.70   12.80
 -10 -28   0   -6.60    9.20
 -10 -28   0    8.70   12.50
 -11 -28   0   19.50   15.20
 -11 -28   0   -7.90   10.50
 -12 -28   0  -15.00   12.10
 -12 -28   0   -4.20   15.00
  12 -29   0  -14.20   20.40
  11 -29   0    4.30   18.20
   9 -29   0   -9.70   13.40
   8 -29   0   11.50   11.90
   7 -29   0   37.30   10.80
   7 -29   0   33.90   15.50
  -7  29   0   14.80   11.40
   6 -29   0  -13.40   12.10
   6 -29   0   -1.40    8.80
  -6  29   0    5.90   10.40
   5 -29   0    1.60    8.30
   5 -29   0    5.80   12.00
  -5  29   0   16.00    9.80
  -5  29   0   -2.70    5.00
   4 -29   0   21.70   11.30
   4 -29   0   -2.20    6.90
  -4  29   0    7.70    4.60
  -4  29   0   -0.10   10.00
   3 -29   0   92.09    8.80
   3 -29   0   95.99   13.10
  -3  29   0   94.39    7.70
  -3  29   0  102.69   15.60
   2 -29   0   -3.90    8.60
   2 -29   0   10.00    5.60
   2 -29   0   17.40   10.30
  -2  29   0   13.70    8.50
  -2  29   0    9.90    4.50
   1 -29   0   -5.30    9.50
   1 -29   0    6.30    4.70
   1 -29   0   -4.50    7.90
  -1  29   0    1.40    4.70
  -1  29   0   14.60    8.50
   0 -29   0    2.80    9.60
   0 -29   0    0.60    7.90
   0 -29   0    2.60    4.00
   0  29   0    0.10    8.00
   0  29   0    3.50    5.50
   0  29   0    7.50    9.30
  -1 -29   0   -0.20    3.50
  -1 -29   0    6.70    9.30
  -1 -29   0   -1.80    8.60
   1  29   0    7.20    7.80
   1  29   0   -4.60    6.20
   1  29   0   -6.50    9.70
  -2 -29   0   -4.50    9.10
  -2 -29   0    0.30    9.10
  -2 -29   0   12.80    4.40
   2  29   0    2.60    8.60
   2  29   0   26.00   10.50
   2  29   0    7.00    6.60
  -3 -29   0   87.29   12.80
  -3 -29   0   87.49   12.50
  -3 -29   0  102.69    7.80
   3  29   0  114.89   14.20
   3  29   0  104.89   15.80
  -4 -29   0   31.10   11.00
  -4 -29   0    8.50    4.50
  -4 -29   0   -3.30    9.30
   4  29   0   11.80   12.30
  -5 -29   0   -4.70    9.40
  -5 -29   0   -0.10    5.00
  -5 -29   0    8.20   10.50
   5  29   0   11.60   12.80
  -6 -29   0   15.00   11.00
  -6 -29   0    6.50    5.50
  -6 -29   0    0.90   10.10
   6  29   0    2.10   13.50
  -7 -29   0   42.30   14.50
   7  29   0    6.80   15.00
  -8 -29   0   10.30    7.00
  -8 -29   0   15.80   11.70
  -9 -29   0   -3.30    8.30
  -9 -29   0   -9.40   13.00
 -10 -29   0   23.40   10.50
 -10 -29   0   11.60   13.90
 -11 -29   0  -16.90   10.80
 -11 -29   0   -4.60   15.50
 -12 -29   0  -15.80   12.50
 -12 -29   0   29.10   18.60
  11 -30   0   25.20   18.80
  10 -30   0   22.90   19.20
   8 -30   0    3.30   12.40
   7 -30   0   16.40   11.30
   6 -30   0   19.00    9.80
   6 -30   0   29.60   13.70
  -6  30   0   11.70   11.40
   5 -30   0   23.70    9.10
   5 -30   0   34.20   14.20
  -5  30   0   24.30   10.90
  -5  30   0    9.20    6.40
   4 -30   0   47.80   14.00
   4 -30   0   43.40    9.00
  -4  30   0   30.80   11.10
  -4  30   0   43.60    6.20
   3 -30   0   23.60   13.10
   3 -30   0   14.40    6.40
  -3  30   0   20.00    9.30
  -3  30   0   23.10    5.40
   2 -30   0    2.00    9.80
   2 -30   0   -4.30    4.80
   2 -30   0    6.90   10.50
  -2  30   0   18.00    9.20
  -2  30   0    7.70    5.00
   1 -30   0   -3.20    4.60
   1 -30   0    8.50   11.40
   1 -30   0    3.10    9.20
  -1  30   0    2.30    8.60
  -1  30   0    8.20    5.00
   0 -30   0   22.40    9.60
   0 -30   0   34.30    5.70
   0 -30   0   28.80   11.40
   0  30   0   31.40    9.40
   0  30   0   27.20    6.10
   0  30   0   42.90   11.70
  -1 -30   0    3.50   10.10
  -1 -30   0   -3.60    4.10
  -1 -30   0   11.00    9.00
   1  30   0   -5.80    6.80
   1  30   0    6.50   10.10
   1  30   0   15.50    8.90
  -2 -30   0   -9.50    9.30
  -2 -30   0   -9.90    9.00
  -2 -30   0    8.30    4.60
   2  30   0    8.90   10.70
   2  30   0    0.80    9.30
  -3 -30   0   26.10   10.80
  -3 -30   0    7.70    4.50
  -3 -30   0    7.50    9.70
   3  30   0   11.60   10.30
   3  30   0   34.40   12.20
  -4 -30   0   37.90    6.00
  -4 -30   0   48.10   12.10
  -4 -30   0   61.49   14.50
  -5 -30   0   13.70   10.70
  -5 -30   0    1.50   10.90
  -5 -30   0   12.40    5.20
   5  30   0    8.50   12.80
  -6 -30   0    8.20   11.90
   6  30   0    4.70   14.10
  -7 -30   0   26.90    8.80
  -8 -30   0   -7.80   12.60
  -8 -30   0    9.50    8.00
  -9 -30   0   10.00   13.50
  -9 -30   0   10.90    9.10
 -10 -30   0   -7.90    9.90
 -10 -30   0   -2.20   14.80
 -11 -30   0   12.80   15.80
 -11 -30   0   18.20   12.10
  11 -31   0   30.90   21.60
  10 -31   0   -4.90   16.70
   8 -31   0   21.20   14.00
   7 -31   0   35.00   11.50
   6 -31   0   -4.70   14.10
   6 -31   0   17.90   10.00
  -6  31   0   27.90   13.20
   5 -31   0    9.40    8.60
   5 -31   0    9.60   13.90
  -5  31   0   -1.20   10.80
   4 -31   0    6.50    8.20
   4 -31   0    6.50   13.80
  -4  31   0    8.50   10.40
  -4  31   0    9.10    6.40
   3 -31   0   -3.40   12.70
   3 -31   0    8.90    7.00
  -3  31   0   11.40    5.40
  -3  31   0   14.70   10.00
   2 -31   0    4.00    5.90
   2 -31   0   -6.90   10.70
   2 -31   0    7.80   10.50
  -2  31   0   -1.90    5.40
  -2  31   0    5.40    9.10
   1 -31   0    4.10    5.30
   1 -31   0  -18.90    9.20
   1 -31   0    3.70   11.00
  -1  31   0   -1.70    8.90
  -1  31   0   -7.20    5.70
   0 -31   0    7.90   10.60
   0 -31   0   12.80    9.90
   0 -31   0    5.00    4.50
   0  31   0   -3.50   10.70
   0  31   0    6.60    6.70
   0  31   0    9.80    9.20
  -1 -31   0    5.10    4.30
  -1 -31   0   -4.40   10.20
  -1 -31   0    6.10    9.70
   1  31   0    2.40   11.20
   1  31   0   -9.90    8.90
  -2 -31   0   10.60    4.70
  -2 -31   0    1.60   10.30
  -2 -31   0   19.00    9.90
   2  31   0   -1.80   11.30
   2  31   0  -12.30    9.40
  -3 -31   0    4.50    4.60
  -3 -31   0  -25.10    9.40
  -3 -31   0   27.20   11.60
   3  31   0    9.40   12.30
   3  31   0    8.90   11.80
  -4 -31   0   30.70   11.50
  -4 -31   0   17.40   11.20
  -4 -31   0   10.00    4.60
   4  31   0   10.90   13.30
  -5 -31   0  -13.80   11.40
  -5 -31   0    0.70   10.80
  -5 -31   0    8.40    5.00
   5  31   0  -23.90   13.40
  -6 -31   0    1.10   12.40
  -6 -31   0    9.50   15.40
   6  31   0   15.40   15.20
  -7 -31   0   18.00   14.40
  -7 -31   0   14.40    6.70
  -8 -31   0   -1.20    7.30
  -8 -31   0   -2.10   12.80
  -9 -31   0  -19.70   13.70
 -10 -31   0   -8.20   10.80
 -10 -31   0   -3.40   15.20
 -11 -31   0  -15.30   12.00
 -11 -31   0    2.70   17.50
  11 -32   0   11.90   21.10
  10 -32   0  -20.50   17.40
   8 -32   0   36.60   13.60
   7 -32   0   51.69   13.10
   6 -32   0   40.20   11.90
   5 -32   0   -1.90    9.20
   5 -32   0   16.10   14.60
  -5  32   0   13.00   12.20
   4 -32   0   40.10   15.70
   4 -32   0   48.80   10.20
   3 -32   0    4.10   13.10
   3 -32   0   26.10    7.60
  -3  32   0   20.70   11.00
   2 -32   0    1.60   12.10
   2 -32   0    2.00   11.80
   2 -32   0    3.60    6.00
  -2  32   0    5.70   10.00
  -2  32   0    7.20    7.10
   1 -32   0    9.90    5.70
   1 -32   0    4.40   11.10
   1 -32   0    5.00   10.80
  -1  32   0   10.50    9.80
   0 -32   0   14.70   12.30
   0 -32   0   11.70    5.10
   0 -32   0    5.90    9.90
   0  32   0    6.50    9.80
  -1 -32   0    1.50   10.80
  -1 -32   0  -10.20   10.60
  -1 -32   0   -2.00    4.20
   1  32   0  -10.90    9.30
   1  32   0   11.30   12.90
  -2 -32   0   15.60    5.00
  -2 -32   0   10.40   11.60
  -2 -32   0   17.80   11.50
   2  32   0   -9.80   11.60
   2  32   0   14.60   11.00
  -3 -32   0   18.20   11.60
  -3 -32   0   30.80   12.30
  -3 -32   0   17.40    5.40
   3  32   0   29.40   13.80
  -4 -32   0   51.39    6.50
  -4 -32   0   35.80   12.70
  -4 -32   0   58.59   13.60
   4  32   0   42.80   15.60
  -5 -32   0    2.60   11.30
   5  32   0   25.30   16.50
  -7 -32   0   35.80   15.00
  -7 -32   0   62.49    8.70
  -8 -32   0   -0.70    7.70
  -8 -32   0   30.60   14.40
  -9 -32   0   11.50    9.20
  -9 -32   0   15.20   16.50
 -10 -32   0   14.50   17.40
 -10 -32   0    9.60   11.10
 -11 -32   0    7.70   20.60
 -11 -32   0   -5.10   11.40
  10 -33   0   27.10   19.90
   7 -33   0   -3.20   12.60
   6 -33   0   30.50   11.90
   5 -33   0   28.70   10.50
   5 -33   0   19.10   16.10
   4 -33   0   31.10   10.10
  -4  33   0   39.20   12.90
   3 -33   0    5.90    7.50
   3 -33   0   20.60   13.50
  -3  33   0    3.50   11.20
   2 -33   0    1.20    5.70
   2 -33   0   -9.60   12.70
  -2  33   0   11.70   11.00
   1 -33   0    3.40    5.50
   1 -33   0   -3.60   11.60
   1 -33   0  -11.70   11.70
  -1  33   0    6.90   10.90
   0 -33   0    5.80   11.10
   0 -33   0    2.50   11.70
   0 -33   0   -9.60    4.60
   0  33   0  -11.50   10.20
  -1 -33   0   11.80   12.50
  -1 -33   0   -1.10   11.40
  -1 -33   0   -6.00    5.00
   1  33   0   -6.50   10.70
   1  33   0   -3.80   12.50
  -2 -33   0   -0.60   11.90
  -2 -33   0   -1.90    4.60
  -2 -33   0    6.20   12.40
   2  33   0   32.30   13.40
   2  33   0    3.70   11.40
  -3 -33   0   -6.80   12.50
  -3 -33   0   11.30   12.80
  -3 -33   0    0.90    5.00
   3  33   0    4.90   13.70
  -4 -33   0   10.30   13.60
  -4 -33   0   33.90    6.30
  -4 -33   0   45.60   13.40
   4  33   0   29.80   15.70
   5  33   0   21.90   19.60
  -6 -33   0   14.10    6.40
  -7 -33   0    2.20    7.80
  -7 -33   0   34.30   15.40
  -8 -33   0  -14.50   15.60
  -8 -33   0   -0.80    8.40
  -9 -33   0    8.20   16.70
  -9 -33   0   -6.40    9.80
 -10 -33   0   17.80   10.90
 -10 -33   0  -26.20   18.70
  10 -34   0  -31.10   20.70
   9 -34   0   22.20   17.80
   7 -34   0   -5.20   12.60
   6 -34   0   -6.60   11.60
   5 -34   0  -10.00   10.00
   4 -34   0   -1.20   15.90
   4 -34   0    5.20    9.20
   3 -34   0   -9.00   13.80
   3 -34   0   -6.30    7.60
  -3  34   0    2.80   11.90
   2 -34   0    5.60    7.10
   2 -34   0  -17.30   13.90
  -2  34   0    5.40   11.30
   1 -34   0   -8.60   12.50
   1 -34   0   21.00   12.90
   1 -34   0    0.50    5.90
  -1  34   0  -12.80   11.00
   0 -34   0    0.60    5.60
   0 -34   0    7.20   12.20
   0 -34   0   -4.20   13.20
   0  34   0   14.60   12.40
  -1 -34   0    7.10    5.20
  -1 -34   0  -20.30   12.70
  -1 -34   0   -5.60   12.00
   1  34   0  -10.50   13.60
   1  34   0   -3.50   11.80
  -2 -34   0   -8.20   12.30
  -2 -34   0   -2.90    4.60
  -2 -34   0  -11.30   12.10
   2  34   0   22.50   14.60
  -3 -34   0    5.10    5.20
  -3 -34   0    7.00   12.90
  -3 -34   0  -11.00   12.90
   3  34   0   35.80   15.60
  -4 -34   0   26.50   14.50
   4  34   0  -19.30   14.90
  -5 -34   0    4.80   12.80
   5  34   0   24.30   24.90
  -6 -34   0    1.90    6.80
  -6 -34   0   -8.70   15.40
  -7 -34   0  -19.60    6.70
  -7 -34   0  -36.50   13.70
  -8 -34   0    7.30    8.30
  -8 -34   0    4.80   16.80
  -9 -34   0    1.40   10.10
  -9 -34   0    8.20   17.60
 -10 -34   0  -22.00   18.60
 -10 -34   0   19.30   11.00
   9 -35   0   27.50   18.80
   6 -35   0   28.90   12.70
   5 -35   0   10.90   11.30
   4 -35   0   -4.60    9.90
   4 -35   0  -13.20   17.20
   3 -35   0   11.20    8.80
   3 -35   0   -3.80   15.10
   2 -35   0   19.90   14.90
   2 -35   0   10.50    8.10
  -2  35   0    1.40   12.50
   1 -35   0    4.00    6.40
   1 -35   0   -1.00   13.40
  -1  35   0  -25.90   12.20
   0 -35   0   -6.80   14.00
   0 -35   0    1.10    5.70
   0 -35   0   -1.90   14.80
   0  35   0   43.40   13.20
  -1 -35   0   -2.40    5.00
  -1 -35   0    5.30   13.60
  -1 -35   0   -0.30   13.50
   1  35   0  -21.60   13.30
  -2 -35   0    4.10    5.20
  -2 -35   0    0.60   13.00
  -2 -35   0   23.30   13.90
   2  35   0    1.40   14.90
  -3 -35   0    4.30   14.90
  -3 -35   0   17.80    7.00
  -3 -35   0   22.10   14.00
   3  35   0   34.60   15.60
  -4 -35   0   10.80   15.00
   4  35   0   20.80   16.70
  -5 -35   0   14.10    6.50
  -6 -35   0    7.00    7.10
  -6 -35   0    2.60   14.90
  -7 -35   0   16.40   16.20
  -7 -35   0    8.00    7.20
  -8 -35   0   17.00    8.90
  -8 -35   0  -18.70   16.60
  -9 -35   0   -2.20   20.00
  -9 -35   0    3.40    9.60
   9 -36   0  -37.20   19.80
   8 -36   0  -20.90   17.10
   6 -36   0    0.00   14.90
   5 -36   0   17.30   11.70
   4 -36   0  -13.80   10.10
   3 -36   0    3.50   15.30
   3 -36   0  -12.40    8.30
   2 -36   0   -0.30    8.10
   2 -36   0   -4.70   15.10
   1 -36   0   -7.30    6.30
   1 -36   0   21.30   15.10
  -1  36   0  -23.20   12.90
   0 -36   0    4.50   15.60
   0 -36   0    8.90    5.80
   0 -36   0   10.70   15.30
   0  36   0   18.90   15.00
  -1 -36   0   -1.80    6.10
  -1 -36   0  -10.90   14.90
  -1 -36   0   -0.20   15.50
  -2 -36   0   -8.30   14.60
  -2 -36   0    5.70    6.40
  -2 -36   0   -5.30   14.30
  -3 -36   0    2.90   15.30
   3  36   0    7.80   15.80
   4  36   0  -10.10   20.20
  -5 -36   0  -15.20    6.70
  -6 -36   0   -3.00    6.70
  -6 -36   0  -13.50   15.80
  -7 -36   0    6.40    7.80
  -7 -36   0   11.40   16.30
  -8 -36   0   -7.80    9.00
  -8 -36   0   13.70   18.60
  -9 -36   0  -22.60    9.90
  -9 -36   0   21.60   20.30
   8 -37   0  -23.60   18.30
   5 -37   0   -7.10   12.70
   4 -37   0    9.00   10.80
   3 -37   0  -40.20   20.50
   3 -37   0   -2.90    9.60
   2 -37   0    2.90    8.50
   2 -37   0   37.50   17.30
   1 -37   0    7.90    7.60
   1 -37   0   27.50   16.90
   0 -37   0   21.50   16.90
   0 -37   0   -3.70    7.00
   0  37   0   27.80   16.50
  -1 -37   0   -5.30    5.80
  -1 -37   0    3.20   16.60
  -1 -37   0    1.90   15.20
  -2 -37   0    2.50   15.70
  -3 -37   0    5.50   15.50
  -4 -37   0   -4.30    6.60
  -4 -37   0   -1.20   16.40
  -5 -37   0    1.40    7.10
  -5 -37   0   29.00   19.90
  -6 -37   0    9.40   17.70
  -6 -37   0    3.30    7.10
  -7 -37   0    6.70    8.80
  -7 -37   0  -11.60   19.20
  -8 -37   0  -23.70   18.40
  -8 -37   0  -18.00    9.10
   8 -38   0   38.50   20.50
   7 -38   0  -24.80   17.30
   4 -38   0   -2.10   13.50
   3 -38   0  -13.00   10.30
   2 -38   0    2.60    9.30
   2 -38   0  -26.00   17.90
   1 -38   0   21.70   16.90
   1 -38   0   -9.00    8.30
   0 -38   0   22.00   17.20
   0 -38   0    8.70    8.80
  -1 -38   0    4.40   17.00
  -2 -38   0   39.50   18.80
  -3 -38   0   18.40   17.60
  -3 -38   0   10.00    7.50
  -4 -38   0    9.40    7.60
  -5 -38   0   -5.50    7.50
  -5 -38   0    9.50   18.30
  -6 -38   0    4.70    7.50
  -6 -38   0  -14.90   18.10
  -7 -38   0   -6.00    9.10
  -7 -38   0   12.80   19.90
  -8 -38   0   -7.90    9.90
  -8 -38   0   -6.50   22.10
   7 -39   0   -4.50   18.60
   6 -39   0   13.20   19.30
   1 -39   0   11.30   17.80
   0 -39   0   20.40   18.40
  -1 -39   0  -33.20   17.00
  -2 -39   0   22.10   18.70
  -3 -39   0   -3.80    7.70
  -3 -39   0    9.30   24.00
  -4 -39   0   26.50    7.90
  -5 -39   0   -8.20   19.10
  -5 -39   0   -1.00    8.00
  -6 -39   0    5.50   21.00
  -6 -39   0  -14.00    9.00
  -7 -39   0  -10.50    8.30
  -7 -39   0   -5.90   21.50
   6 -40   0    5.70   17.70
   5 -40   0  -18.40   17.90
   1 -40   0   -2.30   25.30
   0 -40   0   23.40   19.80
  -1 -40   0  -10.60    7.00
  -1 -40   0    3.20   20.20
  -2 -40   0   -2.60   20.00
  -2 -40   0  -11.00    7.20
  -3 -40   0  -11.30    8.10
  -3 -40   0   -8.80   22.70
  -4 -40   0  -23.30   20.70
  -4 -40   0  -14.60    7.80
  -5 -40   0   -6.70    7.70
  -5 -40   0    8.20   22.40
  -6 -40   0   32.40   23.50
  -6 -40   0    6.50    9.90
  -7 -40   0    5.20    9.40
  -7 -40   0   29.80   23.90
   6 -41   0  -10.90   18.30
   5 -41   0    1.60   17.70
   4 -41   0  -13.60   14.70
   3 -41   0    9.90   14.90
   1 -41   0   10.40   11.70
   0 -41   0    1.60    9.10
   0 -41   0    7.90   21.20
  -1 -41   0  -12.50   21.00
  -1 -41   0   -7.30    8.40
  -2 -41   0   19.50    8.70
  -2 -41   0  -27.60   26.00
  -3 -41   0    5.50    9.00
  -4 -41   0  -23.90   21.70
  -4 -41   0   -6.70    8.50
  -5 -41   0   -0.20    8.90
  -5 -41   0   -6.00   22.90
  -6 -41   0  -14.30   25.10
  -6 -41   0    0.50   10.30
   5 -42   0   10.10   18.30
   4 -42   0   -7.50   15.80
   3 -42   0    2.00   13.80
   2 -42   0   19.70   13.90
   1 -42   0    8.00   11.70
   0 -42   0   16.70   10.70
  -1 -42   0  -38.80   21.40
  -1 -42   0    0.70    9.70
  -2 -42   0  -11.40   24.40
  -2 -42   0  -13.10    9.30
  -3 -42   0  -18.70   35.30
  -3 -42   0   -0.40    9.00
  -4 -42   0   10.10   25.80
  -4 -42   0    1.00    9.90
  -5 -42   0   -6.90    9.00
  -5 -42   0    3.50   27.00
   4 -43   0   17.90   17.80
   3 -43   0   20.80   16.00
   2 -43   0   -5.50   13.90
   1 -43   0   -3.10   12.30
   0 -43   0  -17.40   11.20
  -1 -43   0  -16.80    9.80
  -2 -43   0    6.80   10.20
  -3 -43   0   18.70   28.40
  -3 -43   0   -6.10    9.70
  -4 -43   0   -6.60   26.50
  -4 -43   0  -15.90   10.50
   2 -44   0   26.20   15.40
   1 -44   0   16.40   14.20
   0 -44   0   -8.70   12.70
  -1 -44   0   -9.50   11.60
  -2 -44   0   11.20   10.10
  -3 -44   0  -24.40   28.00
  -3 -44   1  -22.40   28.10
  -2 -44   1   14.00   11.40
  -1 -44   1   -0.60   10.80
   0 -44   1  -12.90   12.30
   1 -44   1   18.10   14.90
   2 -44   1   36.40   16.00
  -4 -43   1   21.80   28.10
  -4 -43   1   18.10   10.10
  -3 -43   1   40.50   28.10
  -3 -43   1   14.40   10.70
  -2 -43   1   -3.10    9.60
  -1 -43   1   -4.10   11.10
   0 -43   1   -9.10   11.90
   1 -43   1   29.40   13.80
   2 -43   1   19.90   14.10
   3 -43   1   -1.60   16.10
  -5 -42   1  -14.10   10.40
  -5 -42   1   -5.30   27.40
  -4 -42   1    3.30   26.20
  -4 -42   1   -4.60    8.90
  -3 -42   1   55.99   26.00
  -2 -42   1   -1.60   27.00
  -2 -42   1    6.70    9.50
  -1 -42   1   11.80   23.20
  -1 -42   1    2.80    8.90
   0 -42   1    7.50   10.20
   1 -42   1  -13.30   11.80
   2 -42   1  -20.80   12.60
   3 -42   1  -12.50   14.60
   4 -42   1  -34.10   16.20
   5 -42   1   45.20   20.00
  -6 -41   1    6.10   10.60
  -6 -41   1  -19.30   23.70
  -5 -41   1  -34.40   22.50
  -5 -41   1   12.90   10.00
  -4 -41   1    8.00    8.70
  -4 -41   1   13.40   24.50
  -3 -41   1   16.70    9.10
  -2 -41   1  -12.30    8.30
  -1 -41   1   54.29   22.50
   0 -41   1  -48.80   21.20
   0 -41   1   20.80   10.20
   1 -41   1    1.30    9.80
   2 -41   1   -7.90   11.90
   3 -41   1  -11.90   12.70
   4 -41   1   -9.30   13.60
   5 -41   1   14.60   17.60
  -7 -40   1   -8.50   10.40
  -7 -40   1  -17.30   24.30
  -6 -40   1   39.80   24.50
  -6 -40   1  -12.70    9.20
  -5 -40   1  -17.00   21.70
  -5 -40   1   -7.40    9.30
  -4 -40   1    2.90    8.80
  -4 -40   1  -22.90   20.70
  -3 -40   1  -11.70    7.30
  -2 -40   1   -8.40   19.40
  -2 -40   1   12.00    7.90
  -1 -40   1  -10.60   19.30
  -1 -40   1    1.60    7.60
   0 -40   1   14.30   20.60
   0 -40   1   -3.50    8.60
   1 -40   1    3.50   10.00
   1 -40   1  -26.70   20.50
   2 -40   1    6.80   11.20
   3 -40   1  -21.60   11.50
   4 -40   1   29.20   15.00
   5 -40   1  -18.60   16.50
   6 -40   1   40.90   19.60
  -7 -39   1  -28.70   21.30
  -7 -39   1  -23.00    9.40
  -6 -39   1    7.20    8.80
  -6 -39   1   19.00   21.00
  -5 -39   1   12.00   20.40
  -5 -39   1   -7.10    8.10
  -4 -39   1   -6.50    7.80
  -3 -39   1    4.20   20.20
  -3 -39   1   22.50    7.50
  -2 -39   1   -9.60    7.80
  -2 -39   1    4.80   18.70
  -1 -39   1    1.60   18.40
  -1 -39   1    2.50    8.00
   0 -39   1    6.20   19.30
   1 -39   1   -5.10   18.70
   4 -39   1   14.10   13.50
   5 -39   1   -7.60   14.40
   6 -39   1  -12.40   16.60
   7 -39   1   -7.60   19.50
  -8 -38   1  -16.90   21.10
  -8 -38   1    2.10   10.30
  -7 -38   1   18.50   20.80
  -7 -38   1  -10.30    9.00
  -6 -38   1    6.60   18.80
  -6 -38   1    6.30    7.70
  -5 -38   1   16.90    8.00
  -5 -38   1   -8.90   18.60
  -4 -38   1    8.60    7.70
  -3 -38   1  -20.40   19.40
  -3 -38   1   -6.90    7.00
  -2 -38   1    5.40    7.30
  -2 -38   1   -0.80   17.80
  -1 -38   1   -5.30   16.70
   0 -38   1   -3.50   18.50
   1 -38   1    9.40   17.80
   2 -38   1  -12.90   16.80
   5 -38   1    3.80   16.10
   6 -38   1    6.00   14.40
   7 -38   1   44.40   17.90
   8 -38   1    2.60   20.00
  -9 -37   1    0.70   22.70
  -8 -37   1   14.90   21.20
  -8 -37   1   -9.70    9.70
  -7 -37   1   -3.30    8.50
  -7 -37   1    0.00   19.30
  -6 -37   1   -4.80   18.40
  -6 -37   1   -0.10    7.30
  -5 -37   1   -0.10    7.50
  -5 -37   1   -5.50   17.10
  -4 -37   1   16.50    7.70
  -4 -37   1   14.50   18.40
  -3 -37   1  -10.10   15.80
  -3 -37   1   -7.70    6.90
  -2 -37   1   -5.10   16.80
  -1 -37   1   33.20   16.90
  -1 -37   1   10.60   16.30
   0  37  -1    5.80   16.30
   0 -37   1   10.70   16.90
   1 -37   1  -17.90   16.60
   2 -37   1  -24.80   16.90
   3 -37   1  -13.40   20.60
   6 -37   1   10.00   15.50
   7 -37   1    9.70   15.90
   8 -37   1    6.80   19.30
  -9 -36   1    9.00   10.00
  -9 -36   1  -25.00   20.00
  -8 -36   1   23.20    9.60
  -8 -36   1  -14.70   17.50
  -7 -36   1  -11.60   15.90
  -7 -36   1   -3.60    8.20
  -6 -36   1  -10.90   16.40
  -6 -36   1   -3.10    6.80
  -5 -36   1    8.10    7.20
  -4 -36   1    9.50    6.80
  -4 -36   1    9.00   17.70
  -3 -36   1    4.60   15.70
  -2 -36   1   11.30   15.10
  -2 -36   1    5.80   15.70
  -1 -36   1  -16.50   13.50
  -1 -36   1   -9.90    6.40
  -1 -36   1   -7.20   14.60
   0  36  -1  -16.30   13.90
   0 -36   1   12.00   15.10
   0 -36   1  -11.20    6.00
   0 -36   1   -7.70   15.20
  -1  36  -1   -4.80   13.10
   1 -36   1   16.40    8.10
   1 -36   1  -21.40   14.80
   2 -36   1   22.20   15.90
   2 -36   1   14.30    8.60
   3 -36   1    4.00   15.90
   3 -36   1    5.80    9.60
   4 -36   1   17.90   12.70
   7 -36   1   11.70   15.20
   8 -36   1    9.70   18.10
   9 -36   1  -35.10   19.60
 -10 -35   1  -23.80   21.40
  -9 -35   1    7.60   19.60
  -9 -35   1    7.50    9.50
  -8 -35   1    6.90   17.40
  -8 -35   1   -1.30    8.00
  -7 -35   1    0.50   16.80
  -7 -35   1    5.80    7.40
  -6 -35   1   15.80    7.10
  -6 -35   1   -9.80   15.00
  -5 -35   1   31.20    7.50
  -4 -35   1   19.20   14.50
  -3 -35   1   21.10   15.60
  -3 -35   1   26.10   15.30
  -2 -35   1    0.30   13.50
  -2 -35   1    2.30    5.40
  -2 -35   1   14.00   13.50
   1  35  -1   -5.00   14.00
  -1 -35   1  -15.10   12.50
  -1 -35   1    3.80   14.10
  -1 -35   1    9.20    5.90
   0  35  -1   -2.70   12.60
   0 -35   1  -18.40   12.90
   0 -35   1    8.30   14.70
   0 -35   1   -7.40    6.00
  -1  35  -1   23.90   12.80
   1 -35   1    9.50    7.10
   1 -35   1    3.80   14.00
  -2  35  -1   11.50   12.80
   2 -35   1   23.10    8.50
   2 -35   1   15.60   14.80
   3 -35   1  -11.70    8.80
   3 -35   1   -8.80   15.80
   4 -35   1  -19.60   16.90
   4 -35   1    4.20    9.80
   5 -35   1   31.50   11.20
   8 -35   1   34.00   16.80
   9 -35   1   -3.10   20.00
 -10 -34   1  -11.40   18.60
 -10 -34   1    4.80   10.50
  -9 -34   1   14.80   17.60
  -9 -34   1  -17.10    8.50
  -8 -34   1   -0.30    7.90
  -8 -34   1   31.90   17.20
  -7 -34   1   13.20   15.10
  -7 -34   1   -3.70    6.70
  -6 -34   1    9.70    6.50
  -6 -34   1   -6.40   15.30
  -5 -34   1    4.20   14.40
  -5 -34   1   -9.30    6.50
  -4 -34   1    2.50   14.20
  -3 -34   1  -10.80   13.10
  -3 -34   1   -0.50   12.60
  -3 -34   1   -2.00    5.80
  -2 -34   1    8.60    5.40
  -2 -34   1   -3.70   13.00
  -2 -34   1   -2.20   12.30
   1  34  -1   -1.30   12.40
  -1 -34   1   10.40   13.30
  -1 -34   1   -0.90    5.00
  -1 -34   1   -3.90   11.40
   0  34  -1   39.60   12.60
   0 -34   1   38.10   13.20
   0 -34   1   25.30   14.60
   0 -34   1   36.90    7.20
  -1  34  -1   28.20   11.90
   1 -34   1    6.50   13.00
   1 -34   1  -15.10   13.20
   1 -34   1  -10.10    6.40
  -2  34  -1    6.70   12.40
   2 -34   1   15.30   13.90
   2 -34   1    3.60    7.20
  -3  34  -1   29.70   12.70
   3 -34   1   30.70    9.20
   3 -34   1   12.70   14.50
   4 -34   1   21.80   10.80
   4 -34   1   21.70   16.50
   5 -34   1   13.00   11.00
   8 -34   1  -24.50   13.50
   9 -34   1    3.80   19.10
  10 -34   1  -27.90   21.40
 -10 -33   1   28.80   18.30
 -10 -33   1  -18.30    9.90
  -9 -33   1   15.00   17.20
  -9 -33   1   15.90    9.10
  -8 -33   1   -4.30   14.60
  -8 -33   1    5.90    7.50
  -7 -33   1   15.40   14.70
  -7 -33   1   14.50    7.00
  -6 -33   1    1.30    6.10
  -4 -33   1   21.00   12.70
  -4 -33   1    5.30   12.40
  -3 -33   1   -4.70   12.10
  -3 -33   1    4.40    5.00
  -3 -33   1   -9.60   11.70
   2  33  -1    2.50   13.20
  -2 -33   1    3.50   12.00
  -2 -33   1   -0.60    5.10
  -2 -33   1   -7.60   10.70
   1  33  -1    1.10   11.10
  -1 -33   1    1.70   10.90
  -1 -33   1    9.60    5.30
  -1 -33   1   -9.70   12.10
   0  33  -1    1.00    9.90
   0 -33   1    9.40   11.40
   0 -33   1    6.80    5.20
   0 -33   1    5.80   12.40
  -1  33  -1   16.30   11.00
   1 -33   1  -10.40   11.80
   1 -33   1   16.30    6.50
   1 -33   1   11.40   13.20
  -2  33  -1  -14.30   10.40
   2 -33   1  -15.30   12.50
   2 -33   1   13.10    6.80
  -3  33  -1   10.40   11.40
   3 -33   1   21.30   14.40
   3 -33   1    2.10    7.80
  -4  33  -1   28.70   12.90
   4 -33   1   19.50   10.40
   4 -33   1    4.20   15.40
   5 -33   1   16.20   10.70
   5 -33   1   -2.50   16.10
   6 -33   1   27.00   12.00
   8 -33   1   -3.70   17.20
   9 -33   1  -28.30   16.60
  10 -33   1   -4.60   19.60
 -11 -32   1   -3.30   11.40
 -11 -32   1   -9.40   17.30
 -10 -32   1    1.10    9.90
 -10 -32   1   -1.80   16.20
  -9 -32   1  -20.40    8.60
  -9 -32   1    7.40   14.90
  -8 -32   1   44.70   15.40
  -8 -32   1   31.40    8.20
  -7 -32   1    2.30    6.40
  -7 -32   1   16.50   13.50
  -6 -32   1    6.70    6.50
   5  32  -1   10.40   15.60
  -5 -32   1   21.40   12.20
  -5 -32   1    7.00   12.50
  -4 -32   1    4.80   11.20
  -4 -32   1   19.20    5.40
  -4 -32   1    9.30   11.80
  -3 -32   1   13.20   11.30
  -3 -32   1   -3.50   11.00
  -3 -32   1    9.50    4.60
   2  32  -1   36.60   11.60
  -2 -32   1    6.70   10.60
  -2 -32   1    2.60    4.90
  -2 -32   1   17.30   11.40
   1  32  -1   -0.50    9.50
  -1 -32   1    1.40   11.40
  -1 -32   1   -2.40    4.30
  -1 -32   1   17.80   10.70
   0  32  -1    6.30   10.40
   0 -32   1   12.70    4.90
   0 -32   1   -2.50   11.30
   0 -32   1   -9.30   10.10
  -1  32  -1   -1.40    9.60
   1 -32   1    7.40    5.70
   1 -32   1    8.00   12.30
   1 -32   1   -7.70   10.60
  -2  32  -1   31.10   11.30
   2 -32   1   22.80   12.10
   2 -32   1   46.70    8.10
   2 -32   1   25.00   13.30
  -3  32  -1   33.80   11.60
   3 -32   1   23.20   14.00
   3 -32   1   24.70    8.40
  -4  32  -1   20.00   12.80
   4 -32   1    1.50    8.80
  -5  32  -1    5.70   12.60
   5 -32   1   -7.40    9.40
   5 -32   1   12.90   14.50
   6 -32   1   15.10   11.00
   7 -32   1   10.70   15.30
   9 -32   1   -8.70   16.10
  10 -32   1   39.40   20.50
 -11 -31   1   22.90   18.30
 -11 -31   1  -11.00   10.70
 -10 -31   1   31.20   16.60
 -10 -31   1  -16.20    9.20
  -9 -31   1  -30.90   14.60
  -9 -31   1  -15.50    8.70
  -8 -31   1   21.50   13.70
  -8 -31   1   21.40    7.60
  -7 -31   1    3.60   13.20
  -7 -31   1   -3.90    6.10
   6  31  -1    2.60   15.30
  -6 -31   1   -1.90   11.80
  -6 -31   1   10.60   12.20
   5  31  -1   13.50   15.00
  -5 -31   1   12.80    5.80
  -5 -31   1   35.40   12.30
  -5 -31   1    2.60   10.90
  -4 -31   1    7.90    4.70
  -4 -31   1   15.70   12.70
  -4 -31   1   -9.30   10.60
  -3 -31   1   28.10    5.80
  -3 -31   1   30.80   11.40
  -3 -31   1   37.10   12.50
   2  31  -1   27.70   10.30
  -2 -31   1   -8.80    9.50
  -2 -31   1  -11.40   10.30
  -2 -31   1   -2.80    4.00
   1  31  -1    9.90    9.40
  -1 -31   1  -18.20    9.30
  -1 -31   1   -8.80    9.70
  -1 -31   1    9.80    4.90
   0  31  -1   27.40   10.10
   0 -31   1   22.50   12.00
   0 -31   1   12.10    5.10
   0 -31   1   15.40   10.20
  -1  31  -1   13.00    9.30
   1 -31   1    2.80    9.70
   1 -31   1  -15.40   10.60
   1 -31   1    3.10    5.50
  -2  31  -1   53.29   11.20
   2 -31   1   56.49    8.20
   2 -31   1   64.69   12.40
   2 -31   1   46.50   13.40
  -3  31  -1   -6.00   10.10
   3 -31   1    1.20    6.50
   3 -31   1    7.60   12.10
   4 -31   1    2.10    8.00
   4 -31   1  -10.80   16.00
  -5  31  -1   -3.30   11.50
   5 -31   1  -19.90    8.00
   5 -31   1  -18.70   13.10
   6 -31   1   33.30   17.20
   6 -31   1    1.20   10.40
   7 -31   1    4.00   11.50
   9 -31   1   -4.00   15.70
  10 -31   1   18.20   18.60
  11 -31   1  -20.10   22.30
 -11 -30   1   15.50   11.50
 -11 -30   1   -9.40   15.70
 -10 -30   1   20.70    9.60
 -10 -30   1   13.20   14.80
  -9 -30   1    5.90    8.10
  -9 -30   1   -8.20   13.30
  -8 -30   1   18.20   13.60
  -8 -30   1    4.00    7.50
  -7 -30   1    8.80    7.00
   6  30  -1   -9.30   13.70
  -6 -30   1  -10.30   11.80
   5  30  -1   13.20   14.00
  -5 -30   1    8.20   10.80
  -5 -30   1    8.30   11.00
  -5 -30   1    3.40    5.00
   4  30  -1  -17.90   12.60
  -4 -30   1  -11.90    9.80
  -4 -30   1  -23.30   10.10
  -4 -30   1    0.50    4.30
   3  30  -1    1.00   11.70
   3  30  -1   13.20   10.30
  -3 -30   1   13.80   11.40
  -3 -30   1    8.60    9.70
  -3 -30   1   14.20    4.90
   2  30  -1   24.30   10.00
  -2 -30   1    6.30    9.30
  -2 -30   1   -7.80    9.70
  -2 -30   1    1.30    3.90
   1  30  -1   21.80    8.90
  -1 -30   1   -2.90    4.10
  -1 -30   1  -12.10    8.60
  -1 -30   1   -3.00    9.70
   0  30  -1   19.20    7.30
   0  30  -1   19.90    8.80
   0 -30   1   24.30    5.60
   0 -30   1   11.50   10.90
   0 -30   1   19.20    9.30
  -1  30  -1   -4.50    8.30
  -1  30  -1   -7.60    4.90
   1 -30   1   13.30   10.50
   1 -30   1  -10.90    9.10
   1 -30   1    2.80    4.90
  -2  30  -1   41.30   10.90
  -2  30  -1   51.69    6.70
   2 -30   1   56.69   12.20
   2 -30   1   29.30   12.10
   2 -30   1   58.99    8.10
  -3  30  -1   -1.60   10.00
   3 -30   1   -1.40   11.40
   3 -30   1   -3.30   12.30
   3 -30   1    7.00    6.80
  -4  30  -1   26.50   10.80
   4 -30   1   16.20   13.00
   4 -30   1   12.00    7.70
  -5  30  -1   11.20   11.30
   5 -30   1   11.40   13.50
   5 -30   1   21.50    8.50
  -6  30  -1   -0.20   11.20
   6 -30   1    7.80   14.60
   6 -30   1   12.60   10.40
   7 -30   1   -3.60   11.80
  10 -30   1   31.10   18.60
  11 -30   1  -10.70   18.60
 -12 -29   1   -2.60   18.40
 -12 -29   1   -8.10   11.80
 -11 -29   1  -30.20   14.70
 -11 -29   1    5.10   11.40
 -10 -29   1   15.50   14.20
 -10 -29   1  -11.50   14.10
  -9 -29   1    6.00    7.70
  -9 -29   1   -1.50   13.50
  -8 -29   1    4.40   11.70
  -8 -29   1    7.50    6.90
   7  29  -1    0.20   13.50
  -7 -29   1   10.90   11.70
   6  29  -1   -9.80   12.80
  -6 -29   1   -3.50   11.00
  -6 -29   1   -5.80   10.70
   5  29  -1   13.60   12.30
  -5 -29   1    8.40    4.70
  -5 -29   1   13.60   10.00
  -5 -29   1    2.80    9.90
   4  29  -1   10.60   11.90
  -4 -29   1  -21.20    9.40
  -4 -29   1   -2.80    3.90
  -4 -29   1   10.90    9.80
   3  29  -1   -0.70    9.00
   3  29  -1    8.80   11.20
  -3 -29   1   -6.60    8.70
  -3 -29   1    8.90    4.50
  -3 -29   1    4.50    9.00
   2  29  -1   -1.40   10.60
   2  29  -1    4.30    8.20
  -2 -29   1   -0.80    9.40
  -2 -29   1   -0.50    4.00
  -2 -29   1    3.60    8.80
   1  29  -1    3.00    6.30
   1  29  -1   10.80    8.10
  -1 -29   1    1.50    8.60
  -1 -29   1   -0.30    4.10
  -1 -29   1   15.20    8.70
   0  29  -1  -12.90    7.70
   0  29  -1   -3.10    4.80
   0 -29   1    4.30    4.30
   0 -29   1   11.40   10.40
   0 -29   1    3.60    8.20
  -1  29  -1   11.40    4.60
  -1  29  -1   -3.20    7.80
   1 -29   1    5.70    4.40
   1 -29   1   15.70    9.90
   1 -29   1   -3.90    8.20
  -2  29  -1   27.70    9.70
  -2  29  -1   34.50    5.90
   2 -29   1   26.10    6.20
   2 -29   1    4.00    8.90
   2 -29   1   19.50   11.20
  -3  29  -1   -7.30    4.60
  -3  29  -1   -3.00    9.10
   3 -29   1    3.90   10.10
   3 -29   1    3.10   11.20
   3 -29   1  -12.30    6.00
  -4  29  -1    4.00    9.20
   4 -29   1  -11.80   10.60
   4 -29   1    9.20    7.50
  -5  29  -1  -15.40    9.40
   5 -29   1  -10.90   12.60
   5 -29   1   -5.50    8.40
  -6  29  -1   -2.50   10.40
   6 -29   1   18.80   13.30
   6 -29   1   -2.50    8.40
  -7  29  -1    7.10   13.10
   7 -29   1   -9.90    9.40
   8 -29   1   18.50   12.90
  10 -29   1    7.00   15.10
  11 -29   1    4.50   19.50
 -12 -28   1  -11.70   15.60
 -12 -28   1   12.40   11.90
 -11 -28   1  -25.20   13.90
 -11 -28   1    3.40   11.30
 -10 -28   1  -13.60   13.50
 -10 -28   1    3.80    9.00
  -9 -28   1    6.00   12.30
  -9 -28   1   23.60    8.20
  -8 -28   1    4.00   11.00
  -8 -28   1   -1.30    7.00
   7  28  -1    9.80   12.40
  -7 -28   1   41.60   16.80
  -7 -28   1    9.00   10.50
   6  28  -1    3.60   11.50
  -6 -28   1    1.40    9.70
  -6 -28   1   -2.50    9.90
  -6 -28   1   -1.30    4.80
   5  28  -1   27.40   12.00
  -5 -28   1  -15.10    8.60
  -5 -28   1    4.00    9.00
  -5 -28   1    6.20    4.40
   4  28  -1    1.10   10.70
   4  28  -1   -7.40    9.60
  -4 -28   1   -1.40    8.80
  -4 -28   1    1.60    8.90
  -4 -28   1    6.30    4.50
   3  28  -1    5.50    7.80
   3  28  -1   -9.30   10.30
  -3 -28   1    8.50    4.30
  -3 -28   1    8.50    8.80
   2  28  -1    6.40    9.80
   2  28  -1   -6.10    7.40
   2  28  -1    2.50    6.00
  -2 -28   1    2.80    3.80
  -2 -28   1   -2.00    8.30
  -2 -28   1   -4.30    8.30
   1  28  -1   37.90    8.60
   1  28  -1   42.00    7.00
  -1 -28   1   53.19   11.30
  -1 -28   1   37.80    5.10
  -1 -28   1   35.60    9.30
   0  28  -1    2.60    7.80
   0  28  -1   -7.00    5.00
   0 -28   1   -5.00    8.90
   0 -28   1    3.30    3.90
   0 -28   1   -0.60    8.20
  -1  28  -1   61.39   10.90
  -1  28  -1   35.80    5.60
   1 -28   1   55.19   11.80
   1 -28   1   27.60    8.90
   1 -28   1   43.10    5.90
  -2  28  -1   38.80    5.30
  -2  28  -1   37.90    9.90
   2 -28   1   38.10    6.60
   2 -28   1   34.20   11.20
   2 -28   1   31.60    9.30
  -3  28  -1   16.40    4.70
   3 -28   1    5.30    6.10
   3 -28   1    4.70    8.60
   3 -28   1   13.30   12.00
  -4  28  -1   50.09   11.10
  -4  28  -1   33.80    5.60
   4 -28   1   43.20   12.80
   4 -28   1   42.10    9.00
  -5  28  -1    9.30    9.70
   5 -28   1   19.60   12.40
   5 -28   1   -9.10    7.90
  -6  28  -1    7.40   10.10
   6 -28   1    6.30    9.30
   6 -28   1   20.00   13.10
  -7  28  -1   -5.20   11.30
   7 -28   1    2.60   10.40
   7 -28   1   11.70   14.20
   8 -28   1   -1.00   11.70
  10 -28   1   39.40   16.60
  11 -28   1   30.80   19.00
  12 -28   1    0.40   22.90
 -12 -27   1  -13.30   14.40
 -12 -27   1   -4.90   11.60
 -11 -27   1    8.70    9.60
 -11 -27   1   10.70   12.80
 -10 -27   1  -22.20    8.00
 -10 -27   1    8.40   12.50
  -9 -27   1    6.10    8.40
  -9 -27   1   -1.60   10.80
   8  27  -1   21.20   14.90
  -8 -27   1   -9.50    7.40
  -8 -27   1  -22.70   11.20
   7  27  -1   13.20   13.70
  -7 -27   1    6.30    9.90
  -7 -27   1   24.90   10.20
   6  27  -1    6.40   11.80
  -6 -27   1   14.20   10.20
  -6 -27   1   15.40    5.40
  -6 -27   1    8.50   10.00
   5  27  -1   50.89   12.30
  -5 -27   1   28.80    9.90
  -5 -27   1   34.70    5.60
  -5 -27   1   32.30   10.50
   4  27  -1   10.50    8.40
   4  27  -1   -1.20   10.10
  -4 -27   1    7.50    4.20
  -4 -27   1   10.60    8.70
  -4 -27   1   -5.30    8.20
   3  27  -1   54.89    9.20
   3  27  -1   55.29    9.30
  -3 -27   1   52.69    6.20
  -3 -27   1   50.49   10.10
  -3 -27   1   54.69   10.60
   2  27  -1   -3.60    8.80
   2  27  -1   -2.00    6.70
   2  27  -1    9.20    6.00
  -2 -27   1   -9.00    7.70
  -2 -27   1    1.50    8.00
  -2 -27   1    3.80    3.30
   1  27  -1   19.50    7.90
   1  27  -1   14.90    5.30
  -1 -27   1   10.00    4.20
  -1 -27   1    4.10    7.90
  -1 -27   1   29.00    9.00
   0  27  -1   35.00    5.40
   0  27  -1   48.60    9.00
   0 -27   1   39.50    9.20
   0 -27   1   43.90    5.20
   0 -27   1   50.69   11.20
  -1  27  -1   12.20    7.60
  -1  27  -1   20.90    4.60
   1 -27   1    6.80    9.20
   1 -27   1   20.00    8.20
   1 -27   1   22.10    5.30
  -2  27  -1   49.10    5.40
  -2  27  -1   53.39   10.50
   2 -27   1   28.80    8.30
   2 -27   1   51.79    6.60
   2 -27   1   29.80   10.30
  -3  27  -1    0.30    8.30
  -3  27  -1    7.70    3.90
   3 -27   1   -3.10    5.60
   3 -27   1   26.30    9.00
   3 -27   1   -3.70   11.50
  -4  27  -1   -1.10    3.90
  -4  27  -1    3.30    8.80
   4 -27   1    6.40    9.60
   4 -27   1   18.70   10.50
   4 -27   1   -1.90    7.10
  -5  27  -1   -4.00    8.90
  -5  27  -1    1.40    5.10
   5 -27   1   11.10   10.70
   5 -27   1   13.00    8.10
  -6  27  -1   22.10   10.40
   6 -27   1   -3.80    8.00
   6 -27   1   11.10   12.00
  -7  27  -1   20.30   10.90
   7 -27   1   13.40    9.70
   7 -27   1    4.70   14.10
  -8  27  -1   -9.00   11.40
   8 -27   1   -7.10   11.60
  10 -27   1   18.00   15.90
  11 -27   1   -5.20   15.90
  12 -27   1    4.00   19.00
 -13 -26   1  -16.30   14.00
 -12 -26   1  -27.40   11.20
 -12 -26   1  -11.10   13.80
 -11 -26   1   -4.40    9.60
 -11 -26   1   -0.20   12.90
 -10 -26   1    0.50    8.40
 -10 -26   1    3.40   11.70
  -9 -26   1    1.90    7.40
  -9 -26   1    6.50   15.00
  -9 -26   1   14.10   10.90
   8  26  -1    8.30   13.20
  -8 -26   1   -3.80   10.10
   7  26  -1    3.40   11.80
  -7 -26   1   -6.10   10.00
  -7 -26   1   13.10    9.30
  -7 -26   1    4.50    5.50
   6  26  -1   15.70   10.40
  -6 -26   1    0.20    8.30
  -6 -26   1   15.00    9.30
  -6 -26   1   12.30    5.30
   5  26  -1   43.20   11.70
  -5 -26   1   52.29   10.10
  -5 -26   1   26.70    5.30
  -5 -26   1   48.80   10.60
   4  26  -1   -0.70    9.40
   4  26  -1    1.00    7.30
  -4 -26   1    3.40    3.50
  -4 -26   1    0.70    8.00
  -4 -26   1   -1.70    7.70
   3  26  -1   69.29    8.70
   3  26  -1   53.39    9.10
   3  26  -1   76.89   12.80
  -3 -26   1   48.80   10.60
  -3 -26   1   71.19   10.80
  -3 -26   1   65.39    6.60
   2  26  -1   52.49    7.40
   2  26  -1   33.00    7.60
   2  26  -1   51.49   11.20
  -2 -26   1   30.60    9.10
  -2 -26   1   40.60    4.90
  -2 -26   1   35.50    9.80
   1  26  -1   62.09   11.30
   1  26  -1   78.69   10.00
   1  26  -1   44.50    5.80
  -1 -26   1   57.69    9.60
  -1 -26   1   51.19    5.30
  -1 -26   1   43.90   10.50
   0  26  -1    8.70    4.10
   0  26  -1    5.90    6.80
   0 -26   1   10.70    8.40
   0 -26   1   11.60    3.70
   0 -26   1   18.30    7.70
  -1  26  -1   45.00    5.50
  -1  26  -1   49.40    9.50
   1 -26   1   69.39   11.60
   1 -26   1   54.39    6.30
   1 -26   1   44.40    8.90
  -2  26  -1   -1.10    7.90
  -2  26  -1    2.60    3.40
   2 -26   1   12.70    7.70
   2 -26   1   -3.70    4.60
   2 -26   1   -2.20    8.60
  -3  26  -1   17.10    4.30
  -3  26  -1   12.00    8.50
   3 -26   1   20.10    8.90
   3 -26   1    5.00    5.90
   3 -26   1    3.20    9.80
  -4  26  -1   -5.10    8.10
  -4  26  -1   -2.60    3.70
   4 -26   1   13.50    9.10
   4 -26   1    7.50    9.90
   4 -26   1    0.80    6.00
  -5  26  -1   -9.80    4.70
  -5  26  -1    1.70    8.20
   5 -26   1    0.10    9.60
   5 -26   1  -13.10    6.20
  -6  26  -1    5.60    9.40
   6 -26   1   11.70    8.00
   6 -26   1   14.20   11.30
  -7  26  -1    5.40   10.20
   7 -26   1   13.60    9.20
   7 -26   1   40.40   13.80
  -8  26  -1  -12.10   11.80
   8 -26   1   17.50   16.30
   8 -26   1    8.60   11.40
   9 -26   1    7.10   11.60
  11 -26   1    4.10   17.00
  12 -26   1   24.20   20.20
 -13 -25   1   23.10   12.80
 -13 -25   1   18.20   15.10
 -12 -25   1  -15.30   11.10
 -12 -25   1   -4.00   12.80
 -11 -25   1  -24.00    9.10
 -11 -25   1  -19.20   11.30
 -10 -25   1   -2.30    9.90
 -10 -25   1   -4.00    7.90
  -9 -25   1    0.50    9.60
  -9 -25   1   -2.40   11.50
  -9 -25   1   -5.70    7.00
   8  25  -1    9.00   12.30
  -8 -25   1    4.30    9.70
   7  25  -1   -9.40   10.50
  -7 -25   1    0.70    5.10
  -7 -25   1    1.70    8.40
  -7 -25   1    0.80    8.60
  -6 -25   1   18.80    8.40
  -6 -25   1    9.30    7.60
  -6 -25   1    9.70    4.60
   5  25  -1   18.80    9.60
  -5 -25   1   30.50    5.40
  -5 -25   1   31.50    9.10
  -5 -25   1   29.80    9.00
   4  25  -1   -4.50    6.50
   4  25  -1   -3.30    6.70
   4  25  -1   -1.20    8.60
  -4 -25   1    8.20    3.60
  -4 -25   1    0.10    7.30
  -4 -25   1   -5.20    7.00
   3  25  -1   26.30    6.20
   3  25  -1   15.80    6.80
   3  25  -1   16.90   10.30
  -3 -25   1   20.30    8.00
  -3 -25   1   12.10    7.50
  -3 -25   1   18.90    4.30
   2  25  -1   12.70    5.00
   2  25  -1   -2.50    6.50
   2  25  -1   10.10    8.40
  -2 -25   1    2.10    7.30
  -2 -25   1   -3.10    3.00
  -2 -25   1   -0.80    8.20
   1  25  -1   27.20    9.00
   1  25  -1   21.80    6.80
   1  25  -1   27.90    4.80
  -1 -25   1   28.40    4.50
  -1 -25   1   28.90    8.70
  -1 -25   1   21.00    7.60
   0  25  -1  141.39   12.60
   0  25  -1  121.79    7.40
   0 -25   1  138.29   13.60
   0 -25   1  127.19   13.90
   0 -25   1  118.39    7.10
  -1  25  -1   47.80    5.30
  -1  25  -1   38.40    8.00
   1 -25   1   50.89    5.50
   1 -25   1   30.00    9.20
   1 -25   1   61.89    9.30
  -2  25  -1   -1.30    7.70
  -2  25  -1   -3.70    3.50
   2 -25   1    0.20    7.20
   2 -25   1   -1.50    4.20
   2 -25   1   -1.90    8.10
  -3  25  -1   16.80    3.90
  -3  25  -1   17.80    8.00
   3 -25   1    4.30    9.10
   3 -25   1   11.00    7.30
   3 -25   1   11.50    5.40
  -4  25  -1   11.80    3.60
  -4  25  -1    2.60    8.10
   4 -25   1   -2.60    7.50
   4 -25   1    2.50    6.50
   4 -25   1   18.00    9.90
  -5  25  -1    5.80    8.60
  -5  25  -1   -0.60    4.20
   5 -25   1   -5.40    7.10
   5 -25   1    0.40    9.70
  -6  25  -1   -0.30    5.40
  -6  25  -1    7.50    9.00
   6 -25   1    3.10    8.00
  -7  25  -1   23.70   10.20
   7 -25   1   28.10   13.20
   7 -25   1   20.20    8.80
  -8  25  -1    5.30   10.70
   8 -25   1   20.20   11.30
   8 -25   1   -3.90   13.20
  -9  25  -1   -3.50   11.40
   9 -25   1   18.00   11.80
  11 -25   1    5.20   16.50
  12 -25   1   14.50   19.40
 -13 -24   1   13.00   14.30
 -13 -24   1   20.50   12.70
 -12 -24   1   18.70   12.70
 -12 -24   1  -13.20   10.50
 -11 -24   1    6.60    9.50
 -11 -24   1    8.70   10.50
 -10 -24   1   -2.90    9.90
 -10 -24   1   -9.00    8.70
 -10 -24   1   17.70   15.40
   9  24  -1   23.70   12.90
  -9 -24   1    8.20   10.60
  -9 -24   1    1.10   11.10
  -9 -24   1  -14.30    6.40
   8  24  -1   -1.90   11.40
  -8 -24   1    0.20    8.40
  -8 -24   1   10.20    9.70
   7  24  -1    0.90   10.40
  -7 -24   1    4.80    8.20
  -7 -24   1   -0.70    4.70
  -7 -24   1   -2.90    7.10
   6  24  -1    0.10    8.00
  -6 -24   1    2.60    4.30
  -6 -24   1    4.60    7.70
  -6 -24   1   10.90    7.80
   5  24  -1   19.30    8.40
  -5 -24   1   13.30    7.70
  -5 -24   1   20.30    4.50
  -5 -24   1   16.80    7.40
   4  24  -1   -8.90    5.60
   4  24  -1   11.10    8.20
   4  24  -1   11.00    6.50
  -4 -24   1    5.60    7.30
  -4 -24   1   -0.80    6.50
  -4 -24   1    0.20    3.00
   3  24  -1   32.80    9.60
   3  24  -1   37.70    7.90
   3  24  -1   37.10    6.60
  -3 -24   1   45.20    9.00
  -3 -24   1   37.40    8.40
  -3 -24   1   47.60    4.90
   2  24  -1   16.90    6.80
   2  24  -1    7.60    5.00
   2  24  -1   21.90   10.50
  -2 -24   1   11.70    7.20
  -2 -24   1   16.10    7.30
  -2 -24   1   17.40    3.80
   1  24  -1  -10.60    5.50
   1  24  -1    2.40    7.20
   1  24  -1    0.70    3.90
  -1 -24   1   -0.10    6.10
  -1 -24   1   -0.20    2.60
  -1 -24   1    5.60    6.80
   0  24  -1    6.50    3.50
   0  24  -1    3.50    6.00
   0 -24   1    5.90    2.90
   0 -24   1   -6.40    6.00
   0 -24   1   18.00    7.90
  -1  24  -1   48.60    5.60
  -1  24  -1   62.39    9.30
   1 -24   1   33.90    8.40
   1 -24   1   39.10    8.90
   1 -24   1   50.09    5.50
  -2  24  -1   14.20    3.40
  -2  24  -1   18.30    7.40
   2 -24   1   20.80    7.40
   2 -24   1   16.40    9.60
   2 -24   1    7.10    4.60
  -3  24  -1  -14.90    6.20
  -3  24  -1   -0.70    3.00
   3 -24   1    1.60    4.30
   3 -24   1   12.40    7.00
   3 -24   1    2.10    7.80
  -4  24  -1    4.80    3.70
  -4  24  -1   -2.20    7.10
   4 -24   1   -5.10    8.40
   4 -24   1    1.20    5.20
   4 -24   1   -2.10    7.10
  -5  24  -1    3.50    4.00
  -5  24  -1   -3.70    8.10
   5 -24   1    4.30    9.20
   5 -24   1   15.20    7.40
   5 -24   1   -1.80    8.60
  -6  24  -1    2.70    8.50
  -6  24  -1    6.60    4.90
   6 -24   1   -4.20    7.30
  -7  24  -1   80.49   12.20
   7 -24   1   74.29   14.30
   7 -24   1   58.29   10.80
  -8  24  -1    0.30    9.80
   8 -24   1    1.80   10.60
   8 -24   1   -3.40   12.50
  -9  24  -1   23.50   11.90
   9 -24   1   19.90   10.80
  11 -24   1    7.30   16.30
  12 -24   1  -14.10   18.80
  13 -24   1  -15.20   19.70
 -13 -23   1   14.90   11.90
 -13 -23   1   19.50   13.40
 -12 -23   1  -21.30   10.40
 -12 -23   1   -1.30   11.40
 -11 -23   1   -7.00    8.50
 -11 -23   1    1.80    9.90
 -10 -23   1    0.10    9.30
 -10 -23   1  -10.30   12.20
 -10 -23   1   14.70    8.10
   9  23  -1    0.40   11.80
  -9 -23   1   -9.00    9.80
   8  23  -1  -10.90   10.40
  -8 -23   1    1.80    8.80
  -8 -23   1   -0.80    5.90
   7  23  -1   20.40    9.40
  -7 -23   1   14.60    6.90
  -7 -23   1   12.30    5.60
   6  23  -1   18.90    8.30
  -6 -23   1   12.30    7.20
  -6 -23   1   21.80    7.50
  -6 -23   1   25.70    5.30
   5  23  -1   19.90    7.90
   5  23  -1    4.30    7.80
  -5 -23   1    1.00    3.60
  -5 -23   1    4.50    6.90
  -5 -23   1    0.20    6.70
   4  23  -1   18.00    8.10
   4  23  -1   11.60    5.90
   4  23  -1   12.00    6.20
  -4 -23   1   16.30    4.20
  -4 -23   1    4.70    6.40
  -4 -23   1   20.70    7.00
   3  23  -1  120.19   14.40
   3  23  -1  105.69   10.20
   3  23  -1  125.19    9.20
  -3 -23   1  115.09   11.80
  -3 -23   1  110.59   12.20
  -3 -23   1  112.19    6.70
   2  23  -1  195.18   10.30
   2  23  -1  234.88   18.40
   2  23  -1  210.58   13.60
  -2 -23   1  219.28   14.50
  -2 -23   1  214.88    9.30
  -2 -23   1  208.08   15.40
   1  23  -1    7.10    6.60
   1  23  -1    2.40    5.30
   1  23  -1    2.20    3.30
  -1 -23   1   -0.40    7.00
  -1 -23   1   11.00    6.60
  -1 -23   1    6.10    2.90
   0  23  -1   16.80    3.60
   0  23  -1   10.20    6.30
   0 -23   1   10.90    6.40
   0 -23   1    6.10    6.60
   0 -23   1   11.30    3.10
  -1  23  -1    3.40    7.00
  -1  23  -1    6.10    3.20
   1 -23   1    2.10    6.00
   1 -23   1   15.40    7.30
   1 -23   1    3.40    3.00
  -2  23  -1    0.40    3.00
  -2  23  -1   -3.70    6.00
   2 -23   1    0.80    3.40
   2 -23   1   16.50    6.60
   2 -23   1   -1.30    9.80
  -3  23  -1   -2.50    2.80
  -3  23  -1    7.70    6.30
   3 -23   1    4.60    4.60
   3 -23   1   -3.70    7.40
   3 -23   1   -1.80    6.90
  -4  23  -1    3.60    6.80
  -4  23  -1    7.20    3.80
   4 -23   1    4.30    8.70
   4 -23   1    8.90    5.40
   4 -23   1   -1.80    7.00
  -5  23  -1    2.60    7.50
  -5  23  -1   -1.50    4.00
   5 -23   1    1.30    7.40
   5 -23   1  -11.30    6.20
   5 -23   1   14.20    8.70
  -6  23  -1    0.60    4.80
  -6  23  -1   -2.90    7.80
   6 -23   1   -7.50    9.00
   6 -23   1  -15.70    7.30
  -7  23  -1   -1.30    8.90
   7 -23   1   17.30    8.40
   7 -23   1   -2.80    9.70
  -8  23  -1    0.10    9.90
   8 -23   1    4.40   12.60
   8 -23   1   -2.20   10.20
  -9  23  -1   -0.30   10.50
   9 -23   1    3.10   11.40
   9 -23   1    7.90   14.00
 -10  23  -1  -17.50   14.10
  11 -23   1   17.70   16.80
  12 -23   1  -11.40   18.30
  13 -23   1   21.50   19.20
 -13 -22   1  -17.40   11.80
 -13 -22   1  -15.50   12.50
 -12 -22   1    8.70   10.60
 -12 -22   1   18.50   10.70
 -11 -22   1    0.90    9.60
 -11 -22   1    6.00    9.50
 -10 -22   1   -1.10    8.70
 -10 -22   1   -6.40    7.40
 -10 -22   1    2.90   12.10
   9  22  -1   16.80   11.00
  -9 -22   1    6.40    9.50
   8  22  -1   -3.20    9.70
  -8 -22   1   23.20    8.80
  -8 -22   1    8.00    6.90
  -8 -22   1    4.90    5.90
   7  22  -1    5.20    8.70
  -7 -22   1    6.50    6.90
  -7 -22   1    3.60    7.60
  -7 -22   1    9.10    5.30
   6  22  -1    3.40    7.60
  -6 -22   1    1.60    6.50
  -6 -22   1    6.00    6.20
  -6 -22   1   -5.20    3.80
   5  22  -1   18.70    8.50
   5  22  -1   16.30    6.80
  -5 -22   1   22.00    4.40
  -5 -22   1   11.30    6.60
  -5 -22   1   11.60    6.50
   4  22  -1   -6.50    6.70
   4  22  -1   -5.90    5.30
   4  22  -1    2.40    5.60
  -4 -22   1    0.70    6.60
  -4 -22   1    2.40    3.00
  -4 -22   1   -5.30    5.50
   3  22  -1   24.80    5.40
   3  22  -1   23.60    7.90
   3  22  -1    8.00    5.80
  -3 -22   1   11.50    3.10
  -3 -22   1   10.30    6.40
  -3 -22   1   13.10    5.80
   2  22  -1   14.50    7.80
   2  22  -1    7.00    5.10
   2  22  -1   -1.70    3.70
  -2 -22   1    7.80    6.20
  -2 -22   1    2.80    2.50
  -2 -22   1    3.40    5.50
   1  22  -1   78.99    9.30
   1  22  -1   86.69   11.20
   1  22  -1   68.19    5.90
  -1 -22   1   72.89   10.10
  -1 -22   1   85.99   10.20
  -1 -22   1   74.39    5.10
   0  22  -1    3.10    3.00
   0  22  -1    3.40    5.60
   0 -22   1   -6.40    5.60
   0 -22   1    0.70    2.30
   0 -22   1    3.60    6.10
  -1  22  -1   71.09    5.60
  -1  22  -1   77.39    9.50
   1 -22   1   87.69   10.20
   1 -22   1   82.99    6.20
   1 -22   1   80.09   11.10
  -2  22  -1   18.70    6.70
  -2  22  -1   21.00    3.50
   2 -22   1    7.90    6.10
   2 -22   1   20.90    8.50
   2 -22   1   20.80    4.60
  -3  22  -1   -5.40    5.70
  -3  22  -1    2.70    2.90
   3 -22   1    3.00    6.50
   3 -22   1    4.30    7.40
   3 -22   1    9.10    4.10
  -4  22  -1   20.90    7.20
  -4  22  -1   12.90    3.40
   4 -22   1    7.40    6.40
   4 -22   1   15.30    5.70
   4 -22   1    6.60    7.80
  -5  22  -1    1.60    3.50
  -5  22  -1    5.20    7.00
   5 -22   1    1.20    8.00
   5 -22   1    0.30    7.50
   5 -22   1  -12.70    5.80
  -6  22  -1   12.30    4.80
  -6  22  -1    8.10    8.00
   6 -22   1   13.00    6.90
   6 -22   1   10.70    9.30
  -7  22  -1  -13.40    8.50
  -7  22  -1   16.80    6.70
   7 -22   1   -0.90    9.90
   7 -22   1   10.10    8.30
  -8  22  -1  -13.00    9.20
   8 -22   1  -16.70    8.40
   8 -22   1   -4.10   11.80
  -9  22  -1   16.40   11.30
   9 -22   1   -4.40   11.10
   9 -22   1    3.60   13.70
 -10  22  -1   -8.80   12.10
  11 -22   1   13.30   15.90
  12 -22   1   17.60   18.00
  13 -22   1   -2.10   19.40
 -14 -21   1   12.70   16.00
 -14 -21   1   -5.00   14.50
 -13 -21   1  -15.80   11.70
 -13 -21   1    5.90   11.30
 -12 -21   1   -3.00    9.90
 -12 -21   1    6.20   11.40
 -11 -21   1   15.60   11.90
 -11 -21   1    4.50    8.80
 -11 -21   1    9.10    9.10
  10  21  -1   16.80   11.40
 -10 -21   1   -9.40    8.20
 -10 -21   1  -11.00    7.10
   9  21  -1   -6.30   10.40
  -9 -21   1   -7.30    8.80
   8  21  -1    7.50    9.70
  -8 -21   1   12.40    6.90
  -8 -21   1   11.20    5.90
  -8 -21   1    1.10    7.20
   7  21  -1    4.20    8.10
  -7 -21   1    4.50    5.00
  -7 -21   1   -5.60    6.20
  -7 -21   1   -0.30    6.60
   6  21  -1    3.60    7.40
  -6 -21   1   -7.10    6.00
  -6 -21   1    0.80    4.10
  -6 -21   1   -7.50    5.50
   5  21  -1    5.00    7.20
   5  21  -1   16.30    6.50
  -5 -21   1    5.30    5.90
  -5 -21   1    2.40    3.30
  -5 -21   1   14.30    5.90
   4  21  -1    5.80    5.10
   4  21  -1   10.30    5.50
   4  21  -1    5.00    6.80
  -4 -21   1   12.00    3.30
  -4 -21   1    6.10    5.80
  -4 -21   1    8.90    5.70
   3  21  -1   10.80    6.80
   3  21  -1    4.10    5.00
   3  21  -1   13.90    5.40
  -3 -21   1    3.30    5.30
  -3 -21   1    3.80    2.60
  -3 -21   1   13.90    5.80
   2  21  -1   37.30    6.70
   2  21  -1   19.10    4.40
   2  21  -1   20.40    7.70
  -2 -21   1   17.00    6.20
  -2 -21   1   21.00    3.40
  -2 -21   1   24.30    6.80
   1  21  -1   31.70    7.50
   1  21  -1   17.10    5.40
   1  21  -1   19.60    4.00
  -1 -21   1   23.20    6.30
  -1 -21   1   15.30    6.10
  -1 -21   1   22.70    3.60
   0  21  -1   12.80    6.20
   0  21  -1   -4.50    5.10
   0  21  -1    4.30    2.50
   0 -21   1   -0.30    5.70
   0 -21   1    0.50    5.50
   0 -21   1    2.50    2.30
  -1  21  -1   47.20    4.30
  -1  21  -1   52.39    7.80
   1 -21   1   47.40    8.70
   1 -21   1   39.30    6.80
   1 -21   1   52.39    4.90
  -2  21  -1   37.20    7.50
  -2  21  -1   34.70    3.90
   2 -21   1   33.20    5.10
   2 -21   1   41.90    6.80
   2 -21   1   34.30    8.70
  -3  21  -1   26.60    6.90
  -3  21  -1   25.60    3.80
   3 -21   1   24.50    5.30
   3 -21   1   21.80    7.30
   3 -21   1   12.10    7.40
  -4  21  -1    4.40    3.40
  -4  21  -1    2.60    6.10
   4 -21   1    7.80    6.90
   4 -21   1    5.90    6.10
   4 -21   1   -3.90    4.70
  -5  21  -1   19.40    7.60
  -5  21  -1   16.80    4.40
   5 -21   1   26.40    6.70
   5 -21   1   11.80    7.40
   5 -21   1   13.70    8.70
  -6  21  -1    8.20    6.80
  -6  21  -1   14.80    5.00
   6 -21   1   -4.00    7.90
   6 -21   1  -10.10    7.60
   6 -21   1   11.50    7.00
  -7  21  -1    6.40    8.20
  -7  21  -1    6.10    5.60
   7 -21   1    1.50    7.80
   7 -21   1   -1.40    8.80
  -8  21  -1   10.60    8.80
   8 -21   1    0.20    8.50
   8 -21   1   14.40   11.90
  -9  21  -1    8.00    9.40
   9 -21   1   -4.10   12.50
   9 -21   1    4.20   11.00
 -10  21  -1   13.00   12.70
  10 -21   1    1.70   12.10
  12 -21   1  -30.30   16.10
  13 -21   1   23.70   20.70
 -14 -20   1  -10.40   14.80
 -14 -20   1  -29.00   11.60
 -13 -20   1    9.80   11.00
 -13 -20   1   18.40   12.30
 -12 -20   1    5.20   11.30
 -12 -20   1   -4.10    9.40
 -11 -20   1    6.90   10.70
 -11 -20   1   -0.90    8.90
 -11 -20   1   14.80    8.80
  10  20  -1    6.20   10.70
 -10 -20   1   -4.20   10.90
   9  20  -1    2.50    9.70
  -9 -20   1    6.50    7.60
  -9 -20   1    5.10    8.50
   8  20  -1   14.70    8.40
  -8 -20   1   -0.40    6.20
  -8 -20   1    5.40    7.70
  -8 -20   1  -12.60    5.00
   7  20  -1    8.00    7.70
  -7 -20   1    5.40    6.00
  -7 -20   1    4.90    6.20
  -7 -20   1   11.00    5.00
   6  20  -1   13.70    7.60
  -6 -20   1   10.20    8.00
  -6 -20   1   20.60    6.20
  -6 -20   1   11.90    4.50
   5  20  -1   38.40    8.10
  -5 -20   1   46.30    7.40
  -5 -20   1   31.70    4.80
  -5 -20   1   39.50    7.30
   4  20  -1    1.80    4.60
   4  20  -1    8.90    4.70
   4  20  -1    2.90    6.20
  -4 -20   1   10.60    5.70
  -4 -20   1    4.30    5.60
  -4 -20   1    7.40    3.20
   3  20  -1    0.00    6.10
   3  20  -1    4.60    4.10
   3  20  -1   -2.20    4.60
  -3 -20   1   -3.50    4.80
  -3 -20   1   -1.90    5.00
  -3 -20   1   -0.20    2.20
   2  20  -1   39.70    7.90
   2  20  -1   44.20    6.60
   2  20  -1   56.39    6.10
  -2 -20   1   55.19    8.20
  -2 -20   1   44.60    4.20
  -2 -20   1   52.09    7.30
   1  20  -1   -2.70    2.70
   1  20  -1   -0.10    4.70
  -1 -20   1    0.50    4.50
  -1 -20   1    9.70    5.60
  -1 -20   1    2.20    2.30
   0  20  -1   87.89   11.20
   0  20  -1   88.19    5.30
   0  20  -1   69.09   10.00
   0 -20   1   79.49    5.20
   0 -20   1  103.69   14.40
   0 -20   1   87.79   10.70
  -1  20  -1    7.30    2.40
  -1  20  -1   11.20    5.00
   1 -20   1    4.70    5.20
   1 -20   1   11.20    3.00
  -2  20  -1   22.10    3.20
  -2  20  -1   27.40    6.40
   2 -20   1   21.70    4.10
   2 -20   1   27.90    7.90
   2 -20   1   13.60    5.80
  -3  20  -1   23.80    3.80
  -3  20  -1   32.40    7.40
   3 -20   1   26.50    6.80
   3 -20   1   24.70    7.50
   3 -20   1   29.10    5.20
  -4  20  -1   -4.60    5.50
  -4  20  -1    0.90    3.00
   4 -20   1    7.90    4.30
   4 -20   1    0.60    6.40
   4 -20   1   14.30    6.10
  -5  20  -1    8.20    6.10
  -5  20  -1   -1.00    3.80
   5 -20   1   10.30    5.60
   5 -20   1  -11.40    7.30
   5 -20   1    5.30    6.70
  -6  20  -1    0.20    6.70
  -6  20  -1    0.10    4.70
   6 -20   1    2.40    7.30
   6 -20   1   -4.30    5.90
   6 -20   1    8.30    8.00
  -7  20  -1    2.70    5.70
  -7  20  -1    0.60    7.50
   7 -20   1   -2.50    8.40
   7 -20   1  -14.10    6.10
  -8  20  -1   -2.30    8.50
   8 -20   1  -23.40    9.90
   8 -20   1    4.60    8.90
  -9  20  -1   -2.10    9.50
   9 -20   1    5.00   11.30
   9 -20   1   -4.60    9.50
 -10  20  -1    8.90   13.00
  10 -20   1    7.60   12.90
  10 -20   1    4.60   11.50
 -11  20  -1   -9.60   10.50
  12 -20   1   14.10   16.60
  13 -20   1   -4.50   16.80
 -14 -19   1   17.00   14.40
 -14 -19   1   14.70   11.60
 -13 -19   1   -4.40    9.60
 -13 -19   1    6.30   11.60
 -12 -19   1   27.70   10.00
 -12 -19   1   19.00   12.30
 -12 -19   1   35.10   10.70
  11  19  -1   -9.70   14.60
 -11 -19   1    7.80    8.80
 -11 -19   1   -1.10   10.20
  10  19  -1    7.10   10.00
 -10 -19   1   10.10    9.20
   9  19  -1    0.40   12.00
  -9 -19   1    7.20    8.30
  -9 -19   1   -9.50    9.30
  -9 -19   1    3.20    6.30
   8  19  -1    2.80    8.10
  -8 -19   1    0.70    6.90
  -8 -19   1    9.10    5.60
  -8 -19   1    5.00    5.40
   7  19  -1   -5.70    6.50
  -7 -19   1   -1.10    5.50
  -7 -19   1    0.30    5.70
  -7 -19   1   -2.50    4.50
   6  19  -1   -1.70    6.60
  -6 -19   1    7.70    4.10
  -6 -19   1   -9.30    6.90
  -6 -19   1    1.20    5.30
  -6 -19   1    4.70    5.60
   5  19  -1   -7.20    5.10
   5  19  -1    3.30    6.10
  -5 -19   1   -8.20    4.40
  -5 -19   1   -0.90    3.00
  -5 -19   1   -0.80    4.50
   4  19  -1   -0.40    4.90
   4  19  -1    4.60    4.60
   4  19  -1   -0.60    5.30
  -4 -19   1    2.70    4.80
  -4 -19   1   -5.30    4.50
  -4 -19   1   -1.60    2.70
   3  19  -1    2.60    5.90
   3  19  -1    2.80    4.30
   3  19  -1    1.20    4.00
  -3 -19   1   -1.00    2.30
  -3 -19   1   -2.00    4.40
  -3 -19   1    0.70    5.00
   2  19  -1    5.40    5.90
   2  19  -1    5.20    3.50
   2  19  -1    2.40    4.10
  -2 -19   1   12.10    5.30
  -2 -19   1    9.30    2.60
  -2 -19   1    8.80    5.00
   1  19  -1  415.76   14.10
   1  19  -1  421.26   17.80
   1  19  -1  427.66   20.30
  -1 -19   1  424.76   18.20
  -1 -19   1  415.46   19.10
  -1 -19   1  406.86   13.50
   0  19  -1    1.30    5.00
   0  19  -1   -0.40    4.50
   0  19  -1    1.70    2.30
   0 -19   1    1.40    5.00
   0 -19   1   -1.60    4.60
   0 -19   1    4.00    2.00
  -1  19  -1   51.39    7.30
  -1  19  -1   39.70    4.00
   1 -19   1   38.90    8.10
   1 -19   1   45.30    6.90
   1 -19   1   41.00    4.60
  -2  19  -1    8.80    5.10
  -2  19  -1    3.10    2.30
   2 -19   1    4.70    6.00
   2 -19   1    6.40    5.10
   2 -19   1    2.00    2.90
  -3  19  -1    4.70    2.70
  -3  19  -1    7.80    5.10
   3 -19   1    4.10    5.60
   3 -19   1    8.20    6.50
   3 -19   1    7.20    4.00
  -4  19  -1   17.20    3.60
  -4  19  -1   19.50    6.50
   4 -19   1   11.60    5.80
   4 -19   1    9.90    6.70
   4 -19   1    8.40    4.10
  -5  19  -1   30.80    5.10
  -5  19  -1   32.50    7.10
   5 -19   1   36.50    7.10
   5 -19   1   34.60    6.70
  -6  19  -1   18.60    4.70
  -6  19  -1   10.00    7.50
   6 -19   1   23.60    7.30
   6 -19   1   37.20    7.90
   6 -19   1   20.80    8.60
  -7  19  -1    0.30    6.90
  -7  19  -1    0.90    5.90
   7 -19   1    1.30    7.90
   7 -19   1   -5.80    6.60
  -8  19  -1    5.60    8.10
   8 -19   1   13.00    8.00
   8 -19   1   12.00    9.60
  -9  19  -1   -9.40    8.90
   9 -19   1    0.60    9.70
   9 -19   1   -0.80   11.30
  10 -19   1   10.50   12.20
  10 -19   1  -15.90   10.10
 -11  19  -1   19.30   11.10
  12 -19   1   35.40   15.30
  13 -19   1  -22.40   16.00
  14 -19   1   -8.50   21.30
 -14 -18   1    8.80   10.70
 -14 -18   1   30.70   13.70
 -13 -18   1   26.30   12.10
 -13 -18   1   -8.40    9.30
 -12 -18   1  -18.00    9.60
 -12 -18   1  -10.80    7.70
 -12 -18   1   11.00   12.30
  11  18  -1   -2.90    9.90
 -11 -18   1   -6.40    9.60
  10  18  -1    3.10    9.10
 -10 -18   1   12.90    9.10
  -9 -18   1   -5.40    7.50
   8  18  -1   12.70    7.70
  -8 -18   1    4.50    5.10
  -8 -18   1   10.10    6.60
  -8 -18   1   -0.20    4.90
   7  18  -1   40.20    7.90
  -7 -18   1   48.90    7.50
  -7 -18   1   45.30    6.70
  -7 -18   1   56.19    8.70
   6  18  -1    6.00    6.00
  -6 -18   1   10.70    6.70
  -6 -18   1    3.80    5.40
  -6 -18   1    1.40    3.70
  -6 -18   1    1.10    4.50
   5  18  -1   91.09   10.60
   5  18  -1   89.79    9.10
  -5 -18   1  105.59    9.40
  -5 -18   1  110.39    7.40
  -5 -18   1  108.79    9.60
   4  18  -1   -4.30    4.30
   4  18  -1    4.80    4.40
   4  18  -1    0.60    5.30
  -4 -18   1   -0.40    2.40
  -4 -18   1   -0.60    4.00
  -4 -18   1    0.80    4.10
   3  18  -1  331.47   16.70
   3  18  -1  319.07   14.30
   3  18  -1  282.97   12.50
  -3 -18   1  299.17   15.00
  -3 -18   1  306.57   14.70
  -3 -18   1  299.47   11.20
   2  18  -1    4.20    3.30
   2  18  -1    7.20    3.90
   2  18  -1    4.40    5.40
  -2 -18   1    6.00    2.20
  -2 -18   1    0.00    4.40
  -2 -18   1    3.90    4.80
   1  18  -1   13.20    5.80
   1  18  -1    6.30    4.20
   1  18  -1    6.10    3.00
  -1 -18   1   11.60    2.40
  -1 -18   1    4.00    4.30
  -1 -18   1    4.80    4.70
   0  18  -1   -2.70    4.90
   0  18  -1    0.00    3.80
   0  18  -1    1.30    2.10
   0 -18   1    0.00    1.90
   0 -18   1   -6.30    4.10
   0 -18   1   -2.10    4.70
  -1  18  -1   33.80    6.10
  -1  18  -1   34.00    3.30
   1 -18   1   35.80    4.10
   1 -18   1   39.30    6.70
   1 -18   1   32.20    7.20
  -2  18  -1    1.90    4.70
  -2  18  -1    5.30    2.20
   2 -18   1    5.30    4.80
   2 -18   1    1.60    5.50
   2 -18   1    3.30    2.70
  -3  18  -1   38.00    7.10
  -3  18  -1   33.40    3.80
   3 -18   1   30.20    6.50
   3 -18   1   34.00    5.30
   3 -18   1   32.40    7.30
  -4  18  -1    4.70    3.10
  -4  18  -1    3.30    4.90
   4 -18   1    4.30    4.30
   4 -18   1    0.30    5.50
   4 -18   1   -2.20    5.80
  -5  18  -1   37.30    7.10
  -5  18  -1   36.40    5.30
   5 -18   1   24.00    6.70
   5 -18   1   39.10    6.40
  -6  18  -1   -9.20    6.00
  -6  18  -1    8.80    4.30
   6 -18   1   -6.00    5.90
   6 -18   1    7.90    5.80
   6 -18   1   -0.90    7.20
  -7  18  -1   13.70    6.10
  -7  18  -1    6.10    7.20
   7 -18   1    7.30    7.80
   7 -18   1    6.20    8.70
  -8  18  -1    3.90    7.90
  -8  18  -1   -5.90    7.70
   8 -18   1   19.70    8.60
   8 -18   1   13.70    9.00
  -9  18  -1   -6.20    9.00
   9 -18   1   -0.80   10.50
   9 -18   1    0.90    8.90
 -10  18  -1   23.50   11.40
  10 -18   1   15.70   11.70
  10 -18   1   29.10   11.80
 -11  18  -1    0.70    9.90
  12 -18   1   20.90   14.00
  13 -18   1   22.70   16.10
  14 -18   1   -6.40   19.40
 -14 -17   1    9.80   10.60
 -14 -17   1   14.70   14.40
 -13 -17   1   13.80    9.10
 -13 -17   1   -6.90   11.80
 -12 -17   1   -7.10    7.50
 -12 -17   1  -28.40    9.40
 -12 -17   1  -19.30   10.70
  11  17  -1    3.90    9.70
 -11 -17   1    3.90    9.90
  10  17  -1    3.60    8.70
 -10 -17   1   11.00    8.60
   9  17  -1   -2.00    8.10
  -9 -17   1   -3.90    7.80
  -9 -17   1    7.50    7.00
  -9 -17   1   -1.20    5.70
   8  17  -1   52.69    8.90
  -8 -17   1   55.79    8.80
  -8 -17   1   46.10    7.60
  -8 -17   1   45.80    7.20
   7  17  -1    5.80    5.80
  -7 -17   1  -14.30    8.90
  -7 -17   1   -7.80    4.00
  -7 -17   1    2.30    4.80
  -7 -17   1    0.80    5.20
   6  17  -1   21.50    5.90
  -6 -17   1   29.80    5.90
  -6 -17   1   15.70    6.90
  -6 -17   1   23.70    6.10
  -6 -17   1   17.80    4.70
   5  17  -1  186.88   11.60
   5  17  -1  203.18   12.90
  -5 -17   1  192.98    9.60
  -5 -17   1  197.68   12.00
  -5 -17   1  176.88   11.90
  -5 -17   1  198.48   11.60
   4  17  -1   53.29    6.60
   4  17  -1   66.69    7.40
   4  17  -1   58.29    8.00
  -4 -17   1   60.39    7.50
  -4 -17   1   63.09    5.40
  -4 -17   1   46.10    6.30
   3  17  -1    7.60    4.10
   3  17  -1    8.70    4.10
   3  17  -1    0.80    4.70
  -3 -17   1    2.40    3.80
  -3 -17   1    6.50    2.40
  -3 -17   1   14.10    4.80
   2  17  -1    5.50    5.00
   2  17  -1    2.80    2.90
   2  17  -1    5.50    3.80
  -2 -17   1    1.50    1.80
  -2 -17   1   -0.10    3.80
  -2 -17   1    6.50    4.30
   1  17  -1    8.30    5.10
   1  17  -1    6.40    2.50
   1  17  -1    3.90    4.50
  -1 -17   1    6.30    4.50
  -1 -17   1    8.10    2.10
  -1 -17   1    4.10    4.30
   0  17  -1    1.40    3.60
   0  17  -1    2.00    5.60
   0  17  -1    2.60    2.10
   0 -17   1   -1.00    4.10
   0 -17   1    0.60    1.70
   0 -17   1    7.40    4.80
  -1  17  -1   69.99    7.60
  -1  17  -1   65.79    4.10
   1 -17   1   72.89    9.20
   1 -17   1   79.09    9.90
   1 -17   1   66.89    4.80
  -2  17  -1  143.69    6.20
  -2  17  -1  148.89   10.50
   2 -17   1  166.08   12.00
   2 -17   1  144.89    7.40
   2 -17   1  119.09   10.00
  -3  17  -1   -0.80    2.40
  -3  17  -1    5.30    4.60
   3 -17   1   -9.40    4.20
   3 -17   1    0.00    5.30
   3 -17   1   -0.20    3.20
  -4  17  -1   -2.20    4.40
  -4  17  -1    3.40    3.10
   4 -17   1   -6.20    5.00
   4 -17   1   -0.70    5.20
   4 -17   1    5.30    4.40
  -5  17  -1   42.70    7.60
  -5  17  -1   43.30    5.60
   5 -17   1   41.70    6.80
   5 -17   1   56.99    8.10
   5 -17   1   21.20    6.60
  -6  17  -1    2.90    6.30
  -6  17  -1    2.80    4.30
   6 -17   1   -6.70    6.30
   6 -17   1    3.80    6.50
   6 -17   1   -0.30    5.20
  -7  17  -1   13.20    6.70
  -7  17  -1    2.90    5.30
   7 -17   1    2.30    7.10
   7 -17   1   -1.80    7.40
   7 -17   1   -0.40    7.30
  -8  17  -1   36.20    9.10
  -8  17  -1   24.80    7.50
   8 -17   1   43.40    9.70
   8 -17   1   25.70    8.90
  -9  17  -1    5.30    9.10
   9 -17   1   25.20   11.70
   9 -17   1    5.90    9.30
 -10  17  -1    1.90    9.10
  10 -17   1    5.70   10.80
  10 -17   1   -6.80   11.00
 -11  17  -1   -0.80   10.20
  11 -17   1    6.50   14.60
 -12  17  -1   12.50   11.70
  12 -17   1  -28.00   14.50
  13 -17   1   29.20   15.50
  14 -17   1  -20.20   17.80
 -15 -16   1   -8.20   15.70
 -15 -16   1   -3.20   17.60
 -14 -16   1    0.60   10.00
 -14 -16   1   -7.00   13.30
 -13 -16   1   22.50   13.10
 -13 -16   1   -5.20    8.00
 -13 -16   1   28.40   12.40
 -12 -16   1   -6.60    6.90
 -12 -16   1    1.40   10.90
 -12 -16   1  -17.00    9.50
  11  16  -1    9.50    8.80
 -11 -16   1    2.00    9.20
  10  16  -1   -3.20    7.90
 -10 -16   1    9.80    8.50
   9  16  -1   14.40    7.70
  -9 -16   1   20.60    6.70
  -9 -16   1   16.70    6.10
   8  16  -1    5.90    6.60
  -8 -16   1   -0.10    5.90
  -8 -16   1   -1.00    4.70
  -8 -16   1   11.50    5.00
   7  16  -1   28.50    6.80
  -7 -16   1   36.50    5.80
  -7 -16   1   24.90    5.50
  -7 -16   1   24.80    8.00
  -7 -16   1   31.60    6.30
   6  16  -1   13.80    5.60
  -6 -16   1   25.20    5.30
  -6 -16   1   14.40    6.80
  -6 -16   1   14.20    4.50
  -6 -16   1   23.90    5.20
   5  16  -1    4.90    5.00
   5  16  -1    4.70    4.60
  -5 -16   1    2.90    3.80
  -5 -16   1    4.60    5.50
  -5 -16   1    4.10    3.30
  -5 -16   1   -1.80    4.20
   4  16  -1  174.38   10.30
   4  16  -1  164.98    9.80
  -4 -16   1  176.88    8.30
  -4 -16   1  162.98   10.50
  -4 -16   1  181.68   10.60
   3  16  -1   -0.30    4.20
   3  16  -1    1.60    3.40
   3  16  -1    2.30    3.20
  -3 -16   1    4.30    3.60
  -3 -16   1   -1.10    3.50
  -3 -16   1    5.50    2.20
   2  16  -1  170.28   10.90
   2  16  -1  161.08    9.30
   2  16  -1  160.68    7.80
  -2 -16   1  162.48    6.80
  -2 -16   1  165.68   10.60
  -2 -16   1  165.38   10.10
   1  16  -1    0.50    4.10
   1  16  -1   -3.50    4.10
   1  16  -1    1.30    2.30
  -1 -16   1    2.00    1.80
  -1 -16   1    4.70    3.90
  -1 -16   1   -2.40    3.70
   0  16  -1   -0.80    3.50
   0  16  -1    3.20    4.70
   0  16  -1    3.50    1.90
   0 -16   1    4.30    3.80
   0 -16   1    2.10    1.80
  -1  16  -1   33.30    5.30
  -1  16  -1   28.90    3.00
   1 -16   1   36.10    6.70
   1 -16   1   30.70    3.40
   1 -16   1   24.40    5.80
  -2  16  -1  864.81   29.30
  -2  16  -1  910.01   24.80
   2 -16   1  898.71   30.60
   2 -16   1  886.61   26.10
   2 -16   1  893.71   29.30
  -3  16  -1   70.19    4.90
  -3  16  -1   67.29    8.00
   3 -16   1   65.39    6.20
   3 -16   1   68.79    8.10
   3 -16   1   63.29    8.20
  -4  16  -1  152.58    7.40
  -4  16  -1  152.48   10.90
   4 -16   1  136.69    9.40
   4 -16   1  130.09   10.70
   4 -16   1  152.68   12.30
  -5  16  -1   30.80    6.60
  -5  16  -1   29.20    4.60
   5 -16   1   22.30    5.60
   5 -16   1   26.90    6.20
   5 -16   1   12.40    5.70
  -6  16  -1  144.99   12.10
  -6  16  -1  162.58    9.90
   6 -16   1  163.68   13.60
   6 -16   1  155.18   11.20
   6 -16   1  164.48   11.80
  -7  16  -1   20.10    5.70
  -7  16  -1   23.30    7.20
   7 -16   1   34.30    8.10
   7 -16   1   11.20    6.70
   7 -16   1   41.70    9.20
  -8  16  -1    6.10    7.30
  -8  16  -1    5.50    6.80
   8 -16   1   15.30    9.10
   8 -16   1   17.60    8.40
  -9  16  -1    2.90    8.50
   9 -16   1    2.30    9.30
 -10  16  -1    3.50    9.20
  10 -16   1  -17.70   10.40
  10 -16   1  -29.00    9.10
 -11  16  -1    7.60    9.90
  11 -16   1   18.00   13.10
 -12  16  -1   -3.40   10.80
  12 -16   1   14.50   14.80
  13 -16   1   34.70   17.30
  14 -16   1  -21.60   17.80
 -15 -15   1    9.80   16.20
 -15 -15   1   13.30   11.20
 -14 -15   1   -5.10    9.00
 -14 -15   1  -11.70   13.20
 -13 -15   1   -1.30   12.40
 -13 -15   1   -0.50    7.70
 -13 -15   1  -15.60   11.70
 -12 -15   1   -1.60    9.60
 -12 -15   1    5.40   10.20
 -12 -15   1    8.90    7.30
  11  15  -1   10.50    7.90
 -11 -15   1   -5.40    8.60
  10  15  -1    2.50    7.50
 -10 -15   1   15.40    7.90
   9  15  -1    4.70    6.50
  -9 -15   1    7.20    6.20
  -9 -15   1    0.20    6.70
  -9 -15   1    8.70    5.10
   8  15  -1    9.30    6.20
  -8 -15   1    0.20    4.20
  -8 -15   1   -1.90    4.80
  -8 -15   1    6.50    5.90
   7  15  -1   14.30    5.40
  -7 -15   1   16.20    4.80
  -7 -15   1   20.10    7.80
  -7 -15   1    5.20    5.20
  -7 -15   1   17.70    4.30
   6  15  -1   26.70    5.80
  -6 -15   1   29.20    6.80
  -6 -15   1   20.70    4.70
  -6 -15   1   19.40    4.60
  -6 -15   1   26.00    5.10
   5  15  -1  113.99    9.10
   5  15  -1  113.19    9.20
  -5 -15   1  108.29    7.10
  -5 -15   1  111.39    8.50
  -5 -15   1   98.99    8.00
  -5 -15   1  100.79    9.10
   4  15  -1  126.09    8.40
   4  15  -1  127.29    8.40
  -4 -15   1  119.39    8.70
  -4 -15   1  142.49    9.10
  -4 -15   1  115.49    6.90
   3  15  -1  128.69    9.30
   3  15  -1  139.89    8.70
   3  15  -1  139.89    7.90
  -3 -15   1  142.99    6.70
  -3 -15   1  141.49    9.00
  -3 -15   1  140.39    9.30
   2  15  -1   67.69    4.90
   2  15  -1   81.89    8.30
   2  15  -1   61.99    6.50
  -2 -15   1   63.39    7.30
  -2 -15   1   68.39    6.80
  -2 -15   1   63.09    4.00
   1  15  -1    9.50    3.70
   1  15  -1    9.10    2.30
   1  15  -1    4.10    4.20
  -1 -15   1    9.60    2.00
  -1 -15   1    6.50    3.60
  -1 -15   1    4.90    4.00
   0  15  -1    5.60    3.50
   0  15  -1    2.80    1.80
   0  15  -1    6.60    4.40
   0 -15   1    2.80    3.50
   0 -15   1    2.70    4.20
   0 -15   1    3.90    1.70
  -1  15  -1  132.29    9.00
  -1  15  -1  138.19    5.60
   1 -15   1  126.79    9.90
   1 -15   1  122.69    8.90
   1 -15   1  132.09    6.00
  -2  15  -1  279.57    9.50
  -2  15  -1  284.47   13.40
   2 -15   1  269.37   14.30
   2 -15   1  271.47   13.20
   2 -15   1  260.37   10.40
  -3  15  -1  121.89    6.10
  -3  15  -1  129.69    9.80
   3 -15   1  130.89   10.50
   3 -15   1  138.59    9.70
   3 -15   1  127.19    7.90
  -4  15  -1   56.79    5.30
  -4  15  -1   57.99    7.50
   4 -15   1   56.69    6.40
   4 -15   1   40.80    6.40
  -5  15  -1   31.30    4.80
  -5  15  -1   17.20    6.00
   5 -15   1   38.60    6.40
   5 -15   1   45.60    7.70
   5 -15   1   42.00    6.70
  -6  15  -1   40.10    7.60
  -6  15  -1   36.00    5.60
   6 -15   1   30.40    6.60
   6 -15   1   39.50    7.20
   6 -15   1   33.90    7.70
  -7  15  -1    0.40    5.60
  -7  15  -1    1.40    6.20
   7 -15   1    5.30    7.00
   7 -15   1    1.90    6.90
   7 -15   1   -2.10    5.90
  -8  15  -1    2.00    7.10
  -8  15  -1    9.80    7.50
   8 -15   1    9.50    7.80
   8 -15   1   10.30    7.50
  -9  15  -1    9.90    8.90
   9 -15   1   -2.60    9.40
 -10  15  -1    7.20    9.50
  10 -15   1    4.40   10.20
  10 -15   1   -0.40   10.60
 -11  15  -1   -5.50    9.10
  11 -15   1   -7.50   11.40
 -12  15  -1   14.20   10.60
  12 -15   1    8.60   13.50
  13 -15   1   -3.90   14.70
  14 -15   1   35.10   18.70
 -15 -14   1  -15.70    9.80
 -14 -14   1  -16.60   12.00
 -14 -14   1    8.50    8.70
 -13 -14   1    3.30    7.90
 -13 -14   1  -13.70   10.10
 -13 -14   1  -17.30   12.00
 -12 -14   1   -6.40    6.40
 -12 -14   1   -4.80    9.90
 -12 -14   1   11.60    8.80
  11  14  -1    8.70    8.70
 -11 -14   1    3.40    8.50
  10  14  -1   20.00    7.00
 -10 -14   1    1.90    7.10
   9  14  -1   11.10    6.60
  -9 -14   1   10.30    4.60
  -9 -14   1   26.40    6.70
  -9 -14   1    3.20    6.70
   8  14  -1   13.60    5.90
  -8 -14   1    7.50    4.10
  -8 -14   1    2.20    5.80
  -8 -14   1    5.50    5.30
   7  14  -1   20.00    5.60
  -7 -14   1   31.50    7.60
  -7 -14   1   14.10    5.20
  -7 -14   1   22.00    4.80
  -7 -14   1   26.20    5.50
   6  14  -1   19.50    5.40
  -6 -14   1   18.20    4.30
  -6 -14   1   11.70    6.20
  -6 -14   1   27.80    5.30
  -6 -14   1   21.60    4.80
   5  14  -1    6.30    4.50
  -5 -14   1    5.40    3.60
  -5 -14   1    8.60    3.50
  -5 -14   1   14.50    5.10
  -5 -14   1    8.80    3.70
   4  14  -1  108.59    7.40
   4  14  -1   86.69    7.50
  -4 -14   1  101.29    7.80
  -4 -14   1  108.89    7.90
  -4 -14   1  127.39    6.80
   3  14  -1  210.68   10.50
   3  14  -1  222.08   11.60
   3  14  -1  233.28   10.00
  -3 -14   1  212.88    8.60
  -3 -14   1  220.28   10.90
  -3 -14   1  211.98   10.60
   2  14  -1   10.90    4.20
   2  14  -1   11.10    2.90
   2  14  -1    7.70    3.10
  -2 -14   1   15.10    4.20
  -2 -14   1    8.40    1.90
  -2 -14   1   13.60    3.80
   1  14  -1   32.10    5.60
   1  14  -1   27.90    3.10
   1  14  -1   25.20    4.50
  -1 -14   1   29.80    2.60
  -1 -14   1   28.00    5.40
  -1 -14   1   33.30    5.00
   0  14  -1  367.26   14.70
   0  14  -1  385.86   16.00
   0  14  -1  361.66   11.30
   0 -14   1  357.86   14.80
   0 -14   1  357.06   15.70
   0 -14   1  350.36   11.30
  -1  14  -1  152.88    9.20
  -1  14  -1  163.88    6.20
   1 -14   1  164.98    6.80
   1 -14   1  163.48    9.80
   1 -14   1  164.98   10.30
  -2  14  -1   44.90    3.60
  -2  14  -1   40.20    5.60
   2 -14   1   41.70    4.00
   2 -14   1   57.19    7.30
   2 -14   1   47.60    6.70
  -3  14  -1   40.50    3.90
  -3  14  -1   43.50    6.30
   3 -14   1   39.80    5.00
   3 -14   1   38.80    6.20
   3 -14   1   53.69    7.20
  -4  14  -1  248.78   13.10
  -4  14  -1  247.08    9.90
   4 -14   1  243.08   12.80
   4 -14   1  241.38   11.50
  -5  14  -1   47.60    5.40
  -5  14  -1   43.10    7.50
   5 -14   1   43.40    6.40
   5 -14   1   44.90    6.40
   5 -14   1   55.29    8.30
  -6  14  -1    2.50    4.80
  -6  14  -1   19.30    6.00
   6 -14   1    7.60    5.90
   6 -14   1   16.70    5.60
   6 -14   1   12.00    5.30
  -7  14  -1   10.80    5.90
  -7  14  -1    6.20    6.10
   7 -14   1   15.90    6.10
   7 -14   1   27.80    7.70
   7 -14   1   16.00    6.50
  -8  14  -1    8.60    6.50
  -8  14  -1    6.90    7.20
   8 -14   1   -6.90    7.10
   8 -14   1    5.70    7.80
  -9  14  -1   13.60    8.10
   9 -14   1   13.00    9.00
   9 -14   1   -3.80    7.80
 -10  14  -1   17.10    8.60
  10 -14   1    9.80    9.50
  10 -14   1    6.70   10.00
 -11  14  -1  -12.00    8.70
  11 -14   1    5.60   10.50
 -12  14  -1   18.40   10.30
  12 -14   1   17.80   14.00
 -13  14  -1   -4.00   12.10
  13 -14   1  -35.00   14.30
  14 -14   1   20.30   19.60
 -15 -13   1   -0.90   13.80
 -15 -13   1   -2.00    9.40
 -14 -13   1    3.40   13.40
 -14 -13   1   13.20   11.80
 -14 -13   1    3.10    8.30
 -13 -13   1    0.30    7.00
 -13 -13   1  -11.60    9.70
 -13 -13   1   10.30   11.00
 -12 -13   1   -2.00    6.10
 -12 -13   1    0.60    9.50
 -12 -13   1    0.60    8.60
  11  13  -1   -0.80    6.70
 -11 -13   1   -3.40    7.90
  10  13  -1    2.00    6.30
 -10 -13   1    2.20    5.10
 -10 -13   1   -3.20    6.70
   9  13  -1    4.30    5.80
  -9 -13   1    2.50    4.40
  -9 -13   1    3.50    6.10
  -9 -13   1    5.90    5.60
   8  13  -1  178.08   11.60
  -8 -13   1  184.28   12.70
  -8 -13   1  158.88   11.20
  -8 -13   1  159.48   16.80
  -8 -13   1  161.78   10.10
   7  13  -1   86.29    9.10
  -7 -13   1  107.49   11.00
  -7 -13   1   91.69    9.00
  -7 -13   1   99.99    7.90
  -7 -13   1   89.09    8.40
   6  13  -1  164.38   10.60
  -6 -13   1  178.08   10.10
  -6 -13   1  181.18    9.80
  -6 -13   1  185.08   10.00
  -6 -13   1  167.28   11.40
   5  13  -1   38.10    5.60
  -5 -13   1   43.80    5.10
  -5 -13   1   49.10    5.90
  -5 -13   1   51.99    6.80
  -5 -13   1   38.90    5.10
   4  13  -1   48.50    6.30
   4  13  -1   54.09    6.10
  -4 -13   1   28.40    4.80
  -4 -13   1   43.00    5.20
  -4 -13   1   32.00    4.10
   3  13  -1    2.80    2.80
   3  13  -1    1.20    3.40
   3  13  -1   -1.10    2.70
  -3 -13   1    1.90    1.90
  -3 -13   1    3.70    2.70
  -3 -13   1    5.80    3.10
   2  13  -1   44.50    5.80
   2  13  -1   44.50    3.90
  -2 -13   1   43.40    5.40
  -2 -13   1   49.00    5.70
  -2 -13   1   33.40    3.00
   1  13  -1   54.59    5.60
   1  13  -1   50.39    6.40
   1  13  -1   51.59    3.60
  -1 -13   1   48.80    3.10
  -1 -13   1   51.09    7.00
  -1 -13   1   59.29    5.70
   0  13  -1   23.40    4.30
   0  13  -1   25.90    5.00
   0  13  -1   22.90    2.90
   0 -13   1   28.10    2.80
   0 -13   1   24.00    4.80
   0 -13   1   24.40    4.40
  -1  13  -1   57.29    3.90
  -1  13  -1   68.39    6.50
   1 -13   1   63.09    7.20
   1 -13   1   71.69    4.20
   1 -13   1   63.99    6.70
  -2  13  -1   52.89    6.50
  -2  13  -1   46.00    3.50
   2 -13   1   53.69    4.50
   2 -13   1   53.89    6.80
  -3  13  -1 1035.10   28.00
  -3  13  -1 1028.70   31.90
   3 -13   1  990.40   32.40
   3 -13   1  981.90   29.60
   3 -13   1  998.40   31.30
  -4  13  -1  903.01   30.30
  -4  13  -1  944.31   27.00
   4 -13   1  936.31   28.80
   4 -13   1  929.71   29.80
  -5  13  -1   14.70    5.10
  -5  13  -1   29.70    4.60
   5 -13   1   13.80    4.90
   5 -13   1    8.50    5.20
   5 -13   1   15.50    4.50
  -6  13  -1  353.06   14.90
  -6  13  -1  347.67   16.60
   6 -13   1  341.87   15.70
   6 -13   1  341.27   17.30
   6 -13   1  334.87   16.10
  -7  13  -1   -3.20    5.50
  -7  13  -1    3.40    6.20
   7 -13   1   16.60    6.00
   7 -13   1    7.40    6.40
   7 -13   1    4.30    5.90
  -8  13  -1    5.50    6.70
  -8  13  -1   -8.10    6.10
   8 -13   1   11.80    6.50
   8 -13   1  -10.20    6.40
   8 -13   1    2.40    7.40
   9 -13   1   34.50    9.40
   9 -13   1    5.80    8.30
 -10  13  -1   -1.40    7.70
  10 -13   1   -8.60    9.30
  10 -13   1    1.40    9.70
 -11  13  -1    5.70    8.30
  11 -13   1   -4.70    9.80
  11 -13   1  -25.90   12.30
 -12  13  -1  -12.90    9.30
  12 -13   1    6.40   11.70
  12 -13   1   19.00   12.40
 -13  13  -1   -6.00   10.80
  13 -13   1  -16.20   15.50
  14 -13   1  -11.70   16.50
 -15 -12   1    1.80    8.60
 -15 -12   1   16.60   15.10
 -14 -12   1  -17.50   11.70
 -14 -12   1   16.80    7.80
 -14 -12   1   21.50   12.70
 -13 -12   1    3.70   10.90
 -13 -12   1   -6.40   10.10
 -13 -12   1    0.30    6.60
 -12 -12   1    2.50    5.90
 -12 -12   1   -8.60    9.40
 -12 -12   1    7.10    9.00
  11  12  -1   -2.80    6.20
 -11 -12   1   -6.80    7.80
 -11 -12   1   -0.60    4.70
  10  12  -1    5.80    6.00
 -10 -12   1  -11.10    6.30
 -10 -12   1   -0.80    4.40
 -10 -12   1    1.50    6.80
   9  12  -1   28.20    6.30
  -9 -12   1   12.80    6.20
  -9 -12   1   24.60    4.80
  -9 -12   1   23.10    6.50
  -8 -12   1    5.10    3.80
  -8 -12   1   13.10    5.30
  -8 -12   1    0.90    7.40
   7  12  -1    8.00    4.30
  -7 -12   1   10.50    6.90
  -7 -12   1    0.20    4.10
  -7 -12   1   -2.50    3.90
  -7 -12   1    4.50    3.40
   6  12  -1  144.19    9.30
  -6 -12   1  156.68    9.50
  -6 -12   1  144.09    8.40
  -6 -12   1  144.89   10.90
  -6 -12   1  147.89    9.00
   5  12  -1    2.80    3.40
  -5 -12   1    4.00    4.60
  -5 -12   1    2.70    3.00
  -5 -12   1    2.50    2.50
  -5 -12   1    3.80    3.00
   4  12  -1   -0.40    3.30
   4  12  -1    4.10    3.40
  -4 -12   1    0.10    2.70
  -4 -12   1   -2.60    2.10
  -4 -12   1   -2.50    2.30
   3  12  -1  112.09    6.70
   3  12  -1  110.09    6.50
  -3 -12   1  115.99    7.10
  -3 -12   1  108.79    5.60
  -3 -12   1  111.89    7.10
   2  12  -1   55.29    4.10
   2  12  -1   57.59    5.10
   2  12  -1   61.59    5.90
  -2 -12   1   55.29    3.60
  -2 -12   1   53.99    5.50
  -2 -12   1   57.69    5.70
   1  12  -1  192.88    9.20
   1  12  -1  195.18   10.10
  -1 -12   1  188.08    6.90
  -1 -12   1  202.58    9.70
  -1 -12   1  205.18   11.70
   0  12  -1   94.39    7.20
   0  12  -1   94.99    6.60
   0  12  -1   94.59    4.20
   0 -12   1   92.29    4.30
   0 -12   1   97.69    7.00
   0 -12   1  116.19    7.70
  -1  12  -1   20.30    2.40
  -1  12  -1   29.30    4.70
   1 -12   1   26.40    2.90
   1 -12   1   28.70    4.60
   1 -12   1   30.20    5.00
  -2  12  -1   38.80    3.50
  -2  12  -1   34.20    4.80
   2 -12   1   44.20    5.80
   2 -12   1   49.40    6.20
   2 -12   1   34.60    3.70
  -3  12  -1   34.90    3.60
  -3  12  -1   28.10    5.20
   3 -12   1   28.30    5.30
   3 -12   1   28.80    5.40
   3 -12   1   24.00    3.90
  -4  12  -1   24.80    5.30
  -4  12  -1   24.60    3.90
   4 -12   1   33.70    5.70
   4 -12   1   24.70    4.70
  -5  12  -1    4.50    4.10
  -5  12  -1    0.90    3.80
   5 -12   1   -4.50    4.40
   5 -12   1    9.90    4.00
   5 -12   1   -0.40    4.20
  -6  12  -1   43.30    6.20
  -6  12  -1   33.40    6.20
   6 -12   1   48.00    7.40
   6 -12   1   43.40    6.60
   6 -12   1   37.90    6.70
  -7  12  -1   12.60    5.90
  -7  12  -1   23.80    5.90
   7 -12   1   18.30    6.30
   7 -12   1   14.60    5.20
   7 -12   1   11.70    6.20
  -8  12  -1    3.80    6.40
  -8  12  -1    5.40    6.80
   8 -12   1    3.00    7.00
   8 -12   1    9.50    6.10
   8 -12   1    3.70    6.50
  -9  12  -1    5.00   10.50
   9 -12   1   -4.40    8.30
   9 -12   1   12.80    8.20
 -10  12  -1   -2.90    7.70
  10 -12   1   -5.00    8.30
  10 -12   1  -13.40    8.40
 -11  12  -1   -5.60    8.00
  11 -12   1   33.00   11.90
  11 -12   1   -3.50    9.70
 -12  12  -1    6.70    9.30
  12 -12   1    8.80   14.30
  12 -12   1    9.30   10.50
 -13  12  -1    0.90   10.10
  13 -12   1    9.80   13.90
  14 -12   1   -0.30   17.30
  15 -12   1   -5.30   19.20
 -15 -11   1   -6.70   13.40
 -15 -11   1   21.50    8.70
 -14 -11   1    5.80   11.70
 -14 -11   1    2.00    7.30
 -14 -11   1    0.50   12.30
 -13 -11   1    3.00   10.70
 -13 -11   1    2.90   10.00
 -13 -11   1   -4.20    6.10
 -12 -11   1    3.80    9.10
 -12 -11   1   -8.80    8.40
 -12 -11   1   -2.60    5.60
 -11 -11   1    3.20    7.30
 -11 -11   1    0.00    7.90
 -11 -11   1   -0.90    4.70
  10  11  -1   23.40    6.00
 -10 -11   1    7.10    4.40
 -10 -11   1   16.30    7.30
 -10 -11   1    7.50    6.90
   9  11  -1   -1.10    4.70
  -9 -11   1    1.30    5.30
  -9 -11   1   -2.70    3.60
  -9 -11   1    2.20    5.60
   8  11  -1  331.57   15.90
  -8 -11   1  332.67   13.50
  -8 -11   1  309.37   18.20
  -8 -11   1  288.07   17.20
  -8 -11   1  318.07   15.30
   7  11  -1    2.40    4.10
  -7 -11   1    4.60    3.20
  -7 -11   1    7.00    4.40
  -7 -11   1    7.40    6.20
  -7 -11   1    5.40    3.90
   6  11  -1   33.40    5.10
  -6 -11   1   22.10    3.90
  -6 -11   1   16.30    4.00
  -6 -11   1   30.20    4.20
  -6 -11   1   29.90    6.50
   5  11  -1 1075.69   31.40
  -5 -11   1 1027.10   30.50
  -5 -11   1 1016.30   30.70
  -5 -11   1 1035.30   32.50
  -5 -11   1 1054.29   30.80
   4  11  -1   -1.00    3.10
   4  11  -1    3.30    3.00
  -4 -11   1   -1.10    2.40
  -4 -11   1    1.10    2.40
  -4 -11   1   -2.90    2.30
   3  11  -1    7.60    2.70
   3  11  -1   -2.20    2.50
   3  11  -1    2.70    2.50
  -3 -11   1    1.10    2.50
  -3 -11   1   11.70    3.00
  -3 -11   1    7.50    2.30
   2  11  -1   40.10    4.90
   2  11  -1   29.50    3.80
   2  11  -1   28.60    3.30
  -2 -11   1   23.10    3.50
  -2 -11   1   23.90    3.40
  -2 -11   1   27.80    2.70
   1  11  -1  403.06   14.20
   1  11  -1  405.66   12.40
   1  11  -1  401.56   15.10
  -1 -11   1  407.56   15.00
  -1 -11   1  394.16   14.50
   0  11  -1  305.67    9.30
   0  11  -1  313.07   12.30
   0  11  -1  298.57   12.70
   0 -11   1  298.97    9.60
   0 -11   1  310.57   12.40
   0 -11   1  303.97   12.60
  -1  11  -1  315.17    9.40
  -1  11  -1  291.77   12.20
   1 -11   1  269.97   10.30
   1 -11   1  301.07   12.80
   1 -11   1  304.17   12.30
  -2  11  -1  103.69    7.10
  -2  11  -1  100.49    4.80
   2 -11   1   95.39    7.40
   2 -11   1  100.69    5.60
   2 -11   1   93.89    7.40
  -3  11  -1  124.69    8.40
  -3  11  -1  141.29    6.50
   3 -11   1  124.09    7.30
   3 -11   1  122.49    8.20
   3 -11   1  117.49    8.80
  -4  11  -1   -0.20    3.10
  -4  11  -1   -9.70    3.60
   4 -11   1   -1.80    3.20
   4 -11   1    4.70    3.90
   4 -11   1   -1.90    3.50
  -5  11  -1    1.60    4.00
  -5  11  -1    6.00    4.00
   5 -11   1    0.10    4.40
   5 -11   1    2.10    3.80
   5 -11   1    5.40    4.00
  -6  11  -1   -1.20    4.50
  -6  11  -1    0.30    4.00
   6 -11   1   -3.70    4.00
   6 -11   1   -5.10    4.50
   6 -11   1   -7.50    4.50
  -7  11  -1  133.99    9.80
  -7  11  -1  114.09   10.80
   7 -11   1  106.49   11.20
   7 -11   1  109.89    9.70
   7 -11   1  101.99   11.10
  -8  11  -1   -2.20    6.40
  -8  11  -1   -2.90    5.90
   8 -11   1    1.40    6.50
   8 -11   1    1.50    7.10
   8 -11   1    1.60    5.50
  -9  11  -1   -7.20    6.60
   9 -11   1   -6.60    7.20
   9 -11   1   10.50    8.50
 -10  11  -1   -5.10    7.20
  10 -11   1   -5.00    8.80
  10 -11   1    9.40    8.40
 -11  11  -1   10.50    8.30
  11 -11   1   27.60   11.40
  11 -11   1   -1.80    9.30
 -12  11  -1   16.30    9.50
  12 -11   1   11.80    9.30
 -13  11  -1    8.20   10.50
  13 -11   1   24.60   15.50
  14 -11   1   -4.90   19.20
  15 -11   1   52.49   20.00
 -15 -10   1   11.40    8.00
 -15 -10   1  -12.20   13.90
 -14 -10   1   -7.60   10.60
 -14 -10   1   14.70   12.10
 -14 -10   1   17.30    7.70
 -13 -10   1    0.20   10.10
 -13 -10   1    5.80    5.80
 -13 -10   1   25.00   10.90
 -12 -10   1    0.40    8.30
 -12 -10   1   -5.50    8.50
 -12 -10   1   -5.30    5.10
 -11 -10   1    6.10    4.90
 -11 -10   1   10.90    7.90
  10  10  -1   22.90    5.70
 -10 -10   1   23.20    7.40
 -10 -10   1   26.50    7.30
 -10 -10   1   28.50    4.90
   9  10  -1    7.30    4.60
  -9 -10   1   -1.20    5.10
  -9 -10   1   -1.30    3.40
  -9 -10   1   -7.00    4.90
   8  10  -1   61.69    6.40
  -8 -10   1   56.99    9.40
  -8 -10   1   65.39    6.50
  -8 -10   1   63.99    7.90
  -8 -10   1   71.59    8.50
   7  10  -1  497.65   17.80
  -7 -10   1  514.55   18.70
  -7 -10   1  502.35   17.40
  -7 -10   1  512.55   19.30
  -7 -10   1  513.45   21.50
   6  10  -1   62.49    6.10
  -6 -10   1   67.69    6.30
  -6 -10   1   60.89    6.10
  -6 -10   1   68.69    8.10
  -6 -10   1   53.49    5.30
   5  10  -1  347.47   13.50
  -5 -10   1  371.66   13.00
  -5 -10   1  351.36   13.10
  -5 -10   1  343.47   13.50
  -5 -10   1  333.67   14.70
   4  10  -1   14.30    3.70
   4  10  -1   15.20    3.70
  -4 -10   1   12.90    2.80
  -4 -10   1   16.20    2.90
  -4 -10   1   14.00    3.00
  -4 -10   1   14.70    3.80
   3  10  -1   13.90    3.20
   3  10  -1    5.70    2.60
   3  10  -1   14.30    3.10
  -3 -10   1   14.80    2.40
  -3 -10   1   16.40    3.00
  -3 -10   1    7.70    2.70
   2  10  -1   30.70    3.80
   2  10  -1   30.50    3.80
   2  10  -1   28.20    4.00
  -2 -10   1   29.30    3.80
  -2 -10   1   30.90    2.80
  -2 -10   1   27.40    3.90
   1  10  -1    5.80    2.60
   1  10  -1   -0.60    1.20
   1  10  -1    2.80    2.10
  -1 -10   1    1.50    2.30
  -1 -10   1    0.60    2.50
  -1 -10   1    1.30    1.20
   0  10  -1   68.49    5.40
   0  10  -1   66.69    3.20
   0 -10   1   56.69    5.30
   0 -10   1   68.09    3.40
   0 -10   1   59.59    5.30
  -1  10  -1  547.75   15.20
  -1  10  -1  536.75   18.10
   1 -10   1  528.75   15.60
   1 -10   1  543.05   18.60
   1 -10   1  558.84   18.40
  -2  10  -1   10.80    3.10
  -2  10  -1    9.20    2.00
   2 -10   1   10.40    3.20
   2 -10   1    7.60    3.20
  -3  10  -1  444.26   14.10
  -3  10  -1  441.46   16.30
   3 -10   1  413.56   14.90
   3 -10   1  430.56   16.40
  -4  10  -1  371.16   15.10
  -4  10  -1  369.06   13.40
   4 -10   1  362.86   14.30
   4 -10   1  382.46   15.60
   4 -10   1  369.16   14.80
  -5  10  -1  292.87   12.30
  -5  10  -1  277.87   13.30
   5 -10   1  276.57   13.90
   5 -10   1  288.17   13.20
  -6  10  -1    7.70    4.50
  -6  10  -1    7.00    5.10
   6 -10   1   18.00    5.30
   6 -10   1    9.00    5.20
  -7  10  -1   39.20    6.90
  -7  10  -1   39.90    7.50
   7 -10   1   42.70    7.10
   7 -10   1   50.49    6.80
   7 -10   1   51.89    8.20
  -8  10  -1   -8.10    6.00
  -8  10  -1   -2.10    6.40
   8 -10   1    6.60    5.10
   8 -10   1   -9.20    5.80
   8 -10   1    2.20    6.80
  -9  10  -1    6.90    7.10
   9 -10   1   10.60    7.80
   9 -10   1    6.80    7.40
 -10  10  -1   20.80    7.40
  10 -10   1    4.40    8.40
  10 -10   1   26.90    9.50
 -11  10  -1    1.90    7.60
  11 -10   1  -15.00    8.50
  11 -10   1    3.60    9.90
 -12  10  -1   11.40    9.00
  12 -10   1    2.80    9.40
 -13  10  -1    5.60   10.20
  13 -10   1  -17.30   13.90
  14 -10   1  -20.00   15.50
  15 -10   1  -16.90   21.30
 -15  -9   1   -8.50   12.80
 -15  -9   1    3.70   17.00
 -15  -9   1   -2.70    7.40
 -14  -9   1   23.60   12.70
 -14  -9   1   -5.10    6.20
 -14  -9   1   10.60   10.80
 -13  -9   1   -3.50    5.40
 -13  -9   1   10.40   10.10
 -13  -9   1    9.80    9.70
 -12  -9   1    8.80    8.40
 -12  -9   1   -1.20    5.20
 -12  -9   1    7.00    8.70
 -11  -9   1   -7.50    7.90
 -11  -9   1   -3.90    4.40
 -11  -9   1   -4.10    7.10
  10   9  -1    1.30    4.60
 -10  -9   1   -2.80    3.60
 -10  -9   1   -3.80    5.80
 -10  -9   1   -2.30    5.80
   9   9  -1   21.90    4.50
  -9  -9   1   18.30    4.10
  -9  -9   1   22.80    6.30
  -9  -9   1   24.00    5.80
   8   9  -1   48.60    5.50
  -8  -9   1   50.09    7.20
  -8  -9   1   36.80    8.50
  -8  -9   1   43.00    5.30
  -8  -9   1   50.49    6.80
   7   9  -1    5.60    3.50
  -7  -9   1    3.10    4.00
  -7  -9   1   10.00    3.10
  -7  -9   1    7.70    6.10
  -7  -9   1   12.70    4.30
   6   9  -1  123.69    7.30
  -6  -9   1  129.29    7.70
  -6  -9   1  125.09    9.80
  -6  -9   1  130.09    8.30
  -6  -9   1  133.39    7.10
   5   9  -1   13.70    3.20
  -5  -9   1   13.10    2.80
  -5  -9   1   13.90    3.50
  -5  -9   1   12.90    3.10
  -5  -9   1   16.30    4.20
   4   9  -1   19.50    3.80
   4   9  -1   15.00    3.40
  -4  -9   1   13.70    2.80
  -4  -9   1   13.90    3.60
  -4  -9   1   14.00    2.50
  -4  -9   1   19.70    3.40
   3   9  -1  154.48    7.20
   3   9  -1  145.49    6.80
   3   9  -1  140.79    7.50
  -3  -9   1  140.29    6.90
  -3  -9   1  143.69    6.40
  -3  -9   1  142.49    7.00
   2   9  -1    3.60    1.90
   2   9  -1   -0.30    1.60
   2   9  -1   -2.30    2.10
  -2  -9   1    6.00    2.00
   1   9  -1    3.00    1.40
   1   9  -1    3.60    2.20
   1   9  -1   -0.40    2.00
  -1  -9   1    3.60    2.30
  -1  -9   1    1.40    2.00
  -1  -9   1    2.40    1.10
   0   9  -1    0.20    0.90
   0   9  -1    0.50    1.80
   0  -9   1    4.00    2.30
   0  -9   1    0.60    1.00
   0  -9   1   -0.20    2.10
  -1   9  -1  119.59    4.40
  -1   9  -1  103.59    6.50
   1  -9   1  109.89    6.70
   1  -9   1  101.69    6.70
   1  -9   1  105.89    4.60
  -2   9  -1    3.00    2.50
  -2   9  -1    6.20    1.90
   2  -9   1    2.30    2.80
   2  -9   1    6.50    2.80
   2  -9   1    4.70    2.30
  -3   9  -1   -0.20    2.70
   3  -9   1    1.50    2.70
   3  -9   1    0.40    2.30
  -4   9  -1  439.06   16.30
  -4   9  -1  418.66   14.80
   4  -9   1  407.46   16.40
   4  -9   1  403.06   15.30
  -5   9  -1    3.00    3.30
  -5   9  -1   -1.60    3.70
   5  -9   1    4.90    4.20
   5  -9   1    4.60    3.90
  -6   9  -1  135.49    9.50
  -6   9  -1  145.89   10.10
   6  -9   1  148.69   10.70
   6  -9   1  124.09    9.70
  -7   9  -1   11.60    5.60
  -7   9  -1    5.50    4.80
   7  -9   1    8.40    5.00
   7  -9   1   -1.00    5.30
  -8   9  -1   41.90    7.90
  -8   9  -1   43.00    7.90
   8  -9   1   44.00    7.70
   8  -9   1   53.09    9.20
  -9   9  -1    7.90    9.90
  -9   9  -1    7.70    6.40
   9  -9   1    9.80    7.50
   9  -9   1   17.60    6.80
 -10   9  -1    2.70    6.80
  10  -9   1   -9.50    7.10
  10  -9   1   -7.20    8.80
 -11   9  -1   16.10    8.10
  11  -9   1    1.00    7.90
  11  -9   1   17.50   11.40
 -12   9  -1    1.70    8.90
  12  -9   1   10.50    8.50
 -13   9  -1   -8.20    9.60
  13  -9   1   11.50   13.90
 -14   9  -1    8.40   11.70
  14  -9   1   13.50   16.80
  15  -9   1   28.70   19.70
 -15  -8   1   -5.90   14.80
 -15  -8   1   -6.00   11.90
 -15  -8   1    5.00    7.20
 -14  -8   1   -5.00   10.50
 -14  -8   1    6.40   12.50
 -14  -8   1    2.20    5.90
 -13  -8   1    1.10    5.40
 -13  -8   1   -7.80    9.10
 -13  -8   1   -2.60    9.20
 -12  -8   1  -10.30    8.10
 -12  -8   1   -7.90    7.90
 -12  -8   1   -3.50    4.80
 -11  -8   1   18.10    8.10
 -11  -8   1    2.50    7.00
  10   8  -1   15.90    4.40
 -10  -8   1   17.50    6.60
 -10  -8   1   24.20    7.50
 -10  -8   1   10.00    3.80
   9   8  -1   38.10    5.00
  -9  -8   1   40.20    5.00
  -9  -8   1   26.10    6.90
  -9  -8   1   32.90    6.30
   8   8  -1    9.30    3.70
  -8  -8   1   -8.20    6.80
  -8  -8   1    6.50    4.90
  -8  -8   1   -0.40    4.20
  -8  -8   1    6.00    3.20
   7   8  -1   32.80    4.20
  -7  -8   1   24.80    3.80
  -7  -8   1   32.20    5.80
  -7  -8   1   27.80    7.80
  -7  -8   1   17.00    6.80
   6   8  -1   84.59    6.10
  -6  -8   1   79.19    5.50
  -6  -8   1   84.19    6.40
  -6  -8   1   69.79    8.20
  -6  -8   1   72.79    6.60
   5   8  -1  287.87   11.00
  -5  -8   1  281.17   10.60
  -5  -8   1  294.77   11.10
  -5  -8   1  291.27   11.90
  -5  -8   1  305.77   13.00
   4   8  -1  316.77   11.50
  -4  -8   1  306.87   11.20
  -4  -8   1  336.17   11.90
  -4  -8   1  312.07   11.10
  -4  -8   1  317.87   12.50
   3   8  -1   37.80    3.40
   3   8  -1   30.10    3.80
  -3  -8   1   27.40    3.40
  -3  -8   1   31.00    3.50
  -3  -8   1   29.90    3.40
   2   8  -1  146.59    6.40
   2   8  -1  143.59    6.00
  -2  -8   1  150.48    6.80
  -2  -8   1  140.09    6.90
  -2  -8   1  142.59    5.70
   1   8  -1  650.63   19.40
   1   8  -1  659.73   17.80
   1   8  -1  654.83   20.00
  -1  -8   1  650.13   19.70
  -1  -8   1  636.74   19.60
  -1  -8   1  631.94   17.50
   0   8  -1  738.93   21.80
   0   8  -1  732.83   19.40
   0  -8   1  702.63   22.00
   0  -8   1  720.43   19.40
   0  -8   1  747.33   22.00
  -1   8  -1   97.69    4.00
  -1   8  -1   87.69    5.90
   1  -8   1   92.49    6.10
   1  -8   1   96.09    6.00
   1  -8   1   95.19    4.20
  -2   8  -1  954.90   26.10
  -2   8  -1  950.70   28.40
   2  -8   1  985.10   27.00
   2  -8   1  964.70   28.70
  -3   8  -1   91.59    5.30
  -3   8  -1   74.49    6.30
   3  -8   1   86.39    5.70
  -4   8  -1  433.06   15.00
  -4   8  -1  428.46   16.10
   4  -8   1  441.56   16.40
   4  -8   1  423.96   15.60
  -5   8  -1   78.79    7.00
  -5   8  -1   75.49    7.30
   5  -8   1   82.69    7.70
   5  -8   1   67.79    7.00
  -6   8  -1  193.48   10.80
  -6   8  -1  152.88    9.90
   6  -8   1  163.68   10.70
   6  -8   1  158.08   10.80
  -7   8  -1   -1.00    4.50
  -7   8  -1    1.50    5.40
   7  -8   1   10.90    5.50
   7  -8   1   -3.10    4.60
  -8   8  -1   -9.30    6.00
  -8   8  -1   -0.40    5.70
   8  -8   1    7.90    6.40
   8  -8   1   -5.60    5.70
  -9   8  -1  -11.10    8.00
  -9   8  -1   -6.30    5.80
   9  -8   1   -1.70    8.00
   9  -8   1   -8.50    6.00
 -10   8  -1   -2.20    6.40
  10  -8   1   21.60    9.00
  10  -8   1    0.60    7.10
 -11   8  -1    8.00    7.70
  11  -8   1   -0.60    7.20
  11  -8   1    1.00   10.20
 -12   8  -1    4.70    8.50
  12  -8   1    5.40    7.30
 -13   8  -1    6.80    9.70
  13  -8   1  -10.80   13.70
 -14   8  -1    9.90   11.20
  14  -8   1   10.90   16.40
  15  -8   1   -7.00   18.20
 -15  -7   1    6.80   10.40
 -15  -7   1   -4.20   13.30
 -15  -7   1    9.10    6.90
 -14  -7   1   -1.20    9.70
 -14  -7   1    2.20   11.30
 -14  -7   1   -0.50    5.80
 -13  -7   1    9.40    5.20
 -13  -7   1    5.60   10.60
 -13  -7   1   -2.90    8.80
 -12  -7   1    4.30    7.90
 -12  -7   1    4.80    4.80
 -12  -7   1    0.10    8.20
 -11  -7   1   21.70    7.40
 -11  -7   1   20.20    7.20
 -11  -7   1   11.10    7.70
  10   7  -1    7.00    3.60
 -10  -7   1   10.70    6.10
 -10  -7   1    5.00    3.60
 -10  -7   1    3.30    5.90
   9   7  -1   46.10    4.70
  -9  -7   1   44.00    7.10
  -9  -7   1   29.40   11.70
  -9  -7   1   40.40    6.60
  -9  -7   1   35.70    4.90
   8   7  -1  197.48    9.00
  -8  -7   1  192.08   11.70
  -8  -7   1  198.38    9.10
  -8  -7   1  197.78   11.10
  -8  -7   1  188.28   13.60
   7   7  -1   -0.10    3.10
  -7  -7   1    2.20    5.60
  -7  -7   1   -3.30    3.60
  -7  -7   1    2.80    3.90
  -7  -7   1    2.10    2.20
   6   7  -1  391.16   13.20
  -6  -7   1  375.96   16.30
  -6  -7   1  381.26   12.90
  -6  -7   1  381.76   13.80
  -6  -7   1  382.46   15.30
   5   7  -1 1237.98   33.60
  -5  -7   1 1180.38   33.30
  -5  -7   1 1273.17   36.50
  -5  -7   1 1242.08   35.40
  -5  -7   1 1184.58   33.60
   4   7  -1    1.30    2.00
  -4  -7   1    0.70    1.70
  -4  -7   1   -1.10    2.80
  -4  -7   1    1.60    2.20
  -4  -7   1    2.40    1.70
   3   7  -1  592.24   17.30
   3   7  -1  579.44   17.40
   3   7  -1  551.44   16.40
  -3  -7   1  504.05   17.80
  -3  -7   1  555.94   16.70
  -3  -7   1  550.34   16.70
   2   7  -1 1115.09   29.80
   2   7  -1 1148.79   29.80
  -2  -7   1 1039.10   30.00
  -2  -7   1 1072.59   30.10
  -2  -7   1 1124.29   29.30
   1   7  -1  392.96   11.10
   1   7  -1  377.46   12.80
   1   7  -1  401.76   12.50
  -1  -7   1  366.16   12.50
  -1  -7   1  383.16   10.90
  -1  -7   1  378.56   12.60
   0   7  -1  353.26    9.70
   0   7  -1  343.07   11.70
   0  -7   1  341.57   12.00
   0  -7   1  332.67   11.70
   0  -7   1  335.77    9.80
  -1   7  -1    0.30    1.80
  -1   7  -1    4.30    1.20
   1  -7   1    1.50    1.10
   1  -7   1    2.30    2.00
  -2   7  -1 6129.59  149.88
  -2   7  -1 6324.97  152.28
   2  -7   1 5750.52  151.98
   2  -7   1 5826.72  150.38
  -3   7  -1   54.89    4.30
  -3   7  -1   39.30    4.90
  -4   7  -1  356.36   13.80
  -4   7  -1  350.06   13.00
   4  -7   1  348.97   14.00
   4  -7   1  338.27   13.50
  -5   7  -1  142.09    8.50
  -5   7  -1  137.29    8.70
   5  -7   1  133.29    9.10
   5  -7   1  124.39    8.60
  -6   7  -1  170.18   10.40
  -6   7  -1  169.58   10.30
   6  -7   1  173.08   10.50
   6  -7   1  188.08   11.10
  -7   7  -1   23.00    5.70
  -7   7  -1   13.90    6.20
   7  -7   1   19.30    5.50
   7  -7   1   23.60    6.30
  -8   7  -1    2.50    6.30
  -8   7  -1  -10.60    6.10
   8  -7   1    4.70    5.60
   8  -7   1   -0.70    6.10
  -9   7  -1    5.30    8.30
  -9   7  -1   -3.10    6.30
   9  -7   1   -9.70    5.80
   9  -7   1    6.10    8.00
 -10   7  -1    6.40    6.40
  10  -7   1   -5.70    6.20
  10  -7   1   -2.60    9.00
 -11   7  -1   32.20    8.30
  11  -7   1   15.40    6.60
  11  -7   1   35.10   11.80
 -12   7  -1    2.80    8.30
  12  -7   1    4.70    6.70
 -13   7  -1   -4.70    9.50
  13  -7   1   10.60   13.60
 -14   7  -1   -7.60   10.50
  14  -7   1  -20.10   17.40
  15  -7   1   -4.20   17.30
 -15  -6   1    4.30    9.70
 -15  -6   1   -7.60    6.10
 -15  -6   1   22.50   13.90
 -14  -6   1   -6.40   11.70
 -14  -6   1   11.60    9.20
 -14  -6   1   -0.40    5.70
 -13  -6   1    5.10   10.00
 -13  -6   1   -2.60    4.80
 -13  -6   1    5.60    8.70
 -12  -6   1   49.00    6.10
 -12  -6   1   35.30    9.50
 -12  -6   1   42.30    8.80
 -11  -6   1   10.40    4.20
 -11  -6   1    1.60    6.40
 -11  -6   1    3.50    7.40
  10   6  -1   47.30    9.50
 -10  -6   1   46.20    8.20
 -10  -6   1   42.20    7.00
   9   6  -1    6.10    6.10
   9   6  -1   21.90    3.60
  -9  -6   1    8.70    8.60
  -9  -6   1   20.90    6.50
  -9  -6   1   21.90    5.50
   8   6  -1   40.90    4.80
   8   6  -1   32.50    6.60
  -8  -6   1   40.60    5.80
  -8  -6   1   31.60    8.00
  -8  -6   1   26.20    6.00
   7   6  -1    2.00    3.90
  -7  -6   1    5.60    5.70
  -7  -6   1    4.30    4.10
  -7  -6   1    2.20    3.00
   6   6  -1   24.30    3.40
  -6  -6   1   18.80    5.30
  -6  -6   1   28.90    4.10
  -6  -6   1   28.20    4.70
  -6  -6   1   23.50    3.10
   5   6  -1  447.36   14.00
  -5  -6   1  459.35   16.80
  -5  -6   1  440.26   14.20
  -5  -6   1  434.86   15.80
  -5  -6   1  437.56   13.90
   4   6  -1   43.30    3.70
  -4  -6   1   39.80    3.20
  -4  -6   1   52.59    5.10
  -4  -6   1   42.40    3.40
  -4  -6   1   38.40    4.20
   3   6  -1 2637.94   68.19
   3   6  -1 2678.23   67.49
  -3  -6   1 2562.34   66.99
  -3  -6   1 2611.84   67.19
  -3  -6   1 2644.84   69.19
   2   6  -1 4309.27  108.89
   2   6  -1 4432.06  109.09
  -2  -6   1 4356.16  108.69
  -2  -6   1 4315.37  109.29
  -2  -6   1 4301.07  109.19
   1   6  -1    2.00    1.30
   1   6  -1    0.10    1.50
   1   6  -1    0.70    0.80
  -1  -6   1    1.00    1.40
  -1  -6   1    1.20    1.40
  -1  -6   1    1.20    0.70
   0   6  -1  467.25   12.60
   0   6  -1  482.05   14.60
   0  -6   1  440.86   14.40
   0  -6   1  478.35   12.70
   0  -6   1  463.05   14.70
  -1   6  -1   27.30    2.10
  -1   6  -1   27.20    3.40
   1  -6   1   24.00    2.10
   1  -6   1   28.00    3.50
  -2   6  -1 3603.04   90.29
  -2   6  -1 3661.23   91.89
   2  -6   1 3455.95   90.59
  -3   6  -1    9.90    2.60
  -3   6  -1    5.40    2.50
   3  -6   1    5.70    3.30
   3  -6   1    7.70    2.80
  -4   6  -1   14.30    3.20
  -4   6  -1   12.60    3.10
   4  -6   1   17.00    3.90
   4  -6   1   11.20    3.50
  -5   6  -1   46.20    5.80
  -5   6  -1   34.90    5.40
   5  -6   1   49.10    6.00
   5  -6   1   30.50    5.20
  -6   6  -1   64.19    7.40
  -6   6  -1   60.69    7.10
   6  -6   1   64.69    7.60
   6  -6   1   61.19    7.60
  -7   6  -1    1.80    4.60
  -7   6  -1   -1.20    5.50
   7  -6   1    5.50    4.70
   7  -6   1    4.50    5.60
  -8   6  -1    7.60    7.20
   8  -6   1    9.10    6.60
   8  -6   1    9.10    6.10
  -9   6  -1   47.70   10.40
  -9   6  -1   45.00    7.80
   9  -6   1   52.29    9.80
   9  -6   1   42.20    7.00
 -10   6  -1   -0.60    6.30
  10  -6   1   -5.20    8.10
  10  -6   1   -0.40    6.10
 -11   6  -1   61.69    9.80
  11  -6   1   61.59   12.10
  11  -6   1   34.10    7.00
 -12   6  -1   20.10    8.70
  12  -6   1    4.90    6.40
 -13   6  -1    0.40    8.90
  13  -6   1    9.00   13.40
 -14   6  -1  -20.20   10.40
  14  -6   1  -12.60   16.10
  15  -6   1    7.70   18.40
 -15  -5   1   12.40    6.10
 -15  -5   1   -9.90   13.30
 -15  -5   1   16.40    9.40
 -14  -5   1   17.70    8.60
 -14  -5   1    0.70   11.80
 -14  -5   1   15.10    5.70
 -13  -5   1   17.70   10.20
 -13  -5   1   -2.20    8.00
 -13  -5   1   -0.40    4.80
 -12  -5   1    7.20    7.40
 -12  -5   1    5.60    8.80
 -12  -5   1   -2.00    4.30
  11   5  -1    3.50    8.20
 -11  -5   1    4.30    7.80
 -11  -5   1    7.50    6.40
  10   5  -1   52.49    9.50
 -10  -5   1   60.89    8.00
 -10  -5   1   55.09    9.10
   9   5  -1   35.70    3.60
   9   5  -1   35.20    7.50
  -9  -5   1   33.20    6.30
  -9  -5   1    5.90    9.00
   8   5  -1   75.49    8.70
   8   5  -1   71.99    5.00
  -8  -5   1   68.79    9.80
  -8  -5   1   75.19    7.40
   7   5  -1   24.90    5.30
   7   5  -1   27.90    3.30
  -7  -5   1   34.90    4.70
  -7  -5   1   33.50    7.00
   6   5  -1  104.09    7.80
   6   5  -1  115.89    5.60
  -6  -5   1  123.89    9.10
  -6  -5   1  113.69    6.80
  -6  -5   1  101.99    7.50
   5   5  -1   23.40    2.70
   5   5  -1   19.60    3.80
  -5  -5   1   21.40    3.80
  -5  -5   1   24.30    3.00
  -5  -5   1   20.90    2.70
  -5  -5   1   13.30    4.10
   4   5  -1  548.25   15.60
  -4  -5   1  530.55   17.20
  -4  -5   1  511.95   15.30
  -4  -5   1  530.15   17.60
  -4  -5   1  539.15   15.70
   3   5  -1  265.97    9.00
  -3  -5   1  265.97    9.80
  -3  -5   1  265.17    8.70
  -3  -5   1  267.87    9.50
   2   5  -1 1401.26   36.40
   2   5  -1 1389.26   36.30
   2   5  -1 1379.66   35.90
  -2  -5   1 1421.76   36.40
  -2  -5   1 1333.57   35.90
  -2  -5   1 1354.06   36.10
   1   5  -1 3830.72   97.29
   1   5  -1 3869.41   96.39
  -1  -5   1 4012.00   97.69
  -1  -5   1 3944.51   97.59
  -1  -5   1 3707.43   96.19
   0   5  -1   44.90    3.40
   0   5  -1   45.70    2.00
   0  -5   1   44.60    2.00
   0  -5   1   42.60    3.30
  -1   5  -1  794.82   20.90
  -1   5  -1  797.02   22.70
   1  -5   1  773.02   21.20
   1  -5   1  801.02   22.80
  -2   5  -1  378.16   12.80
  -2   5  -1  384.76   11.90
   2  -5   1  360.86   12.00
  -3   5  -1  204.78    8.80
  -3   5  -1  194.68    8.10
   3  -5   1  184.68    8.70
   3  -5   1  188.48    8.40
  -4   5  -1   87.39    6.30
  -4   5  -1  104.79    6.60
   4  -5   1   99.49    6.90
   4  -5   1   95.29    6.70
  -5   5  -1  208.18   10.20
  -5   5  -1  185.58   10.00
   5  -5   1  198.98   10.20
   5  -5   1  192.58   10.60
  -6   5  -1  233.88   11.90
  -6   5  -1  228.78   11.50
   6  -5   1  194.48   11.60
   6  -5   1  224.58   11.60
  -7   5  -1   98.69    9.40
  -7   5  -1  102.99    9.80
   7  -5   1   90.19    9.60
   7  -5   1   91.19    8.90
  -8   5  -1   -0.20    6.60
   8  -5   1    3.90    6.20
  -9   5  -1    5.90    5.60
  -9   5  -1   -5.60    8.00
   9  -5   1   10.90    6.90
   9  -5   1   -5.60    5.20
 -10   5  -1   43.70    7.90
  10  -5   1   40.40    9.40
  10  -5   1   20.60    6.00
 -11   5  -1   -1.40    7.40
  11  -5   1   16.00    6.00
  11  -5   1   20.90   10.60
 -12   5  -1   22.80    8.80
  12  -5   1    7.70    6.00
 -13   5  -1   16.00    9.40
  13  -5   1   22.80   14.60
 -14   5  -1  -10.00   10.90
  14  -5   1  -10.30   17.40
  15  -5   1   11.40   19.30
 -16  -4   1    3.40   15.90
 -15  -4   1    9.30   14.20
 -15  -4   1   13.80    8.80
 -15  -4   1    5.20    5.80
 -14  -4   1   -0.60    7.90
 -14  -4   1    8.00    5.30
 -14  -4   1   -1.20   11.10
  13   4  -1  -14.20   10.90
 -13  -4   1    5.50    7.50
 -13  -4   1   -3.50    9.80
 -13  -4   1    0.10    4.80
 -12  -4   1   22.90    9.40
 -12  -4   1   31.20    7.80
  11   4  -1   -2.50    7.70
 -11  -4   1   10.00    6.30
  10   4  -1   10.80    7.50
 -10  -4   1   17.10    5.80
   9   4  -1  165.58   12.60
   9   4  -1  174.38    6.40
  -9  -4   1  188.68   11.20
  -9  -4   1  137.29   14.20
   8   4  -1   19.00    2.70
   8   4  -1   17.40    5.30
  -8  -4   1   12.60    6.90
  -8  -4   1   14.00    4.30
   7   4  -1  504.25   14.80
   7   4  -1  503.65   19.30
  -7  -4   1  501.55   17.10
  -7  -4   1  500.15   20.40
   6   4  -1   40.00    3.40
   6   4  -1   36.30    5.40
  -6  -4   1   32.70    5.90
  -6  -4   1   36.70    4.90
   5   4  -1    4.40    1.60
   5   4  -1    0.30    2.60
  -5  -4   1    3.10    3.60
  -5  -4   1    4.20    1.90
   4   4  -1   -1.00    2.00
   4   4  -1    1.00    1.20
  -4  -4   1    0.00    1.00
  -4  -4   1    1.60    2.20
  -4  -4   1    1.70    1.20
   3   4  -1 1632.04   42.20
  -3  -4   1 1738.03   44.00
  -3  -4   1 1539.55   42.00
  -3  -4   1 1621.64   42.00
  -3  -4   1 1665.53   43.40
   2   4  -1 1387.56   35.80
   2   4  -1 1403.06   36.10
   2   4  -1 1345.67   35.30
  -2  -4   1 1367.86   35.80
  -2  -4   1 1359.76   35.50
  -2  -4   1 1388.26   35.70
   1   4  -1   12.20    1.60
   1   4  -1   13.70    1.30
  -1  -4   1   13.90    1.80
  -1  -4   1   10.70    1.10
  -1  -4   1   10.60    1.50
   0   4  -1   97.19    3.20
   0   4  -1   93.09    4.40
   0  -4   1  101.29    4.50
   0  -4   1   97.09    3.30
  -1   4  -1  160.08    5.40
  -1   4  -1  161.78    6.50
   1  -4   1  155.38    6.50
   1  -4   1  155.58    5.50
  -2   4  -1  790.02   21.50
  -2   4  -1  754.12   22.30
   2  -4   1  756.62   21.70
  -3   4  -1  133.89    7.00
  -3   4  -1  134.89    6.60
   3  -4   1  134.69    7.10
   3  -4   1  140.79    7.10
  -4   4  -1  217.08    9.60
  -4   4  -1  210.78    9.50
   4  -4   1  195.98    9.70
   4  -4   1  216.98    9.60
  -5   4  -1   74.99    6.40
  -5   4  -1   69.09    6.70
   5  -4   1   69.59    6.90
   5  -4   1   68.89    6.60
  -6   4  -1   25.40    5.10
  -6   4  -1   21.50    4.60
   6  -4   1   18.80    5.30
   6  -4   1   17.50    4.70
  -7   4  -1  391.36   16.50
  -7   4  -1  350.36   16.60
   7  -4   1  366.06   17.00
   7  -4   1  381.56   15.60
  -8   4  -1    4.60    6.60
   8  -4   1    8.20    6.20
  -9   4  -1   39.60    7.20
  -9   4  -1   39.80    9.00
   9  -4   1   34.70    9.10
   9  -4   1   32.70    6.00
 -10   4  -1   30.70    7.60
  10  -4   1   37.70    6.10
  10  -4   1   41.40   10.70
 -11   4  -1   -0.10    6.80
  11  -4   1    7.20    9.60
 -12   4  -1    1.70    8.30
  12  -4   1    3.70    5.80
 -13   4  -1    9.10    9.70
  13  -4   1   16.20   13.40
 -14   4  -1   23.80   10.60
  14  -4   1   13.80   15.30
  15  -4   1    1.90   17.80
 -16  -3   1    0.60   18.00
 -16  -3   1   -4.80    5.60
 -16  -3   1    8.90    8.20
 -15  -3   1   12.30    8.30
 -15  -3   1    4.90    5.50
 -15  -3   1    2.90   14.00
  14   3  -1    5.50   13.30
 -14  -3   1    9.50   11.20
 -14  -3   1    4.10    5.00
 -14  -3   1    6.50    7.90
  13   3  -1  -15.00   10.70
 -13  -3   1   -7.40    9.90
 -13  -3   1    1.40    7.10
 -12  -3   1   14.70    6.60
  11   3  -1  150.48   15.80
 -11  -3   1  146.79   11.90
  10   3  -1    1.40    6.80
 -10  -3   1    4.40    4.90
   9   3  -1  -12.30    5.40
  -9  -3   1   10.00    8.60
  -9  -3   1   -0.60    4.20
   8   3  -1   11.80    2.10
   8   3  -1    3.60    5.10
  -8  -3   1   17.40    4.20
  -8  -3   1   -5.50    6.30
   7   3  -1   46.40    3.50
   7   3  -1   45.50    6.30
  -7  -3   1   53.59    8.00
  -7  -3   1   50.39    5.70
   6   3  -1   24.10    2.70
   6   3  -1   23.00    4.70
  -6  -3   1   22.20    5.00
   5   3  -1    3.90    2.90
   5   3  -1    2.60    1.30
  -5  -3   1    0.10    3.10
  -5  -3   1    5.00    2.00
   4   3  -1   58.49    3.00
   4   3  -1   54.89    4.60
  -4  -3   1   57.89    3.20
  -4  -3   1   52.09    4.90
   3   3  -1 1484.95   38.00
  -3  -3   1 1514.15   39.50
  -3  -3   1 1455.85   37.90
  -3  -3   1 1482.25   37.90
  -3  -3   1 1492.95   39.80
   2   3  -1  689.43   18.50
   2   3  -1  665.53   18.10
   2   3  -1  710.43   19.20
  -2  -3   1  696.33   18.40
  -2  -3   1  694.53   18.30
  -2  -3   1  685.83   18.90
   1   3  -1   94.19    3.70
   1   3  -1   88.89    3.20
  -1  -3   1   88.49    3.10
  -1  -3   1   92.29    3.70
   0  -3   1 2734.83   70.19
   0  -3   1 2932.71   71.69
  -1   3  -1    7.10    1.20
  -1   3  -1    8.90    1.70
   1  -3   1    7.20    1.20
   1  -3   1    8.30    1.60
  -2   3  -1  706.53   19.40
  -2   3  -1  659.23   19.70
   2  -3   1  664.53   19.40
  -3   3  -1  440.16   14.20
  -3   3  -1  429.46   13.90
   3  -3   1  386.56   13.90
   3  -3   1  409.26   14.10
  -4   3  -1   59.29    5.30
  -4   3  -1   66.39    5.60
   4  -3   1   65.69    5.90
   4  -3   1   62.99    5.50
  -5   3  -1   28.30    4.10
  -5   3  -1   34.80    5.30
   5  -3   1   29.70    5.10
   5  -3   1   30.30    4.50
  -6   3  -1  142.89   10.10
  -6   3  -1  154.98    9.50
   6  -3   1  145.29    9.70
   6  -3   1  161.38    9.30
  -7   3  -1  129.39   10.20
  -7   3  -1  122.59   11.50
   7  -3   1  122.19    9.30
   7  -3   1  124.09   10.20
  -8   3  -1    2.60    5.80
  -8   3  -1   -2.90    6.60
   8  -3   1    3.30    5.80
  -9   3  -1  103.09   12.00
  -9   3  -1  107.69   11.00
   9  -3   1  117.69    9.40
   9  -3   1  137.39   14.00
 -10   3  -1   22.10    7.10
  10  -3   1   22.30    5.30
  10  -3   1   15.30    8.70
 -11   3  -1   -1.70    7.10
  11  -3   1    8.90    5.30
  11  -3   1   -2.80    9.30
 -12   3  -1   14.70    8.50
  12  -3   1   -1.10    5.30
 -13   3  -1   -6.60    9.00
  13  -3   1    7.30   13.30
 -14   3  -1    4.70   10.20
  14  -3   1  -27.50   15.10
  15  -3   1   23.70   18.20
 -16  -2   1   10.90    8.00
 -16  -2   1   17.40   16.90
 -16  -2   1    2.10    5.80
 -15  -2   1   -5.30    5.40
 -15  -2   1    3.10    7.90
 -15  -2   1    5.70   13.50
  14   2  -1  -19.40   12.60
 -14  -2   1   -1.90    4.90
 -14  -2   1   -6.70    7.50
 -14  -2   1   20.80   12.40
  13   2  -1    9.80   11.40
 -13  -2   1    8.00    7.20
 -12  -2   1    9.80    6.30
  11   2  -1    0.60    8.60
 -11  -2   1    9.90    5.70
  10   2  -1   86.29   11.00
 -10  -2   1   75.79    8.90
   9   2  -1  131.69   11.50
  -9  -2   1   89.99    8.40
  -9  -2   1  113.29   12.90
   8   2  -1   82.19    3.60
   8   2  -1   79.39    8.70
  -8  -2   1   82.59    9.80
  -8  -2   1   83.49    7.10
   7   2  -1   37.70    2.70
   7   2  -1   30.10    5.40
  -7  -2   1   36.00    6.70
  -7  -2   1   34.70    4.50
   6   2  -1   20.50    2.50
   6   2  -1   13.70    4.10
  -6  -2   1   23.50    5.30
  -6  -2   1   18.50    3.20
   5   2  -1  175.88    5.60
   5   2  -1  166.68    8.60
  -5  -2   1  177.68    7.00
  -5  -2   1  169.48    9.20
   4   2  -1   31.20    1.90
  -4  -2   1   25.00    2.40
  -4  -2   1   27.00    4.00
   3   2  -1 5455.25  139.89
   3   2  -1 5487.95  137.79
  -3  -2   1 5802.72  140.29
   2   2  -1 1936.21   48.30
  -2  -2   1 1831.62   48.10
  -2  -2   1 1895.81   48.30
  -2  -2   1 1847.22   47.10
  -2  -2   1 1903.71   47.30
   1   2  -1    9.20    1.10
   1   2  -1   11.40    1.00
  -1  -2   1   12.40    1.00
  -1  -2   1   13.20    1.20
  -1   2  -1  343.67    9.80
  -1   2  -1  310.47   10.40
   1  -2   1  355.46   10.00
  -2   2  -1 2924.81   73.99
  -2   2  -1 2870.91   74.29
   2  -2   1 2912.11   74.19
  -3   2  -1  248.08    9.70
  -3   2  -1  241.28    9.50
   3  -2   1  250.17    9.90
   3  -2   1  237.28    9.50
  -4   2  -1    1.80    3.20
  -4   2  -1    6.00    2.70
   4  -2   1    5.10    2.50
   4  -2   1    6.90    3.10
  -5   2  -1   86.79    7.30
  -5   2  -1   88.79    6.80
   5  -2   1   85.99    6.50
   5  -2   1   70.69    6.80
  -6   2  -1    1.30    4.60
  -6   2  -1   -0.70    3.70
   6  -2   1   -4.30    3.20
   6  -2   1    5.40    4.40
  -7   2  -1  120.49   10.80
  -7   2  -1  105.69    9.80
   7  -2   1  123.09   10.00
   7  -2   1  120.69    8.90
  -8   2  -1  182.88   13.30
  -8   2  -1  164.78   13.50
   8  -2   1  200.48   13.30
  -9   2  -1  103.89   12.50
  -9   2  -1   89.69   10.80
   9  -2   1   89.49    8.40
   9  -2   1   97.89   12.20
 -10   2  -1    2.90    6.00
  10  -2   1   16.40    8.40
  10  -2   1    7.90    4.70
 -11   2  -1   66.49    9.80
  11  -2   1   61.59    6.70
  11  -2   1   67.59   11.70
 -12   2  -1    3.00    8.30
  12  -2   1   -1.00    5.20
 -13   2  -1    0.80    9.40
  13  -2   1  -10.90   12.70
 -14   2  -1   -6.00   10.00
  14  -2   1   35.90   17.30
  15  -2   1   19.00   18.00
 -16  -1   1   10.90   17.40
 -16  -1   1    5.00    5.40
 -16  -1   1   12.60    7.50
  15   1  -1  -25.50   14.10
 -15  -1   1    1.10    7.90
 -15  -1   1   -3.90    5.40
 -15  -1   1   -0.90   14.70
  14   1  -1   -4.20   13.70
 -14  -1   1    2.40   11.50
 -14  -1   1   10.00    7.40
  13   1  -1  -11.30   11.80
 -13  -1   1    7.60    7.10
 -12  -1   1   30.60    6.70
  11   1  -1  286.37   18.50
 -11  -1   1  282.67   14.20
  10   1  -1   96.29   11.50
 -10  -1   1   82.09    8.70
   9   1  -1  128.19   12.10
  -9  -1   1  109.99   12.80
  -9  -1   1  103.39    8.50
   8   1  -1   14.70    6.00
  -8  -1   1   20.60    7.10
  -8  -1   1   18.50    4.10
   7   1  -1  194.28   10.80
   7   1  -1  181.58    5.60
  -7  -1   1  180.88    8.60
  -7  -1   1  179.28   11.70
   6   1  -1   27.60    5.00
  -6  -1   1   31.00    3.70
  -6  -1   1   26.50    5.50
   5   1  -1    5.70    3.00
   5   1  -1    5.90    1.00
  -5  -1   1    5.90    2.10
  -5  -1   1    9.40    3.60
   4   1  -1  364.46    9.70
  -4  -1   1  355.56   10.70
  -4  -1   1  385.66   13.40
   3   1  -1 1221.08   33.70
  -3  -1   1 1272.07   31.70
  -3  -1   1 1274.57   34.10
   2   1  -1 1106.39   29.40
  -2  -1   1 1171.18   29.50
  -2  -1   1 1146.59   28.10
  -2  -1   1 1071.69   27.90
  -2  -1   1 1115.69   29.50
   1   1  -1    0.10    0.40
   1   1  -1    0.90    0.50
  -1  -1   1    1.00    0.40
  -1  -1   1    0.90    0.40
   0   1  -1   -0.90    0.60
   0   1  -1    0.00    0.30
  -1   1  -1  169.08    5.70
   1  -1   1  169.18    5.70
  -2   1  -1 2518.55   64.39
  -2   1  -1 2567.54   64.79
   2  -1   1 2439.06   64.39
  -3   1  -1 1790.32   46.90
  -3   1  -1 1741.93   46.90
   3  -1   1 1736.53   46.60
   3  -1   1 1724.13   47.00
  -4   1  -1   10.50    3.40
  -4   1  -1    8.10    2.80
   4  -1   1   10.60    3.40
   4  -1   1    5.90    2.40
  -5   1  -1   22.00    4.80
  -5   1  -1   18.00    3.70
   5  -1   1   13.70    4.10
   5  -1   1   11.60    3.30
  -6   1  -1   28.70    6.10
  -6   1  -1   35.60    5.60
   6  -1   1   33.00    4.80
   6  -1   1   31.00    5.80
  -7   1  -1   59.19    8.30
  -7   1  -1   47.60    7.20
   7  -1   1   42.60    7.00
   7  -1   1   38.90    5.40
  -8   1  -1   10.90    7.10
  -8   1  -1    5.50    5.90
   8  -1   1    1.60    5.80
  -9   1  -1   19.30    8.80
  -9   1  -1    6.30    5.70
   9  -1   1   15.00    7.50
   9  -1   1    7.00    4.30
 -10   1  -1    7.00    6.50
  10  -1   1   -1.30    7.70
  10  -1   1    9.10    4.60
 -11   1  -1    8.90    7.20
  11  -1   1   11.10   10.10
  11  -1   1    7.20    4.90
 -12   1  -1   26.60    8.90
  12  -1   1   15.10    5.60
 -13   1  -1    3.30    9.50
  13  -1   1   29.50   13.60
 -14   1  -1    4.80   10.70
  14  -1   1    5.40   14.80
  15  -1   1   -2.20   17.90
 -16   0   1   -2.60    5.30
 -16   0   1   16.80   17.20
 -16   0   1   -8.70    7.00
  15   0  -1   -9.40   16.90
 -15   0   1    3.90   14.40
 -15   0   1    6.80    7.50
 -15   0   1  -11.20    5.10
  14   0  -1    9.80   13.20
 -14   0   1   -1.10    7.00
  13   0  -1    4.90   11.50
 -13   0   1   -8.40    6.20
 -12   0   1    7.20    5.60
  11   0  -1   20.30    9.30
 -11   0   1    3.80    5.00
  10   0  -1    1.80    6.90
 -10   0   1   -1.60    4.30
   9   0  -1    6.30    6.10
  -9   0   1   -0.50    3.70
  -9   0   1   -1.00    7.80
   8   0  -1   -9.90    4.90
  -8   0   1   -2.20    3.00
  -8   0   1   -3.40    6.90
   7   0  -1    4.50    4.10
  -7   0   1    5.70    5.70
  -7   0   1   -0.60    2.60
   6   0  -1   -0.40    3.50
   6   0  -1    0.00    1.10
  -6   0   1    0.40    2.20
  -6   0   1    5.40    4.30
   5   0  -1    1.70    2.60
   5   0  -1    1.30    0.70
  -5   0   1    3.50    1.80
  -5   0   1    3.20    3.00
   4   0  -1   -0.40    2.50
  -4   0   1   -0.90    1.20
  -4   0   1   -0.20    2.70
   3   0  -1    0.50    1.60
  -3   0   1    3.30    1.90
  -3   0   1   -0.80    0.70
   2   0  -1   -0.30    0.90
  -2   0   1    0.50    1.10
   1   0  -1   -0.10    0.40
   1   0  -1   -0.10    0.40
  -1   0   1    0.20    0.40
  -1   0   1   -0.80    0.40
   0   0  -1   -0.20    0.60
   0   0  -1   -0.10    0.30
   0   0   1    0.20    0.30
   0   0   1   -0.80    0.50
  -1   0  -1   -0.90    0.90
  -1   0  -1    0.50    0.90
   1   0   1   -0.30    0.80
  -2   0  -1   -1.80    1.40
  -2   0  -1    0.30    1.40
   2   0   1    0.90    1.40
   2   0   1   -1.20    1.40
  -3   0  -1    0.60    1.80
  -3   0  -1    2.30    1.90
   3   0   1   -3.60    1.80
   3   0   1    0.50    2.20
  -4   0  -1    2.40    3.10
  -4   0  -1    2.40    2.20
   4   0   1   -0.30    2.10
   4   0   1   -2.60    2.50
  -5   0  -1    0.20    2.90
  -5   0  -1    0.00    3.60
   5   0   1   -4.10    3.20
   5   0   1   -2.70    2.40
  -6   0  -1    5.90    4.80
  -6   0  -1    0.30    3.50
   6   0   1    0.20    3.80
   6   0   1   -1.40    2.90
  -7   0  -1   -3.30    5.40
  -7   0  -1   -4.40    4.60
   7   0   1   -2.50    4.80
   7   0   1    3.50    3.60
  -8   0  -1    3.20    6.00
  -8   0  -1   10.70    7.40
   8   0   1   -6.40    5.50
  -9   0  -1    7.50    9.10
  -9   0  -1   -1.70    5.70
   9   0   1    8.00    4.20
   9   0   1    3.60    6.80
 -10   0  -1   -2.80    6.60
  10   0   1    5.70    8.00
  10   0   1    2.80    4.50
 -11   0  -1   11.00    7.40
  11   0   1    9.20   10.30
  11   0   1    4.10    5.10
 -12   0  -1   -0.60    8.00
  12   0   1   -0.80    5.20
 -13   0  -1  -11.80    9.20
  13   0   1   -0.20   12.60
 -14   0  -1   11.80   10.80
  15   0   1  -48.20   18.20
 -16   1   1    7.10    5.30
 -16   1   1  -12.80   17.90
 -16   1   1   -7.10    7.00
  15  -1  -1   31.50   15.60
 -15   1   1   -7.70    7.10
  14  -1  -1   -4.40   12.90
 -14   1   1   -3.30    6.90
  13  -1  -1    8.00   12.50
 -13   1   1   10.50    6.80
 -12   1   1   30.60    6.40
  11  -1  -1  277.97   18.20
 -11   1   1  276.07   13.60
  10  -1  -1   90.89   11.40
 -10   1   1   74.49    8.30
   9  -1  -1   85.39   10.40
  -9   1   1  110.49    7.90
  -9   1   1  106.19   12.00
   8  -1  -1   19.80    6.40
  -8   1   1   17.80    3.60
  -8   1   1   30.70    7.40
   7  -1  -1  157.78   10.40
  -7   1   1  170.68   11.30
  -7   1   1  178.88    8.20
   6  -1  -1   25.40    1.90
   6  -1  -1   27.50    4.90
   6  -1  -1   24.10    1.90
  -6   1   1   33.20    5.50
  -6   1   1   27.80    3.40
   5  -1  -1    5.00    1.40
   5  -1  -1   -1.60    2.80
   5  -1  -1    4.50    0.80
  -5   1   1    4.10    2.00
  -5   1   1   -3.00    3.20
   4  -1  -1  369.06   13.00
  -4   1   1  353.56   12.80
  -4   1   1  359.36   10.60
   3  -1  -1 1247.88   34.10
  -3   1   1 1295.57   32.10
  -3   1   1 1258.07   34.10
   2  -1  -1 1089.89   29.10
  -2   1   1 1138.29   29.20
   1  -1  -1    0.90    0.40
   1  -1  -1    1.20    0.40
  -1   1   1    0.80    0.40
  -1   1   1   -0.50    0.40
   0  -1  -1    1.20    0.30
   0  -1  -1    1.10    0.60
  -1  -1  -1   74.79    3.50
   1   1   1   54.59    3.30
  -2  -1  -1 2444.36   63.59
  -2  -1  -1 2491.25   63.39
   2   1   1 2460.05   63.39
  -3  -1  -1 1692.03   46.10
  -3  -1  -1 1786.12   46.50
   3   1   1 1723.03   45.60
   3   1   1 1671.33   46.20
  -4  -1  -1   14.30    3.50
  -4  -1  -1    5.80    2.40
   4   1   1    9.70    2.40
   4   1   1    9.40    3.10
  -5  -1  -1   11.90    4.40
  -5  -1  -1   12.80    3.50
   5   1   1    8.30    2.70
   5   1   1   19.40    4.30
  -6  -1  -1   35.90    5.60
  -6  -1  -1   44.20    6.80
   6   1   1   29.60    4.30
   6   1   1   30.10    5.70
  -7  -1  -1   36.30    7.10
  -7  -1  -1   40.60    6.80
   7   1   1   41.90    5.10
   7   1   1   43.00    7.10
  -8  -1  -1    5.80    7.10
  -8  -1  -1    4.30    6.10
   8   1   1   12.10    6.00
  -9  -1  -1   11.40   10.60
  -9  -1  -1   12.70    6.10
   9   1   1    7.50    4.10
   9   1   1    3.80    6.70
 -10  -1  -1    0.60    6.80
  10   1   1    0.80    4.10
  10   1   1    2.40    7.70
 -11  -1  -1    2.50    7.40
  11   1   1   12.10    9.20
  11   1   1   13.80    4.90
 -12  -1  -1  -10.20    8.20
  12   1   1   18.10    5.70
 -13  -1  -1   18.40   10.00
  13   1   1   18.20   12.50
 -14  -1  -1   -3.00   10.60
  14   1   1  -10.30   15.00
  15   1   1   23.40   17.30
 -16   2   1   -2.20    7.00
 -16   2   1   11.60   17.30
 -16   2   1    1.90    5.30
  15  -2  -1  -27.00   16.60
 -15   2   1  -10.30    7.30
  14  -2  -1   -0.20   13.00
 -14   2   1    3.40    6.80
  13  -2  -1   13.30   11.60
 -12   2   1   12.00    5.60
  11  -2  -1    9.70    8.50
 -11   2   1    4.20    4.70
  10  -2  -1   68.19   10.30
 -10   2   1   60.99    7.90
   9  -2  -1   84.89   10.00
  -9   2   1  102.79    7.80
  -9   2   1   95.99   11.40
   8  -2  -1   76.19    8.90
  -8   2   1   90.79    9.70
  -8   2   1   80.39    6.50
   7  -2  -1   32.80    6.10
   7  -2  -1   38.00    2.20
   7  -2  -1   32.70    2.20
  -7   2   1   34.10    4.10
  -7   2   1   38.20    6.80
   6  -2  -1   29.00    5.20
   6  -2  -1   20.10    1.90
  -6   2   1   20.30    5.00
  -6   2   1   20.00    3.00
   5  -2  -1  179.98    9.10
   5  -2  -1  181.58    5.60
  -5   2   1  181.98    7.00
  -5   2   1  167.08    9.00
   4  -2  -1   27.50    1.60
   4  -2  -1   30.90    4.10
   4  -2  -1   27.40    2.00
  -4   2   1   32.90    2.60
  -4   2   1   38.90    4.40
   3  -2  -1 5531.05  140.19
   3  -2  -1 5571.74  142.29
  -3   2   1 5748.52  140.59
  -3   2   1 5879.01  142.59
   2  -2  -1 1846.72   48.10
   2  -2  -1 1843.12   47.00
   2  -2  -1 1920.51   47.20
  -2   2   1 1883.61   47.20
  -2   2   1 1883.91   47.30
  -2   2   1 1966.90   48.30
   1  -2  -1   10.30    0.90
   1  -2  -1   12.10    1.00
   1  -2  -1   11.80    1.10
  -1   2   1   14.70    1.10
  -1  -2  -1  360.66    9.80
  -1  -2  -1  305.77   10.10
   1   2   1  286.47    9.90
   1   2   1  345.87    9.70
  -2  -2  -1 2824.82   70.99
  -2  -2  -1 2753.32   71.09
   2   2   1 2737.43   70.79
  -3  -2  -1  251.27    9.50
  -3  -2  -1  233.68    9.70
   3   2   1  254.57    9.30
   3   2   1  229.38    9.50
  -4  -2  -1    2.30    3.20
  -4  -2  -1    8.10    2.50
   4   2   1    5.20    2.80
   4   2   1    5.00    2.30
  -5  -2  -1   91.99    6.80
  -5  -2  -1   89.29    7.50
   5   2   1   82.79    7.00
   5   2   1   82.39    5.90
  -6  -2  -1   -0.40    3.40
  -6  -2  -1   -2.60    4.90
   6   2   1   -3.20    2.80
   6   2   1    6.00    4.40
  -7  -2  -1   92.99    9.70
  -7  -2  -1  116.19   10.80
   7   2   1  112.89    9.80
   7   2   1  109.09    7.50
  -8  -2  -1  178.58   13.50
   8   2   1  178.88   12.50
  -9  -2  -1  112.89   12.00
   9   2   1   94.19    7.70
   9   2   1  114.99   12.10
 -10  -2  -1    5.20    7.00
  10   2   1   -4.60    4.20
  10   2   1    3.40    8.40
 -11  -2  -1   60.09    9.70
  11   2   1   80.19   12.80
  11   2   1   59.09    6.50
 -12  -2  -1  -17.30    8.10
  12   2   1    0.50    5.40
  12   2   1   -6.50   16.60
 -13  -2  -1   -1.50   10.10
  13   2   1    0.10   13.40
 -14  -2  -1    5.50   10.80
  14   2   1  -12.70   13.60
  15   2   1  -28.10   16.60
 -16   3   1  -17.30    7.00
  15  -3  -1    8.90   16.00
 -15   3   1   -8.90    7.30
  14  -3  -1    8.40   15.40
 -14   3   1    5.00    7.10
  13  -3  -1   18.10   11.80
 -13   3   1    1.30    6.40
  12  -3  -1   -2.80   11.70
 -12   3   1   15.10    5.70
  11  -3  -1  126.59   14.40
 -11   3   1  138.19   10.40
  10  -3  -1   -4.10    7.10
 -10   3   1   -0.20    4.00
   9  -3  -1   -2.10    6.10
  -9   3   1    9.40    7.90
  -9   3   1   -1.00    3.50
   8  -3  -1    6.00    5.50
  -8   3   1   13.20    3.40
  -8   3   1   20.40    6.30
   7  -3  -1   40.00    6.60
   7  -3  -1   43.40    2.70
   7  -3  -1   41.20    3.00
  -7   3   1   43.50    6.90
  -7   3   1   39.90    4.40
   6  -3  -1   34.10    5.40
   6  -3  -1   26.20    2.40
  -6   3   1   27.90    5.20
  -6   3   1   24.50    3.30
   5  -3  -1    0.80    3.00
   5  -3  -1    3.30    1.60
   5  -3  -1    2.70    1.10
  -5   3   1    3.10    1.90
  -5   3   1    1.90    3.30
   4  -3  -1   58.29    2.60
   4  -3  -1   57.59    4.90
   4  -3  -1   54.89    3.20
  -4   3   1   55.49    3.40
  -4   3   1   47.20    4.60
   3  -3  -1 1533.35   38.90
   3  -3  -1 1515.05   40.40
   3  -3  -1 1503.25   38.40
  -3   3   1 1556.84   39.10
  -3   3   1 1506.55   40.30
   2  -3  -1  709.73   18.20
   2  -3  -1  700.33   18.50
   2  -3  -1  697.83   18.90
  -2   3   1  675.33   18.30
  -2   3   1  704.23   18.40
  -2   3   1  685.53   18.80
   1  -3  -1   93.09    2.80
   1  -3  -1   95.39    3.40
  -1   3   1   93.69    3.30
  -1   3   1   76.99    2.60
  -1   3   1   74.39    3.10
   0  -3  -1 2735.23   68.49
   0   3   1 2800.92   69.59
  -1  -3  -1    6.70    1.40
  -1  -3  -1    7.30    1.50
   1   3   1   10.90    1.50
   1   3   1    7.50    1.50
  -2  -3  -1  701.83   20.40
  -2  -3  -1  730.23   20.40
   2   3   1  692.83   20.20
  -3  -3  -1  420.26   14.10
  -3  -3  -1  422.76   14.30
   3   3   1  427.76   13.60
   3   3   1  416.26   14.20
  -4  -3  -1   64.99    5.90
  -4  -3  -1   53.99    5.20
   4   3   1   64.49    5.60
   4   3   1   61.29    4.70
  -5  -3  -1   34.90    5.50
  -5  -3  -1   38.50    5.00
   5   3   1   32.70    4.10
   5   3   1   32.40    5.20
  -6  -3  -1  148.99    9.90
  -6  -3  -1  147.49   10.70
   6   3   1  164.28   10.20
   6   3   1  158.68    8.20
  -7  -3  -1  120.49   10.80
  -7  -3  -1  117.39   10.30
   7   3   1  129.99   10.00
   7   3   1  127.09    8.00
  -8  -3  -1    4.70    7.50
   8   3   1   11.20    6.00
   8   3   1   -0.70    5.40
  -9  -3  -1  118.39   12.50
   9   3   1  128.09    8.40
   9   3   1  121.39   13.10
 -10  -3  -1   21.90    7.70
  10   3   1   38.60    9.20
  10   3   1   23.10    5.00
 -11  -3  -1    6.60    8.10
  11   3   1  -13.20    8.50
  11   3   1    1.40    4.90
 -12  -3  -1    0.20    9.30
  12   3   1    5.90    5.70
  12   3   1    5.30   11.90
 -13  -3  -1    6.70   10.40
  13   3   1  -12.60   13.40
 -14  -3  -1    8.00   11.30
  14   3   1   -8.90   15.30
  15   3   1   -2.70   17.70
  15  -4  -1   -2.40   16.00
 -15   4   1    4.80    7.70
  14  -4  -1  -13.70   13.00
 -14   4   1   14.30    7.10
  13  -4  -1   10.00   12.30
 -13   4   1   -3.90    6.30
  12  -4  -1   28.30   12.70
 -12   4   1   33.50    6.60
  11  -4  -1    2.90    9.60
 -11   4   1    2.00    5.00
  10  -4  -1   18.60    8.00
 -10   4   1   16.50    4.60
   9  -4  -1  180.28   13.40
  -9   4   1  172.08   15.00
  -9   4   1  190.48   10.00
   8  -4  -1   14.10    2.20
   8  -4  -1   11.10    6.30
   8  -4  -1   17.90    2.00
  -8   4   1    3.20    6.60
  -8   4   1   20.20    4.00
   7  -4  -1  496.65   19.70
   7  -4  -1  489.45   14.00
   7  -4  -1  504.15   14.50
  -7   4   1  492.35   19.30
  -7   4   1  498.45   16.40
   6  -4  -1   39.70    5.60
   6  -4  -1   38.20    3.80
   6  -4  -1   34.80    2.90
  -6   4   1   34.10    4.40
  -6   4   1   39.80    5.60
   5  -4  -1    4.00    2.00
   5  -4  -1    4.10    1.40
   5  -4  -1    2.20    3.20
  -5   4   1    2.40    2.10
  -5   4   1    2.20    3.30
   4  -4  -1   -1.70    2.30
   4  -4  -1    1.90    1.20
   4  -4  -1   -0.10    1.50
  -4   4   1   -2.60    2.30
  -4   4   1    3.30    1.50
   3  -4  -1 1615.24   41.70
   3  -4  -1 1647.84   42.20
   3  -4  -1 1648.04   43.30
  -3   4   1 1619.34   42.20
  -3   4   1 1701.03   43.20
  -3   4   1 1593.14   42.20
   2  -4  -1 1361.56   35.00
   2  -4  -1 1368.06   35.40
   2  -4  -1 1407.66   35.40
  -2   4   1 1345.27   35.20
  -2   4   1 1375.36   35.20
  -2   4   1 1336.57   35.20
   1  -4  -1   11.30    0.90
   1  -4  -1   11.10    1.40
  -1   4   1    8.60    1.30
  -1   4   1   11.60    0.80
  -1   4   1   12.00    1.50
   0  -4  -1   92.99    2.90
   0  -4  -1   96.99    3.90
   0  -4  -1   94.79    4.00
   0   4   1   86.79    2.90
   0   4   1   91.09    3.90
  -1  -4  -1  155.28    5.70
  -1  -4  -1  162.98    6.30
   1   4   1  164.38    5.70
   1   4   1  165.38    6.20
  -2  -4  -1  763.82   21.20
  -2  -4  -1  729.03   21.20
   2   4   1  720.93   20.90
  -3  -4  -1  140.29    7.20
  -3  -4  -1  135.69    6.90
   3   4   1  137.09    6.90
   3   4   1  139.59    6.30
  -4  -4  -1  207.88    9.80
  -4  -4  -1  199.08    9.30
   4   4   1  184.08    9.30
   4   4   1  215.88    8.50
  -5  -4  -1   72.29    6.60
  -5  -4  -1   64.89    7.20
   5   4   1   66.39    6.50
   5   4   1   77.99    5.50
  -6  -4  -1   21.90    5.60
  -6  -4  -1   20.50    4.60
   6   4   1   19.20    4.80
   6   4   1   16.10    3.60
  -7  -4  -1  384.16   17.40
  -7  -4  -1  360.86   17.70
   7   4   1  383.66   17.20
   7   4   1  390.36   14.20
  -8  -4  -1   12.00    7.40
  -8  -4  -1    2.20    9.90
   8   4   1    5.10    3.90
   8   4   1   -0.20    5.30
  -9  -4  -1   37.40    7.90
   9   4   1   32.80    5.10
   9   4   1   32.50    8.10
 -10  -4  -1   42.20    8.70
  10   4   1   30.20    5.30
  10   4   1   13.00    8.40
 -11  -4  -1   -0.20    8.20
  11   4   1    5.70    5.30
  11   4   1    1.50   10.80
 -12  -4  -1    8.60    9.60
  12   4   1    7.00    5.80
  12   4   1   15.10   11.00
 -13  -4  -1   -6.90   10.50
  13   4   1   -9.30   11.30
 -14  -4  -1    1.90   11.50
  14   4   1  -12.00   13.60
 -15  -4  -1    0.80   16.30
  15   4   1   -6.30   16.10
  15  -5  -1  -37.00   16.20
 -15   5   1   -7.10    7.70
  14  -5  -1   27.10   13.70
 -14   5   1    1.00    7.10
  13  -5  -1   -0.40   12.60
 -13   5   1   -5.40    6.50
  12  -5  -1   -3.90   10.10
 -12   5   1   -5.40    5.70
  11  -5  -1    0.70    8.40
 -11   5   1    1.30    5.10
  10  -5  -1   75.29   11.30
 -10   5   1   70.59    8.00
   9  -5  -1   32.40    9.00
  -9   5   1   28.30    5.00
  -9   5   1   28.80    8.90
   8  -5  -1   62.69    8.40
   8  -5  -1   73.69    4.60
   8  -5  -1   72.29    3.90
  -8   5   1   64.69    8.50
  -8   5   1   60.49    6.40
   7  -5  -1   31.40    3.70
   7  -5  -1   32.30    3.20
   7  -5  -1   22.70    5.70
  -7   5   1   40.90    5.00
  -7   5   1   20.90    6.00
   6  -5  -1  123.19    8.50
   6  -5  -1  126.89    6.40
   6  -5  -1  111.89    5.20
  -6   5   1  118.09    8.50
   5  -5  -1   21.50    4.50
   5  -5  -1   22.00    2.70
   5  -5  -1   23.50    3.10
  -5   5   1   21.60    4.20
  -5   5   1   22.20    3.00
   4  -5  -1  535.85   15.10
   4  -5  -1  522.45   17.10
   4  -5  -1  543.85   15.90
  -4   5   1  541.25   16.00
  -4   5   1  515.15   16.80
   3  -5  -1  281.67    8.60
   3  -5  -1  258.77    9.60
   3  -5  -1  275.27    9.10
  -3   5   1  266.07    8.90
  -3   5   1  261.37    9.20
   2  -5  -1 1376.36   36.00
   2  -5  -1 1408.96   36.00
   2  -5  -1 1410.16   36.50
  -2   5   1 1396.16   36.30
  -2   5   1 1315.57   36.20
  -2   5   1 1420.76   35.80
   1  -5  -1 3953.80   95.69
   1  -5  -1 3658.03   94.19
  -1   5   1 3825.82   95.49
  -1   5   1 3810.72   95.59
   0  -5  -1   44.10    1.70
   0  -5  -1   42.60    2.90
   0   5   1   46.50    2.80
   0   5   1   45.90    2.80
   0   5   1   41.20    1.80
  -1  -5  -1  781.52   20.80
  -1  -5  -1  793.92   21.80
  -1  -5  -1  770.32   20.90
   1   5   1  749.33   21.50
  -2  -5  -1  369.86   12.00
  -2  -5  -1  346.47   11.60
   2   5   1  349.77   11.50
  -3  -5  -1  200.28    8.50
  -3  -5  -1  194.38    8.30
   3   5   1  169.38    9.00
   3   5   1  171.88    7.50
  -4  -5  -1   86.29    6.70
  -4  -5  -1   94.29    6.40
   4   5   1   90.69    5.60
   4   5   1   80.59    6.10
  -5  -5  -1  204.38   10.30
  -5  -5  -1  198.98   10.90
   5   5   1  195.18    8.80
   5   5   1  195.88   10.20
  -6  -5  -1  226.98   11.90
  -6  -5  -1  226.88   12.90
   6   5   1  228.78   10.00
   6   5   1  234.58   12.00
  -7  -5  -1   89.39   10.10
  -7  -5  -1   94.49    9.70
   7   5   1  100.69    7.30
   7   5   1   90.09    8.90
  -8  -5  -1    0.70    7.30
  -8  -5  -1    1.60    6.20
   8   5   1   -2.30    3.50
   8   5   1    5.70    5.00
  -9  -5  -1    4.10    6.30
   9   5   1   -3.70    6.30
   9   5   1    5.30    4.20
 -10  -5  -1   31.50    8.40
  10   5   1   52.49    9.70
  10   5   1   45.60    6.00
 -11  -5  -1   30.40    8.90
  11   5   1   18.20    5.60
 -12  -5  -1   21.00   10.50
  12   5   1    2.60   10.40
  12   5   1   10.40    6.10
 -13  -5  -1   13.80   10.80
  13   5   1   -5.00   12.10
 -14  -5  -1   -4.70   12.30
  14   5   1  -14.80   14.20
 -15  -5  -1  -11.40   14.90
  15   5   1  -10.00   16.50
  15  -6  -1   -7.70   17.50
 -15   6   1   -5.00    7.80
  14  -6  -1   11.90   14.90
 -14   6   1   -2.50    7.30
  13  -6  -1    3.90   11.20
 -13   6   1    4.90    6.70
  12  -6  -1   53.69   12.10
 -12   6   1   34.70    7.00
  11  -6  -1   -2.20    8.70
 -11   6   1    2.30    5.00
  10  -6  -1   66.99   10.80
 -10   6   1   45.20    6.20
   9  -6  -1   22.80    3.00
   9  -6  -1   26.30    7.30
   9  -6  -1   16.90    2.30
  -9   6   1   11.10    7.40
  -9   6   1   11.10    4.30
   8  -6  -1   42.90    7.60
   8  -6  -1   37.80    3.80
   8  -6  -1   40.10    4.20
  -8   6   1   49.40    6.20
  -8   6   1   37.50    7.50
   7  -6  -1    0.20    4.80
   7  -6  -1    3.60    3.10
   7  -6  -1    5.10    2.20
  -7   6   1    0.40    2.80
  -7   6   1   -2.90    4.70
   6  -6  -1   30.50    4.00
   6  -6  -1   21.90    5.10
   6  -6  -1   29.30    3.40
  -6   6   1   27.70    4.20
  -6   6   1   31.30    5.70
   5  -6  -1  431.56   16.10
   5  -6  -1  431.86   13.20
   5  -6  -1  454.25   14.40
  -5   6   1  450.45   15.60
  -5   6   1  429.66   14.40
   4  -6  -1   47.10    4.10
   4  -6  -1   41.40    4.60
  -4   6   1   45.50    3.80
  -4   6   1   44.90    4.20
   3  -6  -1 2644.04   67.09
   3  -6  -1 2589.94   66.29
   3  -6  -1 2603.44   67.09
  -3   6   1 2658.63   66.89
  -3   6   1 2652.03   66.79
  -3   6   1 2502.15   66.89
   2  -6  -1 4387.16  108.29
   2  -6  -1 4288.47  108.69
   2  -6  -1 4263.97  109.19
  -2   6   1 4413.76  107.89
  -2   6   1 4341.37  109.09
  -2   6   1 4314.37  108.89
   1  -6  -1    0.30    0.60
   1  -6  -1    2.00    1.30
   1  -6  -1    0.70    1.20
  -1   6   1   -0.40    1.30
  -1   6   1    0.80    1.00
  -1   6   1    0.90    0.50
   0  -6  -1  472.75   14.00
   0  -6  -1  473.95   12.20
   0   6   1  468.45   14.00
   0   6   1  453.45   13.80
   0   6   1  456.25   12.40
  -1  -6  -1   25.10    2.10
  -1  -6  -1   27.10    2.90
  -1  -6  -1   25.70    2.70
  -1  -6  -1   28.20    2.50
   1   6   1   30.20    2.40
   1   6   1   24.40    2.70
  -2  -6  -1 3497.15   87.29
  -2  -6  -1 3664.73   87.59
  -2  -6  -1 3605.84   87.99
   2   6   1 3494.05   87.19
   2   6   1 2906.61   87.09
  -3  -6  -1    0.60    2.20
  -3  -6  -1    7.10    2.80
   3   6   1    0.30    1.70
  -4  -6  -1   17.30    3.30
  -4  -6  -1   16.80    3.90
   4   6   1   17.00    3.50
   4   6   1   10.10    2.50
  -5  -6  -1   39.80    5.40
  -5  -6  -1   33.30    5.80
   5   6   1   42.70    4.80
   5   6   1   35.50    5.30
  -6  -6  -1   68.89    7.90
  -6  -6  -1   77.09    8.40
   6   6   1   60.79    7.00
   6   6   1   72.69    6.00
  -7  -6  -1    7.60    5.00
  -7  -6  -1   -0.80    5.90
   7   6   1    3.00    4.20
   7   6   1    2.80    3.20
  -8  -6  -1    2.70    6.50
  -8  -6  -1    3.20    8.20
   8   6   1    6.50    5.80
   8   6   1    9.00    4.00
  -9  -6  -1   44.20    8.20
   9   6   1   36.90    5.60
   9   6   1   45.50    8.70
 -10  -6  -1    7.30    7.70
  10   6   1   -5.70    8.00
  10   6   1    2.00    4.80
 -11  -6  -1   51.59   10.80
  11   6   1   59.49    7.10
 -12  -6  -1   -0.80   10.00
  12   6   1   10.90   10.80
  12   6   1    1.00    6.50
 -13  -6  -1    3.00   11.20
  13   6   1  -11.60   11.60
 -14  -6  -1   31.60   13.20
 -14  -6  -1   19.50   12.60
  14   6   1   21.30   15.00
 -15  -6  -1   15.50   15.80
 -15  -6  -1    0.20    8.60
  15  -7  -1   30.70   17.00
 -15   7   1  -13.60    8.00
  14  -7  -1   -7.90   14.20
 -14   7   1   -3.20    7.20
  13  -7  -1    0.20   12.00
 -13   7   1    3.50    7.20
  12  -7  -1    4.70   10.50
 -12   7   1    5.80    6.00
  11  -7  -1   30.20    9.60
 -11   7   1   15.70    5.70
  10  -7  -1   -2.00    8.50
 -10   7   1   10.50    4.90
   9  -7  -1   33.50    8.00
   9  -7  -1   37.00    4.00
   9  -7  -1   43.50    4.40
  -9   7   1   46.40    8.50
  -9   7   1   40.00    5.60
   8  -7  -1  194.58   12.60
   8  -7  -1  185.88    9.20
   8  -7  -1  193.68    7.70
  -8   7   1  202.38   10.10
  -8   7   1  194.18   12.40
   7  -7  -1    0.50    2.20
   7  -7  -1   -0.70    3.20
   7  -7  -1    2.40    5.10
  -7   7   1    2.10    3.50
  -7   7   1    0.00    4.60
   6  -7  -1  394.96   12.70
   6  -7  -1  387.66   13.90
   6  -7  -1  372.76   15.60
  -6   7   1  396.06   15.50
  -6   7   1  406.86   14.30
   5  -7  -1 1210.28   35.90
   5  -7  -1 1233.48   33.30
   5  -7  -1 1242.98   34.40
  -5   7   1 1285.07   34.60
  -5   7   1 1198.48   35.10
   4  -7  -1    2.00    2.80
   4  -7  -1   -1.20    2.30
   4  -7  -1    0.50    1.60
  -4   7   1    3.70    2.30
  -4   7   1    2.40    1.80
   3  -7  -1  551.24   16.60
   3  -7  -1  574.14   17.40
   3  -7  -1  574.94   17.10
  -3   7   1  550.84   17.10
  -3   7   1  577.34   17.40
  -3   7   1  579.54   16.60
   2  -7  -1 1159.08   30.80
   2  -7  -1 1141.59   29.90
  -2   7   1 1137.49   30.90
  -2   7   1 1135.19   29.40
  -2   7   1 1112.39   31.00
   1  -7  -1  397.16   12.20
   1  -7  -1  374.16   12.20
   1  -7  -1  392.06   10.40
  -1   7   1  375.46   12.20
  -1   7   1  374.56   12.00
  -1   7   1  381.56   10.20
   0  -7  -1  349.47   11.20
   0  -7  -1  352.06   11.30
   0  -7  -1  331.87    9.20
   0   7   1  318.87   11.10
   0   7   1  341.87    9.50
   0   7   1  343.77   11.10
  -1  -7  -1    2.70    1.60
  -1  -7  -1    2.10    1.20
  -1  -7  -1    3.20    1.60
   1   7   1    4.40    1.80
   1   7   1    3.90    1.40
  -2  -7  -1 6218.78  155.58
  -2  -7  -1 6213.48  156.18
  -2  -7  -1 6253.67  155.38
   2   7   1 6157.48  155.78
  -3  -7  -1   41.20    4.60
  -3  -7  -1   50.49    4.80
  -3  -7  -1   49.90    4.60
   3   7   1   45.50    4.30
  -4  -7  -1  354.26   14.20
  -4  -7  -1  349.96   13.60
   4   7   1  347.77   12.60
   4   7   1  354.96   13.40
  -5  -7  -1  138.19    8.60
  -5  -7  -1  135.09    9.20
   5   7   1  134.49    8.50
   5   7   1  136.29    7.60
  -6  -7  -1  177.48   11.70
  -6  -7  -1  173.88   10.70
   6   7   1  167.48    8.90
   6   7   1  181.78   10.50
  -7  -7  -1   15.50    6.50
  -7  -7  -1   18.90    6.00
   7   7   1   13.50    5.50
   7   7   1   19.10    4.10
  -8  -7  -1    9.10    6.50
  -8  -7  -1    1.90    7.90
   8   7   1    9.20    5.90
   8   7   1    4.00    3.90
  -9  -7  -1    6.70    7.30
   9   7   1    3.50    6.60
   9   7   1    0.80    4.30
 -10  -7  -1    8.60    7.60
  10   7   1    1.70    6.90
  10   7   1    3.60    5.10
 -11  -7  -1   16.00    9.20
  11   7   1   26.60    5.90
 -12  -7  -1    4.90   10.60
  12   7   1   -3.00    6.60
  12   7   1   14.00   11.00
 -13  -7  -1   -4.10   11.50
 -13  -7  -1  -20.20   10.10
  13   7   1   10.70   12.60
 -14  -7  -1   18.80   13.30
 -14  -7  -1   15.30   13.90
  14   7   1  -27.90   14.20
 -15  -7  -1    5.70   14.60
 -15  -7  -1  -13.40    8.50
  15  -8  -1    9.40   18.50
 -15   8   1    7.20    8.50
  14  -8  -1  -21.10   15.20
 -14   8   1    3.60    7.60
  13  -8  -1    0.30   13.60
 -13   8   1   -1.10    6.90
  12  -8  -1    5.70    9.80
 -12   8   1    2.90    6.40
  11  -8  -1    5.00    8.90
 -11   8   1    3.20    5.40
  10  -8  -1   12.50    8.30
  10  -8  -1   16.30    3.50
 -10   8   1   15.30    5.20
   9  -8  -1   36.30    8.50
   9  -8  -1   35.60    4.80
   9  -8  -1   34.50    4.40
  -9   8   1   31.90    5.60
  -9   8   1   45.70    8.20
   8  -8  -1    9.10    2.90
   8  -8  -1   13.60    6.00
   8  -8  -1    8.10    4.20
  -8   8   1   15.60    6.50
  -8   8   1    5.00    3.90
   7  -8  -1   32.00    3.70
   7  -8  -1   31.40    6.40
  -7   8   1   35.80    6.70
  -7   8   1   27.70    4.50
   6  -8  -1   82.59    7.50
   6  -8  -1   80.99    6.90
   6  -8  -1   79.89    5.30
  -6   8   1   71.19    7.30
  -6   8   1   73.79    6.60
   5  -8  -1  296.17   10.50
   5  -8  -1  299.17   11.70
   5  -8  -1  290.57   12.30
  -5   8   1  304.87   12.10
  -5   8   1  287.47   11.40
   4  -8  -1  305.57   10.90
   4  -8  -1  316.47   12.00
   4  -8  -1  309.17   11.60
  -4   8   1  328.77   11.50
  -4   8   1  304.87   11.20
   3  -8  -1   29.60    3.50
   3  -8  -1   34.40    4.00
   3  -8  -1   31.10    3.40
  -3   8   1   32.90    3.50
  -3   8   1   31.10    3.20
  -3   8   1   25.40    3.50
   2  -8  -1  146.69    6.40
   2  -8  -1  145.19    5.50
  -2   8   1  136.49    6.50
  -2   8   1  151.98    5.00
  -2   8   1  135.59    7.70
   1  -8  -1  636.04   18.90
   1  -8  -1  634.34   16.70
   1  -8  -1  655.43   19.10
  -1   8   1  604.34   19.00
  -1   8   1  642.44   16.50
  -1   8   1  655.33   18.90
   0  -8  -1  719.43   20.90
   0  -8  -1  694.13   18.50
   0  -8  -1  708.63   20.70
   0   8   1  711.13   21.00
   0   8   1  728.03   18.90
   0   8   1  723.43   20.80
  -1  -8  -1   89.99    5.20
  -1  -8  -1   93.99    4.10
  -1  -8  -1   90.89    5.30
   1   8   1   98.79    4.50
   1   8   1   98.69    5.60
  -2  -8  -1  950.60   26.90
  -2  -8  -1  918.91   26.30
  -2  -8  -1  988.20   27.60
  -2  -8  -1  945.21   27.20
   2   8   1  962.20   27.30
  -4  -8  -1  445.76   16.20
  -4  -8  -1  443.36   15.90
  -4  -8  -1  477.65   16.80
   4   8   1  437.66   15.80
   4   8   1  436.76   15.20
  -5  -8  -1   71.79    7.10
  -5  -8  -1   72.49    7.50
   5   8   1   72.59    6.10
   5   8   1   82.49    6.80
  -6  -8  -1  164.78   11.50
  -6  -8  -1  181.38   11.00
   6   8   1  162.28   10.00
   6   8   1  184.48    9.40
  -7  -8  -1    3.10    4.50
  -7  -8  -1    5.40    6.40
   7   8   1   -1.90    3.40
   7   8   1   -4.40    4.30
  -8  -8  -1    3.40    6.60
  -8  -8  -1    6.20    7.90
   8   8   1    3.60    5.60
   8   8   1    5.80    4.00
  -9  -8  -1    0.50    6.80
   9   8   1    4.70    6.40
   9   8   1    1.60    4.70
 -10  -8  -1    2.90    7.80
  10   8   1   -4.40    7.10
  10   8   1   -0.90    5.30
 -11  -8  -1   14.30    9.30
  11   8   1   -7.80    5.90
 -12  -8  -1   -8.80   10.50
  12   8   1   10.50    6.90
  12   8   1  -20.00   10.30
 -13  -8  -1    8.90   11.50
 -13  -8  -1   -4.70   12.00
  13   8   1   -4.20   12.30
 -14  -8  -1   -7.70   12.50
 -14  -8  -1   12.50    8.00
 -14  -8  -1    1.50   15.00
 -15  -8  -1   12.70    9.20
 -15  -8  -1   38.30   17.30
  15  -9  -1   -3.10   16.50
 -15   9   1   -2.10    8.60
  14  -9  -1    1.00   14.30
 -14   9   1    0.20    7.70
  13  -9  -1   -8.20   13.20
 -13   9   1    0.10    7.20
  12  -9  -1    8.00   11.20
 -12   9   1    7.40    6.80
  11  -9  -1    1.60    8.80
 -11   9   1    9.70    5.90
  10  -9  -1   -1.60    4.10
  10  -9  -1    2.90    7.60
 -10   9   1   -0.70    5.00
   9  -9  -1   15.10    7.30
   9  -9  -1   13.90    4.70
   9  -9  -1   20.80    3.60
  -9   9   1    8.10    4.60
  -9   9   1   32.00    8.20
   8  -9  -1   43.70    5.70
   8  -9  -1   41.70    5.10
   8  -9  -1   36.60    7.20
  -8   9   1   38.90    6.80
  -8   9   1   43.40    5.90
   7  -9  -1   10.70    5.00
   7  -9  -1    7.50    5.60
   7  -9  -1   13.60    3.10
  -7   9   1    1.80    4.40
  -7   9   1    7.10    5.50
   6  -9  -1  148.49   10.00
   6  -9  -1  119.49    8.50
   6  -9  -1  132.09    6.70
  -6   9   1  126.89    8.10
  -6   9   1  121.49    8.40
   5  -9  -1   11.90    3.30
   5  -9  -1   16.20    2.90
   5  -9  -1   10.40    3.70
  -5   9   1    9.20    3.70
  -5   9   1   15.20    3.20
   4  -9  -1   15.80    2.80
   4  -9  -1   15.20    3.20
   4  -9  -1    9.20    3.60
  -4   9   1   21.30    3.40
  -4   9   1   14.70    3.00
   3  -9  -1  131.49    7.50
   3  -9  -1  144.29    6.60
   3  -9  -1  139.29    7.60
  -3   9   1  153.88    6.00
  -3   9   1  153.58    7.10
  -3   9   1  138.69    7.20
   2  -9  -1    0.80    1.30
   2  -9  -1   -4.40    1.70
   2  -9  -1    2.20    2.00
  -2   9   1    2.30    2.10
  -2   9   1    0.50    1.70
  -2   9   1    2.30    1.10
   1  -9  -1    4.00    1.90
   1  -9  -1    0.40    1.90
   1  -9  -1    5.60    1.00
  -1   9   1    4.60    1.80
  -1   9   1    2.50    1.90
  -1   9   1    2.80    0.80
   0  -9  -1   -0.30    1.60
   0  -9  -1    1.80    1.80
   0  -9  -1   -1.10    0.70
   0   9   1    0.20    1.70
   0   9   1    1.90    2.00
   0   9   1    0.70    0.90
  -1  -9  -1  110.79    6.00
  -1  -9  -1  109.29    6.00
  -1  -9  -1  110.59    4.60
   1   9   1  110.79    6.10
   1   9   1  113.99    5.00
   1   9   1  111.29    6.00
  -2  -9  -1    8.10    2.50
  -2  -9  -1    6.20    2.00
  -2  -9  -1   11.70    2.50
   2   9   1    6.90    2.50
  -3  -9  -1    0.60    2.10
  -3  -9  -1    0.00    2.70
  -3  -9  -1    0.00    2.20
  -3  -9  -1   -2.70    2.20
  -4  -9  -1  425.76   15.90
  -4  -9  -1  408.26   15.60
  -4  -9  -1  434.26   15.20
   4   9   1  388.46   14.60
  -5  -9  -1    2.00    4.30
  -5  -9  -1   -3.30    3.50
  -5  -9  -1    0.40    3.20
   5   9   1    1.70    3.10
   5   9   1    1.40    3.00
  -6  -9  -1  131.99    9.90
  -6  -9  -1  120.69    9.20
  -6  -9  -1  135.89   10.60
   6   9   1  141.79    9.30
   6   9   1  133.49    8.60
  -7  -9  -1   -3.90    4.40
  -7  -9  -1    1.20    6.40
   7   9   1   -3.50    3.80
   7   9   1   -3.30    4.90
  -8  -9  -1   49.60    8.70
  -8  -9  -1   31.30    8.70
   8   9   1   52.19    8.20
   8   9   1   44.10    6.30
  -9  -9  -1    8.20    8.90
   9   9   1    4.90    6.70
   9   9   1    1.80    5.00
 -10  -9  -1    6.80    8.20
  10   9   1    6.20    5.40
 -11  -9  -1    7.90    9.40
  11   9   1    8.40    6.20
 -12  -9  -1    1.80   10.30
  12   9   1   12.20    7.40
  12   9   1   -2.70   12.30
 -13  -9  -1    4.90    7.00
 -13  -9  -1    8.60   12.10
 -13  -9  -1    8.40   11.10
 -14  -9  -1   -4.10    8.00
 -14  -9  -1   -5.20   12.90
 -15  -9  -1   38.00   15.30
 -15  -9  -1   37.80   10.40
  15 -10  -1    8.70   18.70
 -15  10   1  -11.20    8.70
  14 -10  -1   14.50   16.00
 -14  10   1   11.70    8.50
  13 -10  -1   20.00   13.30
 -13  10   1    3.70    7.40
  12 -10  -1   13.90   12.50
 -12  10   1   -2.00    6.80
  11 -10  -1    6.90    4.00
  11 -10  -1    7.20    9.40
 -11  10   1    2.10    5.90
  10 -10  -1   31.60    5.90
  10 -10  -1   38.30    9.20
 -10  10   1   36.30    6.70
   9 -10  -1    7.90    4.90
   9 -10  -1    3.10    3.40
   9 -10  -1   -0.20    6.40
  -9  10   1    0.00    7.70
  -9  10   1    3.00    4.60
   8 -10  -1   69.59    8.10
   8 -10  -1   50.39    5.60
   8 -10  -1   64.89    8.50
  -8  10   1   56.09    8.60
  -8  10   1   63.59    7.70
   7 -10  -1  505.65   18.60
   7 -10  -1  507.75   16.80
   7 -10  -1  501.35   19.90
  -7  10   1  500.35   18.90
   6 -10  -1   49.30    5.90
   6 -10  -1   57.59    5.40
   6 -10  -1   45.40    6.70
  -6  10   1   47.80    6.00
  -6  10   1   63.39    6.50
   5 -10  -1  355.86   12.80
   5 -10  -1  343.87   14.10
   5 -10  -1  351.46   13.80
  -5  10   1  344.47   13.00
  -5  10   1  359.66   13.60
   4 -10  -1   13.40    2.90
   4 -10  -1   14.40    3.60
  -4  10   1   19.10    3.20
  -4  10   1   14.00    3.00
   3 -10  -1   18.80    3.50
   3 -10  -1   19.80    3.10
   3 -10  -1   21.50    3.50
  -3  10   1   19.40    2.40
  -3  10   1   15.10    3.20
  -3  10   1   15.80    3.20
   2 -10  -1   32.40    3.90
   2 -10  -1   25.30    2.60
  -2  10   1   28.40    2.00
  -2  10   1   25.90    3.40
  -2  10   1   31.50    4.10
   1 -10  -1    6.90    2.30
   1 -10  -1   -0.10    1.90
   1 -10  -1    0.90    0.90
  -1  10   1    0.30    1.90
  -1  10   1    0.20    0.80
  -1  10   1    0.20    2.00
   0 -10  -1   61.49    4.80
   0 -10  -1   62.09    2.80
   0 -10  -1   59.69    4.80
   0  10   1   66.19    4.90
   0  10   1   62.19    3.00
   0  10   1   63.59    5.00
  -1 -10  -1  521.95   15.10
  -1 -10  -1  531.65   17.30
  -1 -10  -1  536.55   17.40
   1  10   1  559.74   15.80
   1  10   1  540.55   17.30
   1  10   1  525.55   17.30
  -2 -10  -1    9.00    2.70
  -2 -10  -1   10.60    2.80
  -2 -10  -1   10.70    2.80
  -2 -10  -1   12.30    3.70
   2  10   1    9.80    2.80
   2  10   1    6.90    2.50
  -3 -10  -1  434.36   15.00
  -3 -10  -1  424.76   15.00
  -3 -10  -1  441.26   15.60
  -3 -10  -1  439.46   14.50
   3  10   1  395.66   14.90
  -4 -10  -1  366.06   14.00
  -4 -10  -1  381.16   14.90
  -4 -10  -1  367.26   14.00
  -4 -10  -1  359.36   14.40
  -5 -10  -1  279.67   12.40
  -5 -10  -1  278.97   13.10
  -5 -10  -1  285.57   13.80
   5  10   1  298.37   12.40
  -6 -10  -1    9.40    5.70
  -6 -10  -1    8.40    4.60
  -6 -10  -1    8.90    4.30
   6  10   1   11.40    4.20
   6  10   1   11.00    4.20
  -7 -10  -1   49.70    7.10
  -7 -10  -1   57.49    8.40
  -7 -10  -1   45.70    7.60
   7  10   1   30.50    6.40
   7  10   1   51.69    6.20
  -8 -10  -1   -4.80    5.00
  -8 -10  -1    0.60    8.00
  -8 -10  -1   -3.00    5.70
   8  10   1    8.20    5.50
   8  10   1   10.10    4.60
  -9 -10  -1    0.30    6.70
   9  10   1    1.40    6.70
   9  10   1    5.50    5.60
 -10 -10  -1   15.50    9.10
  10  10   1    5.70    5.90
 -11 -10  -1    6.10    9.30
  11  10   1   -1.60    6.90
 -12 -10  -1    9.20    6.60
 -12 -10  -1    6.40   10.60
  12  10   1   16.10    7.50
 -13 -10  -1    2.90   12.80
 -13 -10  -1  -15.00   10.70
 -13 -10  -1   15.50    8.00
 -14 -10  -1   38.00   14.00
 -14 -10  -1    1.00    8.10
 -15 -10  -1   10.70    9.90
 -15 -10  -1   -7.60   14.60
  15 -11  -1  -11.00   19.00
 -15  11   1    3.10    9.10
  14 -11  -1  -11.90   14.50
 -14  11   1   -3.60    8.30
  13 -11  -1   -0.80   13.30
 -13  11   1    8.90    7.50
  12 -11  -1    3.30   12.00
 -12  11   1    2.80    7.20
  11 -11  -1    5.40    5.20
  11 -11  -1   -1.90    9.00
 -11  11   1   -6.90    5.90
  10 -11  -1    5.30    6.00
  10 -11  -1   11.80    9.30
 -10  11   1   12.20    5.50
   9 -11  -1    4.70    5.30
   9 -11  -1   16.60    7.30
   9 -11  -1    6.40    3.80
  -9  11   1    6.00    4.80
  -9  11   1  -10.60    6.60
   8 -11  -1  305.57   12.40
   8 -11  -1  316.87   14.70
   8 -11  -1  323.17   17.00
  -8  11   1  346.87   14.90
  -8  11   1  339.07   16.20
   7 -11  -1   -0.90    4.40
   7 -11  -1   10.50    5.10
   7 -11  -1    1.40    3.30
  -7  11   1    4.20    4.40
  -7  11   1    8.10    4.90
   6 -11  -1   24.30    5.10
   6 -11  -1   25.70    4.00
   6 -11  -1   23.50    5.10
  -6  11   1   25.90    4.60
  -6  11   1   19.00    4.90
   5 -11  -1 1059.39   30.70
   5 -11  -1 1069.09   31.80
   5 -11  -1 1049.40   32.00
  -5  11   1 1062.69   31.50
  -5  11   1 1031.20   30.30
   4 -11  -1   -0.20    3.00
   4 -11  -1    1.30    3.00
   4 -11  -1    1.40    2.50
  -4  11   1   -0.70    2.50
  -4  11   1    4.60    2.50
   3 -11  -1    7.90    3.30
   3 -11  -1    6.10    2.70
   3 -11  -1    5.10    2.50
  -3  11   1    3.00    2.80
  -3  11   1    6.40    1.80
  -3  11   1    1.90    2.80
   2 -11  -1   30.90    4.00
   2 -11  -1   28.70    2.90
   2 -11  -1   28.60    4.10
  -2  11   1   31.20    4.10
  -2  11   1   31.80    2.20
  -2  11   1   30.30    4.30
   1 -11  -1  388.36   14.30
   1 -11  -1  395.56   14.00
   1 -11  -1  394.96   11.30
  -1  11   1  401.56   15.00
  -1  11   1  405.86   11.10
  -1  11   1  396.16   13.90
   0 -11  -1  308.97   11.90
   0 -11  -1  296.37    8.90
   0 -11  -1  309.67   11.80
   0  11   1  299.57    9.20
   0  11   1  311.57   11.60
   0  11   1  299.17   12.10
  -1 -11  -1  308.17   11.90
  -1 -11  -1  290.07    9.50
  -1 -11  -1  316.77   12.00
   1  11   1  309.17   11.90
   1  11   1  316.87   12.30
   1  11   1  299.97   10.20
  -2 -11  -1   78.79    5.60
  -2 -11  -1  101.89    6.70
   2  11   1  103.39    6.70
   2  11   1   99.09    5.90
  -3 -11  -1  141.99    7.70
  -3 -11  -1  131.49    8.10
  -3 -11  -1  135.19    8.00
  -3 -11  -1  130.29    6.70
   3  11   1  135.09    7.80
  -4 -11  -1    0.60    2.70
  -4 -11  -1    2.90    3.30
  -4 -11  -1   -1.70    2.50
  -4 -11  -1   -4.60    3.60
   4  11   1   -1.00    2.70
  -5 -11  -1    7.50    3.50
  -5 -11  -1    3.80    3.10
  -5 -11  -1    3.60    3.80
  -5 -11  -1    4.80    4.50
   5  11   1    3.50    3.60
  -6 -11  -1   -2.40    4.10
  -6 -11  -1   -4.10    5.30
  -6 -11  -1    1.40    3.80
   6  11   1    2.00    3.50
  -7 -11  -1  123.79    9.60
  -7 -11  -1  105.49   10.80
  -7 -11  -1  103.79   11.10
   7  11   1  127.59    9.40
  -8 -11  -1    3.30    5.50
  -8 -11  -1   -0.30    8.30
  -8 -11  -1   -1.90    5.90
   8  11   1   -2.10    4.60
  -9 -11  -1    7.00    8.90
  -9 -11  -1    2.10    6.10
 -10 -11  -1    2.30    8.90
  10  11   1    6.60    5.80
 -11 -11  -1   14.60    9.90
  11  11   1   19.40    6.90
 -12 -11  -1    4.60    6.90
 -12 -11  -1    4.50   11.00
  12  11   1   10.80    8.40
 -13 -11  -1   -6.60   12.30
 -13 -11  -1    6.30    7.90
 -13 -11  -1    8.00   10.80
 -14 -11  -1    7.80    8.60
 -14 -11  -1   -4.50   12.40
 -15 -11  -1   19.60   10.30
 -15 -11  -1    7.90   15.50
  15 -12  -1   -0.90   17.90
 -15  12   1   -4.10    9.30
  14 -12  -1   -9.20   16.30
 -14  12   1   -0.40    8.80
  13 -12  -1   -3.00   13.00
 -13  12   1   -7.90    7.90
  12 -12  -1  -22.90   11.60
 -12  12   1    0.80    7.10
  11 -12  -1   -4.60    6.20
  11 -12  -1   15.50    9.70
 -11  12   1   -5.60    6.40
  10 -12  -1    7.60    8.60
  10 -12  -1    8.20    6.30
 -10  12   1   -2.30    5.30
   9 -12  -1   19.10    6.40
   9 -12  -1   26.40    8.30
  -9  12   1   27.80    6.00
  -9  12   1   31.10    7.80
   8 -12  -1    8.50    5.50
   8 -12  -1    6.50    3.90
   8 -12  -1   18.70    7.10
  -8  12   1   11.90    6.20
  -8  12   1    9.10    5.10
   7 -12  -1   -1.60    4.80
   7 -12  -1   -3.90    3.30
   7 -12  -1    4.60    5.30
  -7  12   1   -6.60    4.80
  -7  12   1    1.90    4.40
   6 -12  -1  144.59   10.10
   6 -12  -1  134.69    8.40
   6 -12  -1  151.18   10.20
  -6  12   1  148.79    9.40
  -6  12   1  153.18    9.10
   5 -12  -1    3.60    3.90
   5 -12  -1    3.00    3.30
   5 -12  -1   -3.20    3.60
  -5  12   1    1.80    3.20
  -5  12   1    5.80    3.50
   4 -12  -1   -2.50    2.50
   4 -12  -1   -1.00    3.10
   4 -12  -1   -1.00    3.30
  -4  12   1    1.60    2.50
  -4  12   1    3.50    2.80
   3 -12  -1  111.09    6.20
   3 -12  -1  107.79    6.80
  -3  12   1  115.99    7.80
  -3  12   1  116.99    5.00
  -3  12   1  101.09    6.80
   2 -12  -1   50.79    5.00
   2 -12  -1   53.39    3.70
   2 -12  -1   54.49    5.60
  -2  12   1   58.39    2.90
  -2  12   1   57.49    5.60
  -2  12   1   54.09    5.10
   1 -12  -1  194.58    9.30
   1 -12  -1  196.28    9.40
   1 -12  -1  189.28    6.40
  -1  12   1  203.48    9.00
  -1  12   1  195.48    6.30
   0 -12  -1   98.69    6.60
   0 -12  -1   97.49    6.60
   0 -12  -1   96.79    4.00
   0  12   1   99.29    4.30
   0  12   1  100.59    6.80
   0  12   1  103.29    6.30
  -1 -12  -1   24.10    2.50
  -1 -12  -1   20.00    3.80
  -1 -12  -1   20.80    3.60
   1  12   1   17.30    3.40
   1  12   1   25.80    3.00
   1  12   1   21.20    3.90
  -2 -12  -1   35.80    4.70
  -2 -12  -1   28.10    4.10
  -2 -12  -1   38.20    3.40
   2  12   1   39.50    5.00
  -3 -12  -1   24.50    4.30
  -3 -12  -1   30.50    4.80
  -3 -12  -1   24.70    3.90
  -3 -12  -1   25.20    3.60
   3  12   1   27.90    4.60
  -4 -12  -1   22.50    3.90
  -4 -12  -1   26.40    4.20
  -4 -12  -1   25.30    4.60
  -4 -12  -1   24.10    5.10
  -5 -12  -1   -4.80    2.70
  -5 -12  -1   -1.00    4.90
  -5 -12  -1    3.10    3.50
  -5 -12  -1    0.90    3.90
   5  12   1    2.10    3.50
  -6 -12  -1   48.80    6.20
  -6 -12  -1   41.20    6.00
  -6 -12  -1   43.40    7.80
  -6 -12  -1   32.00    6.20
   6  12   1   49.80    6.60
  -7 -12  -1   15.80    4.40
  -7 -12  -1   13.70    5.30
  -7 -12  -1    4.30    7.40
  -7 -12  -1   19.70    6.40
   7  12   1   13.00    4.70
  -8 -12  -1    0.30    4.00
  -8 -12  -1   11.40    5.80
  -8 -12  -1    3.00    6.60
   8  12   1    7.80    4.90
  -9 -12  -1   -2.50    6.10
  -9 -12  -1   -4.80    8.20
  -9 -12  -1    7.90    4.90
   9  12   1   14.20    9.90
 -10 -12  -1   -4.10    9.20
  10  12   1   -3.60    6.60
 -11 -12  -1   -5.30    9.80
  11  12   1    6.10    7.20
 -12 -12  -1   -4.20   11.00
 -12 -12  -1    4.70    7.40
  12  12   1    3.70    8.60
 -13 -12  -1   -1.50   13.50
 -13 -12  -1   -2.00   10.40
 -13 -12  -1    3.30    7.80
 -14 -12  -1    5.40    8.90
 -14 -12  -1    1.90   12.70
 -15 -12  -1   -5.10   10.40
 -15 -12  -1    5.20   15.60
  15 -13  -1   -8.00   17.50
  14 -13  -1   22.70   16.50
 -14  13   1   10.90    9.30
  13 -13  -1  -25.60   13.90
 -13  13   1  -12.30    8.10
 -12  13   1    2.30    7.20
  11 -13  -1   -9.70    9.10
  11 -13  -1    0.70    7.40
 -11  13   1  -12.40    6.30
  10 -13  -1   -3.10    8.60
  10 -13  -1    6.30    7.10
 -10  13   1   -3.80    5.50
   9 -13  -1    7.50    7.20
   9 -13  -1   -4.00    6.20
  -9  13   1    1.40    5.20
  -9  13   1    3.90    6.90
   8 -13  -1  154.18   11.90
   8 -13  -1  169.38   12.20
   8 -13  -1  161.38    9.60
  -8  13   1  167.28   11.70
  -8  13   1  172.58   12.00
   7 -13  -1   93.29    7.30
   7 -13  -1   91.09    9.50
   7 -13  -1   86.79    9.60
  -7  13   1   89.09    9.00
  -7  13   1   82.19    8.80
   6 -13  -1  174.28   11.10
   6 -13  -1  171.48    9.50
   6 -13  -1  187.18   10.80
  -6  13   1  170.48    9.80
  -6  13   1  181.48   10.50
   5 -13  -1   46.40    5.50
   5 -13  -1   58.69    6.70
   5 -13  -1   41.00    5.90
  -5  13   1   45.90    5.00
  -5  13   1   40.90    5.40
   4 -13  -1   37.30    4.90
   4 -13  -1   41.80    5.40
   4 -13  -1   33.90    5.60
  -4  13   1   41.20    4.50
  -4  13   1   34.80    5.00
  -4  13   1   31.90    5.40
   3 -13  -1   -2.80    3.20
   3 -13  -1    0.70    2.60
   3 -13  -1    4.00    2.80
  -3  13   1    1.50    2.90
  -3  13   1    2.70    1.70
  -3  13   1    5.40    3.30
   2 -13  -1   40.30    3.50
   2 -13  -1   42.30    6.10
   2 -13  -1   49.80    5.90
  -2  13   1   38.50    4.80
  -2  13   1   37.50    5.00
  -2  13   1   45.90    2.70
   1 -13  -1   61.89    6.00
   1 -13  -1   57.49    3.10
   1 -13  -1   49.70    5.50
  -1  13   1   56.09    2.90
  -1  13   1   47.20    6.00
  -1  13   1   58.99    5.50
   0 -13  -1   31.90    4.40
   0 -13  -1   19.20    3.90
   0 -13  -1   21.10    2.20
   0  13   1   23.00    4.30
   0  13   1   21.80    2.50
   0  13   1   29.00    4.30
  -1 -13  -1   63.09    5.70
  -1 -13  -1   65.89    6.30
   1  13   1   65.69    4.20
   1  13   1   70.29    6.00
   1  13   1   66.29    6.60
  -2 -13  -1   51.29    4.10
  -2 -13  -1   47.70    6.00
  -2 -13  -1   49.50    5.80
   2  13   1   51.29    5.90
   2  13   1   42.20    4.70
  -3 -13  -1 1005.00   30.00
  -3 -13  -1  972.20   28.60
  -3 -13  -1 1008.30   30.80
  -3 -13  -1 1036.40   30.70
   3  13   1  990.30   30.70
  -4 -13  -1  907.21   27.40
  -4 -13  -1  908.01   28.50
  -4 -13  -1  901.01   28.70
  -4 -13  -1  909.31   29.10
  -5 -13  -1   15.70    3.80
  -5 -13  -1   15.60    5.30
  -5 -13  -1   21.20    4.40
   5  13   1   13.50    4.50
  -6 -13  -1  343.17   14.70
  -6 -13  -1  356.86   15.10
  -6 -13  -1  344.67   16.20
  -6 -13  -1  309.87   16.40
   6  13   1  363.96   15.30
  -7 -13  -1    5.70    5.60
  -7 -13  -1    6.20    4.20
  -7 -13  -1   13.60    4.90
  -7 -13  -1   19.50    7.60
   7  13   1    3.30    4.30
  -8 -13  -1   -1.50    4.20
  -8 -13  -1   -2.00    6.30
  -8 -13  -1   -3.70    5.20
   8  13   1    5.10    5.10
  -9 -13  -1    6.80    8.60
  -9 -13  -1   14.20    6.40
  -9 -13  -1   19.50    5.60
   9  13   1   14.50    6.70
 -10 -13  -1   -3.20    9.40
  10  13   1    3.20    7.10
 -11 -13  -1   -2.90   10.60
  11  13   1   13.30    7.50
 -12 -13  -1   -4.40    9.40
 -12 -13  -1   -0.80   12.30
 -12 -13  -1  -11.10    6.90
 -13 -13  -1    8.90    8.20
 -13 -13  -1   -5.70   12.50
 -14 -13  -1    5.60   13.30
 -14 -13  -1    5.10    9.20
 -15 -13  -1   -0.30   17.40
 -15 -13  -1   27.30   15.90
  15 -14  -1  -19.50   19.90
  14 -14  -1    4.60   15.50
 -14  14   1    1.30    9.50
  13 -14  -1  -15.90   13.00
 -13  14   1    6.20    8.80
 -12  14   1   -7.90    7.20
  11 -14  -1   -3.80    7.50
  11 -14  -1   11.10   10.40
 -11  14   1   -2.90    6.60
  10 -14  -1    7.40    7.50
  10 -14  -1    2.70    9.60
 -10  14   1   13.20    6.40
   9 -14  -1   12.30    6.70
   9 -14  -1   11.80    7.50
  -9  14   1    7.10    7.80
  -9  14   1   22.00    6.20
   8 -14  -1   11.20    4.70
   8 -14  -1    4.70    7.00
   8 -14  -1   12.10    6.80
  -8  14   1    9.80    6.20
   7 -14  -1   24.00    4.90
   7 -14  -1   25.80    6.50
   7 -14  -1   20.60    5.80
  -7  14   1   25.10    6.40
  -7  14   1   17.80    5.80
   6 -14  -1   14.80    5.40
   6 -14  -1   26.00    4.90
   6 -14  -1   19.70    5.50
  -6  14   1   21.30    5.10
  -6  14   1   18.80    4.60
   5 -14  -1    4.30    3.70
   5 -14  -1    2.90    4.20
   5 -14  -1   12.90    4.30
  -5  14   1    4.90    4.00
  -5  14   1    2.20    2.80
   4 -14  -1  100.79    8.50
   4 -14  -1  104.49    7.50
   4 -14  -1   99.49    7.10
  -4  14   1  111.19    5.60
  -4  14   1  111.99    7.90
   3 -14  -1  230.28   10.90
  -3  14   1  227.98    7.70
  -3  14   1  229.28   10.90
  -3  14   1  203.68   11.10
   2 -14  -1    9.70    2.50
   2 -14  -1   12.50    4.20
   2 -14  -1   10.30    3.50
  -2  14   1    8.40    3.50
  -2  14   1    7.60    3.50
  -2  14   1    9.20    1.70
   1 -14  -1   31.30    2.70
   1 -14  -1   32.80    4.90
   1 -14  -1   25.20    4.80
  -1  14   1   28.10    4.40
  -1  14   1   35.40    2.60
  -1  14   1   24.20    4.60
   0 -14  -1  354.16   14.10
   0 -14  -1  359.96   10.70
   0 -14  -1  336.47   14.30
   0  14   1  371.56   14.20
   0  14   1  358.16   11.20
   0  14   1  366.56   14.90
  -1 -14  -1  155.18    6.10
  -1 -14  -1  173.38    9.20
   1  14   1  159.38    8.10
   1  14   1  157.18    9.10
   1  14   1  150.58    8.90
  -2 -14  -1   48.80    3.70
  -2 -14  -1   47.60    5.70
  -2 -14  -1   52.29    6.00
   2  14   1   47.50    5.10
   2  14   1   50.59    6.30
  -3 -14  -1   37.60    5.10
  -3 -14  -1   43.50    5.70
  -3 -14  -1   44.20    4.40
  -3 -14  -1   41.60    5.60
   3  14   1   41.60    5.80
  -4 -14  -1  274.67   11.40
  -4 -14  -1  235.88   12.50
  -4 -14  -1  262.37   12.90
  -4 -14  -1  246.08   11.90
   4  14   1  255.27   12.50
  -5 -14  -1   43.30    6.20
  -5 -14  -1   59.79    7.50
  -5 -14  -1   36.10    6.10
  -5 -14  -1   44.60    6.00
   5  14   1   33.10    5.80
  -6 -14  -1   12.50    4.50
  -6 -14  -1   13.70    6.60
  -6 -14  -1   10.40    4.40
  -6 -14  -1    5.60    5.30
   6  14   1   16.70    5.60
  -7 -14  -1    9.30    6.00
  -7 -14  -1   20.80    7.90
  -7 -14  -1   14.30    5.30
  -7 -14  -1    5.90    4.40
   7  14   1    8.80    5.20
  -8 -14  -1    6.30    5.00
  -8 -14  -1   16.20    6.90
  -8 -14  -1    8.80    5.70
   8  14   1    7.60    5.50
  -9 -14  -1    3.40    8.30
  -9 -14  -1    4.00    6.30
  -9 -14  -1    6.30    5.40
   9  14   1    3.80    6.60
 -10 -14  -1    1.30    9.50
  10  14   1   18.40    7.30
 -11 -14  -1   -7.60   10.60
  11  14   1    3.80    8.30
 -12 -14  -1   -4.90    9.80
 -12 -14  -1   -5.30    7.30
 -12 -14  -1  -19.40   11.50
 -13 -14  -1  -13.30   10.40
 -13 -14  -1    1.50    8.40
 -14 -14  -1  -29.70   12.40
 -14 -14  -1   -9.10    9.50
  15 -15  -1    6.30   21.10
  14 -15  -1  -31.90   16.10
 -14  15   1   -0.10    9.50
  13 -15  -1   -6.90   15.00
 -13  15   1    3.80    8.70
 -12  15   1    2.80    8.10
  11 -15  -1   10.00    8.80
  11 -15  -1   11.20   10.70
 -11  15   1   -1.30    7.10
  10 -15  -1  -14.70    7.60
  10 -15  -1  -10.70    9.30
 -10  15   1   10.90    6.50
   9 -15  -1   10.70    8.40
   9 -15  -1   -1.00    6.90
  -9  15   1    4.00    6.20
  -9  15   1   21.10    8.60
   8 -15  -1   -5.20    8.70
   8 -15  -1   -4.70    5.70
  -8  15   1    3.60    6.20
  -8  15   1    9.40    6.80
   7 -15  -1    7.00    5.70
   7 -15  -1    7.80    4.50
   7 -15  -1   11.80    5.90
  -7  15   1   10.20    5.60
  -7  15   1    5.60    5.40
   6 -15  -1   25.50    5.10
   6 -15  -1   27.30    6.50
   6 -15  -1   28.50    6.00
  -6  15   1   22.70    5.20
  -6  15   1   25.70    5.00
   5 -15  -1  103.99    8.20
   5 -15  -1  134.59   10.30
   5 -15  -1  112.79    8.30
  -5  15   1   94.59    8.30
  -5  15   1  109.59    6.70
   4 -15  -1  118.49    8.20
   4 -15  -1  116.49    7.50
   4 -15  -1  128.39    9.90
  -4  15   1  105.99    8.30
  -4  15   1  128.99    9.10
  -4  15   1  121.69    6.00
   3 -15  -1  150.98    7.60
   3 -15  -1  145.09   10.00
   3 -15  -1  142.09    8.80
  -3  15   1  155.58   10.10
  -3  15   1  139.59    8.80
  -3  15   1  134.99    6.50
   2 -15  -1   61.59    7.30
   2 -15  -1   64.79    6.70
  -2  15   1   67.19    6.50
  -2  15   1   69.29    3.60
  -2  15   1   64.99    7.00
   1 -15  -1    4.10    3.50
   1 -15  -1    8.30    2.20
   1 -15  -1    4.30    3.30
  -1  15   1    1.90    3.20
  -1  15   1    6.50    1.70
  -1  15   1    3.60    3.30
   0 -15  -1    5.90    3.50
   0 -15  -1    7.30    3.60
   0 -15  -1    3.80    1.60
   0  15   1    3.70    1.70
   0  15   1   -0.30    3.00
  -1 -15  -1  134.39    5.60
  -1 -15  -1  125.59    8.40
  -1 -15  -1  151.58    9.30
   1  15   1  134.49    6.80
   1  15   1  144.69    9.70
   1  15   1  144.69    8.60
  -2 -15  -1  257.27    9.60
  -2 -15  -1  263.07   12.60
  -2 -15  -1  275.47   12.80
   2  15   1  282.17   11.20
   2  15   1  288.37   13.40
  -3 -15  -1  133.89    7.10
  -3 -15  -1  128.69    9.40
  -3 -15  -1  132.19    9.00
  -3 -15  -1  146.89    8.50
   3  15   1  140.49    8.60
   3  15   1  140.19    9.70
  -4 -15  -1   45.90    6.00
  -4 -15  -1   45.70    6.40
  -4 -15  -1   48.80    7.20
  -4 -15  -1   48.10    5.30
   4  15   1   52.79    6.80
  -5 -15  -1   43.20    7.40
  -5 -15  -1   40.80    6.50
  -5 -15  -1   20.50    4.70
  -5 -15  -1   37.10    5.30
  -6 -15  -1   38.50    6.20
  -6 -15  -1   35.50    7.80
  -6 -15  -1   43.00    7.10
  -6 -15  -1   30.60    5.50
   6  15   1   29.00    5.90
  -7 -15  -1    2.80    8.10
  -7 -15  -1    5.10    4.90
  -7 -15  -1    8.60    6.00
  -7 -15  -1    1.90    4.30
   7  15   1   -2.40    5.30
  -8 -15  -1   10.00    7.60
  -8 -15  -1    0.00    5.60
  -8 -15  -1   -1.60    4.50
   8  15   1    3.40    6.30
  -9 -15  -1   12.40    5.60
  -9 -15  -1    0.30    6.20
  -9 -15  -1    0.90    8.10
   9  15   1    3.80    7.20
  10  15   1   -2.60    7.60
 -11 -15  -1   -8.60   10.40
 -11 -15  -1   -0.10    8.30
  11  15   1   10.40    8.80
 -12 -15  -1    7.80    9.80
 -12 -15  -1   -1.30   12.40
 -12 -15  -1    0.00    7.50
 -13 -15  -1    3.00   10.80
 -13 -15  -1    7.10    9.10
 -14 -15  -1   -4.20    9.60
 -14 -15  -1    2.30   14.00
  14 -16  -1  -10.00   17.60
  13 -16  -1   12.30   14.90
 -13  16   1   14.90    9.40
 -12  16   1   -3.00    8.00
  11 -16  -1   21.40    9.80
  11 -16  -1    7.30   10.30
 -11  16   1   -4.90    7.50
  10 -16  -1   -0.60    8.30
  10 -16  -1  -13.40    9.10
 -10  16   1   -4.70    6.80
   9 -16  -1   14.90    7.90
   9 -16  -1   16.90    8.80
  -9  16   1   10.20    8.10
  -9  16   1   21.90    7.40
   8 -16  -1   -1.70    6.50
   8 -16  -1   -0.70    7.70
  -8  16   1    0.90    6.10
  -8  16   1   -1.60    5.90
   7 -16  -1   21.80    6.90
   7 -16  -1   28.70    5.90
   7 -16  -1   38.80    7.50
  -7  16   1   26.40    6.00
  -7  16   1   31.70    6.20
   6 -16  -1   18.10    6.20
   6 -16  -1   23.50    5.90
   6 -16  -1   23.50    5.00
  -6  16   1   31.00    4.90
  -6  16   1   18.00    5.60
   5 -16  -1    1.90    3.90
   5 -16  -1    1.80    4.80
   5 -16  -1    2.40    3.80
  -5  16   1    5.20    4.00
  -5  16   1   -1.40    3.00
   4 -16  -1  157.98    8.80
   4 -16  -1  136.79   10.70
   4 -16  -1  166.78   10.00
  -4  16   1  185.58    7.30
  -4  16   1  180.28   10.30
  -4  16   1  163.38   10.80
   3 -16  -1    4.90    2.90
   3 -16  -1   -1.80    3.30
   3 -16  -1   -2.00    3.90
  -3  16   1   -5.20    3.60
  -3  16   1   -0.20    1.90
  -3  16   1    2.90    3.60
   2 -16  -1  169.88    9.90
   2 -16  -1  159.18   10.50
   2 -16  -1  156.18    7.00
  -2  16   1  153.28    9.50
  -2  16   1  158.88    6.60
  -2  16   1  165.08   10.50
   1 -16  -1    1.70    1.60
   1 -16  -1    4.60    4.10
   1 -16  -1    2.40    4.20
  -1  16   1   -1.40    3.40
  -1  16   1    0.70    1.50
  -1  16   1    5.00    3.30
   0 -16  -1   -3.40    3.60
   0 -16  -1    1.90    1.50
   0 -16  -1   -2.60    3.70
   0  16   1    5.90    3.70
   0  16   1   -3.40    3.80
  -1 -16  -1   23.40    2.80
  -1 -16  -1   36.50    5.70
  -1 -16  -1   31.00    5.50
   1  16   1   32.10    5.70
   1  16   1   26.70    3.50
   1  16   1   39.50    5.70
  -2 -16  -1  877.71   24.60
  -2 -16  -1  863.11   28.10
  -2 -16  -1  862.41   28.20
   2  16   1  848.82   27.90
   2  16   1  840.12   28.30
   2  16   1  897.61   26.20
  -3 -16  -1   69.59    7.50
  -3 -16  -1   78.19    6.80
  -3 -16  -1   75.49    8.00
  -3 -16  -1   75.09    5.60
   3  16   1   61.99    8.00
   3  16   1   58.09    6.20
  -4 -16  -1  140.49    9.50
  -4 -16  -1  151.08   10.40
  -4 -16  -1  137.39    9.90
  -4 -16  -1  157.58    8.50
   4  16   1  166.88   11.10
  -5 -16  -1   26.80    4.80
  -5 -16  -1   19.70    6.40
  -5 -16  -1   19.40    5.00
  -5 -16  -1   27.20    5.90
  -6 -16  -1  163.08   10.20
  -6 -16  -1  163.88   12.00
  -6 -16  -1  153.08   10.70
  -6 -16  -1  106.49   12.20
   6  16   1  143.09   11.20
  -7 -16  -1   35.10    7.90
  -7 -16  -1   12.70    8.60
  -7 -16  -1   21.10    6.10
  -7 -16  -1   29.60    6.10
   7  16   1   22.60    6.60
  -8 -16  -1   10.40    5.80
  -8 -16  -1   13.30    6.10
  -8 -16  -1    8.80    7.50
   8  16   1    1.80    6.30
  -9 -16  -1    0.50    6.30
  -9 -16  -1   -1.60    6.00
  -9 -16  -1    9.20    9.20
   9  16   1   21.40    7.80
 -10 -16  -1   -2.80   11.80
  10  16   1    0.90    8.10
 -11 -16  -1   12.90    9.60
 -11 -16  -1   11.30   11.60
 -11 -16  -1   18.10    8.30
  11  16   1    2.60    9.20
 -12 -16  -1    9.40    7.90
 -12 -16  -1    3.00   12.90
 -12 -16  -1   16.10   10.70
 -13 -16  -1   14.90   11.80
 -13 -16  -1   -1.60    8.80
 -14 -16  -1   -3.70   10.20
 -14 -16  -1   26.20   13.80
  14 -17  -1  -11.10   17.70
  13 -17  -1   18.40   14.60
 -13  17   1    3.70    9.90
 -12  17   1    6.40    8.70
  11 -17  -1    9.10    9.90
  11 -17  -1   -2.40   11.10
 -11  17   1   17.00    8.20
  10 -17  -1    8.10    9.20
  10 -17  -1   22.80    9.00
 -10  17   1   -5.20    7.00
   9 -17  -1   -6.80    8.20
   9 -17  -1   -6.20    7.60
  -9  17   1    5.50    7.30
  -9  17   1   -3.60    6.50
   8 -17  -1   56.39    9.50
   8 -17  -1   54.99    9.20
  -8  17   1   53.79    9.00
  -8  17   1   47.60    7.20
   7 -17  -1   -6.80    6.30
   7 -17  -1    8.40    6.20
   7 -17  -1    0.70    5.10
  -7  17   1    4.30    4.90
  -7  17   1    2.20    5.30
   6 -17  -1   15.10    4.80
   6 -17  -1   19.00    6.20
   6 -17  -1   22.30    6.50
  -6  17   1   26.10    4.60
  -6  17   1   14.20    5.20
   5 -17  -1  196.88   12.90
   5 -17  -1  199.88   11.00
   5 -17  -1  201.38   11.40
  -5  17   1  222.68   12.50
  -5  17   1  206.58    8.80
   4 -17  -1   62.69    7.60
   4 -17  -1   60.79    6.40
  -4  17   1   65.19    7.30
  -4  17   1   53.09    7.20
  -4  17   1   69.79    4.70
   3 -17  -1    9.50    3.20
   3 -17  -1   15.80    5.70
   3 -17  -1    8.90    4.10
  -3  17   1   15.90    5.20
  -3  17   1   12.70    4.30
  -3  17   1    7.70    2.00
   2 -17  -1    2.50    4.10
   2 -17  -1    7.00    2.50
   2 -17  -1    1.30    4.30
  -2  17   1    6.20    4.10
  -2  17   1    0.80    1.70
  -2  17   1    3.30    4.20
   1 -17  -1    4.10    3.80
   1 -17  -1   12.80    2.40
   1 -17  -1   12.00    4.90
  -1  17   1    5.20    3.60
  -1  17   1   12.40    2.60
  -1  17   1    6.50    4.20
   0 -17  -1    0.20    1.50
   0 -17  -1   -0.30    4.20
   0 -17  -1    3.90    3.90
   0  17   1    4.10    3.70
   0  17   1    2.40    1.80
   0  17   1    4.40    4.10
  -1 -17  -1   67.19    7.40
  -1 -17  -1   75.89    7.90
  -1 -17  -1   59.09    4.00
   1  17   1   74.39    7.40
   1  17   1   65.29    5.10
   1  17   1   68.79    8.20
  -2 -17  -1  140.69    6.70
  -2 -17  -1  132.69    9.50
  -2 -17  -1  144.89    9.80
   2  17   1  151.68    7.90
   2  17   1  146.09    9.50
   2  17   1  134.49   10.30
  -3 -17  -1    6.20    4.40
  -3 -17  -1   -2.70    2.20
  -3 -17  -1    2.10    4.10
   3  17   1    5.60    4.20
   3  17   1   -6.80    4.20
  -4 -17  -1    3.20    3.10
  -4 -17  -1   -3.40    4.10
  -4 -17  -1   -4.90    4.60
  -4 -17  -1   -1.30    4.20
   4  17   1   -5.60    4.50
  -5 -17  -1   47.50    7.30
  -5 -17  -1   48.30    6.80
  -5 -17  -1   35.20    6.70
  -5 -17  -1   45.50    5.90
  -6 -17  -1    4.00    4.50
  -6 -17  -1   -5.30    6.70
  -6 -17  -1    4.30    6.00
  -6 -17  -1   -1.20    4.20
   6  17   1    1.70    5.50
  -7 -17  -1    2.10    5.20
  -7 -17  -1   -4.30    6.10
  -7 -17  -1    1.40    5.30
   7  17   1   -4.60    5.60
  -8 -17  -1   32.00    7.10
  -8 -17  -1   32.20    8.90
  -8 -17  -1   28.70    6.60
   8  17   1   29.20    7.20
  -9 -17  -1   -5.60    6.40
  -9 -17  -1    3.30    6.80
  -9 -17  -1   -2.10    8.30
   9  17   1   11.50    8.00
 -10 -17  -1   14.60   12.30
  10  17   1    1.00    8.70
 -11 -17  -1   -7.80    8.60
 -11 -17  -1   -4.00    7.40
 -11 -17  -1    6.90   12.80
 -12 -17  -1  -13.10    9.30
 -12 -17  -1   13.40    8.50
 -13 -17  -1    9.90   12.10
 -13 -17  -1    3.40    9.70
 -14 -17  -1    6.30   14.00
 -14 -17  -1   -3.40   10.80
  14 -18  -1   13.50   17.30
  13 -18  -1  -13.80   15.40
 -13  18   1    2.90   10.70
 -12  18   1    1.00    9.20
  11 -18  -1    5.90   10.90
  11 -18  -1    7.50   11.70
 -11  18   1   11.90    8.50
  10 -18  -1   11.50    9.60
  10 -18  -1   10.30    9.30
 -10  18   1    8.60    7.70
   9 -18  -1    7.30    8.90
   9 -18  -1    0.70    8.80
  -9  18   1    7.70    7.80
  -9  18   1  -19.50    7.60
   8 -18  -1    5.60    8.00
   8 -18  -1   12.90    8.30
  -8  18   1    6.30    6.30
  -8  18   1   -5.80    6.20
   7 -18  -1   45.00    8.50
   7 -18  -1   36.90    6.70
   7 -18  -1   45.80    8.00
  -7  18   1   37.70    7.40
  -7  18   1   70.29    7.50
   6 -18  -1    2.20    6.10
   6 -18  -1   -2.90    5.00
   6 -18  -1   -4.80    4.60
  -6  18   1   -4.20    3.60
  -6  18   1    0.70    4.60
   5 -18  -1   98.19    8.40
   5 -18  -1   94.99    9.10
   5 -18  -1  102.39   10.80
  -5  18   1  118.79    6.60
  -5  18   1  116.49   10.20
   4 -18  -1   -6.10    3.40
   4 -18  -1    1.60    4.40
   4 -18  -1  -11.20    5.20
  -4  18   1    2.70    2.50
  -4  18   1    6.80    4.10
  -4  18   1    1.90    4.50
   3 -18  -1  309.57   16.00
   3 -18  -1  311.67   14.20
   3 -18  -1  295.67   11.70
  -3  18   1  307.27   10.00
  -3  18   1  285.77   15.40
  -3  18   1  307.67   14.40
   2 -18  -1   12.20    4.50
   2 -18  -1    1.60    2.30
   2 -18  -1    1.70    4.60
  -2  18   1    1.80    1.80
  -2  18   1   -0.30    4.30
  -2  18   1   -0.80    3.70
   1 -18  -1    9.50    2.10
   1 -18  -1    5.10    5.10
   1 -18  -1   16.60    4.80
  -1  18   1    8.40    2.20
  -1  18   1   13.00    4.40
  -1  18   1    5.10    4.60
   0 -18  -1   -5.50    4.40
   0 -18  -1    0.00    1.70
   0  18   1    1.20    2.30
   0  18   1    0.80    3.70
   0  18   1    0.00    4.60
  -1 -18  -1   27.10    5.80
  -1 -18  -1   38.20    6.40
  -1 -18  -1   29.60    3.00
   1  18   1   31.40    4.00
  -2 -18  -1   11.40    5.10
  -2 -18  -1    3.30    2.30
  -2 -18  -1    0.00    4.20
   2  18   1    0.40    4.20
   2  18   1    4.20    4.90
   2  18   1    2.20    3.50
  -3 -18  -1   27.20    5.80
  -3 -18  -1   29.40    4.00
  -3 -18  -1   36.20    6.70
   3  18   1   27.80    6.30
   3  18   1   32.80    5.10
  -4 -18  -1    1.10    3.00
  -4 -18  -1   -0.80    4.60
  -4 -18  -1   -0.20    4.00
  -4 -18  -1    6.30    4.80
   4  18   1    5.10    4.80
  -5 -18  -1   36.10    6.50
  -5 -18  -1   23.10    4.60
  -5 -18  -1   34.00    6.90
  -5 -18  -1   38.70    7.40
   5  18   1   41.40    7.60
  -6 -18  -1   15.50    6.40
  -6 -18  -1    4.40    7.10
  -6 -18  -1   -1.90    4.30
  -6 -18  -1    9.40    4.80
   6  18   1    7.50    6.00
  -7 -18  -1   14.90    5.90
  -7 -18  -1   15.20    5.90
  -7 -18  -1   12.90    7.20
   7  18   1    3.80    6.40
  -8 -18  -1   14.80    8.30
  -8 -18  -1   19.20    6.70
  -8 -18  -1   11.80    6.20
   8  18   1   -1.60    6.50
  -9 -18  -1  -10.70    7.30
  -9 -18  -1  -19.30    8.50
   9  18   1  -11.30    8.20
 -10 -18  -1   22.90   13.10
  10  18   1   31.70    9.70
 -11 -18  -1   21.10    9.50
 -11 -18  -1    3.00    8.00
 -11 -18  -1   -0.10   12.40
 -12 -18  -1    9.50    9.70
 -12 -18  -1   33.00   11.40
 -13 -18  -1   -4.00    9.80
 -13 -18  -1    0.10   13.10
 -14 -18  -1   -9.80   15.30
 -14 -18  -1   -7.00   12.10
  14 -19  -1  -16.40   16.90
  13 -19  -1    6.80   16.00
 -12  19   1    6.90    9.70
  11 -19  -1   -6.20   11.20
  11 -19  -1    1.00   11.50
 -11  19   1  -14.10    8.00
  10 -19  -1   32.20   11.10
  10 -19  -1   14.30   10.80
 -10  19   1   16.60    8.00
   9 -19  -1    2.00    9.70
   9 -19  -1   10.10    8.10
  -9  19   1   15.80    8.00
  -9  19   1   16.10   12.20
   8 -19  -1   -4.00    8.40
   8 -19  -1   13.90    7.90
  -8  19   1    7.30    5.90
  -8  19   1   14.40    7.00
   7 -19  -1   -3.50    6.80
   7 -19  -1   17.00    6.60
  -7  19   1    4.80    5.80
  -7  19   1    0.20    4.80
   6 -19  -1   11.50    6.80
   6 -19  -1   -5.70    5.10
   6 -19  -1   -3.20    5.40
  -6  19   1    2.00    5.10
  -6  19   1    4.20    3.90
   5 -19  -1    1.10    6.00
   5 -19  -1   -9.60    4.30
   5 -19  -1   -5.60    4.40
  -5  19   1   -1.20    3.00
   4 -19  -1   -0.60    3.50
   4 -19  -1    2.30    4.60
   4 -19  -1  -12.40    5.20
  -4  19   1    2.30    2.30
  -4  19   1   -8.20    4.10
  -4  19   1   -1.10    5.10
   3 -19  -1   -1.00    4.20
   3 -19  -1    0.10    3.10
   3 -19  -1    2.80    5.40
  -3  19   1    2.30    2.20
  -3  19   1   -9.70    3.90
  -3  19   1   -3.80    4.60
   2 -19  -1    7.90    4.50
   2 -19  -1    6.70    2.80
   2 -19  -1    3.30    5.00
  -2  19   1    6.80    5.10
  -2  19   1    1.80    2.00
  -2  19   1    4.00    4.20
   1 -19  -1  421.76   17.70
   1 -19  -1  414.36   13.40
   1 -19  -1  406.96   19.00
  -1  19   1  445.16   19.40
  -1  19   1  419.36   13.30
  -1  19   1  443.96   17.80
   0 -19  -1    6.20    4.70
   0 -19  -1    2.60    2.00
   0 -19  -1    8.70    5.20
   0  19   1   -2.60    4.20
   0  19   1    4.70    4.40
   0  19   1    1.10    2.50
  -1 -19  -1   29.20    6.00
  -1 -19  -1   34.10    3.40
  -1 -19  -1   45.60    7.10
   1  19   1   50.99    4.70
   1  19   1   39.30    7.20
   1  19   1   41.10    6.50
  -2 -19  -1    0.70    2.00
  -2 -19  -1    1.20    4.40
  -2 -19  -1   10.40    4.80
   2  19   1    3.10    4.40
   2  19   1    2.10    5.40
   2  19   1   -2.40    3.70
  -3 -19  -1    8.50    5.40
  -3 -19  -1    8.90    4.70
  -3 -19  -1   12.50    3.00
   3  19   1    6.80    5.20
   3  19   1    8.20    4.30
  -4 -19  -1   14.60    6.00
  -4 -19  -1    1.00    5.60
  -4 -19  -1   17.50    3.70
  -4 -19  -1   18.20    5.60
   4  19   1    9.80    6.30
  -5 -19  -1   27.10    4.90
  -5 -19  -1   21.40    5.80
  -5 -19  -1   49.80    7.80
  -5 -19  -1   15.10    6.00
   5  19   1   31.80    7.10
  -6 -19  -1   23.20    6.60
  -6 -19  -1   23.90    7.20
  -6 -19  -1   19.10    8.70
  -6 -19  -1   30.30    5.80
   6  19   1    9.30    6.70
  -7 -19  -1   10.10    5.40
  -7 -19  -1  -12.90    7.50
  -7 -19  -1    5.80    5.80
   7  19   1    3.90    6.50
  -8 -19  -1    0.20    6.30
  -8 -19  -1   -9.40    6.00
  -8 -19  -1    4.30    8.60
   8  19   1    8.90    7.30
  -9 -19  -1  -17.10    6.20
  -9 -19  -1    4.80   10.00
  -9 -19  -1    4.90    7.00
   9  19   1    1.70    9.40
 -10 -19  -1    0.70   14.70
 -10 -19  -1   -0.80   12.00
 -10 -19  -1    5.10    9.00
  10  19   1   -9.90   11.20
 -11 -19  -1    0.10    8.30
 -11 -19  -1   20.70   10.10
 -11 -19  -1  -12.70   14.40
 -12 -19  -1    1.90    9.30
 -12 -19  -1   36.60   12.00
 -13 -19  -1  -11.50   10.40
 -13 -19  -1  -11.50   13.00
 -14 -19  -1   -0.40   13.40
 -14 -19  -1   -0.10   15.50
  14 -20  -1   -8.40   18.30
  13 -20  -1   23.70   17.40
 -12  20   1   10.70    9.50
  11 -20  -1   18.30   11.50
 -11  20   1   12.50    8.50
  10 -20  -1    3.00   10.60
  10 -20  -1   -1.50    9.60
 -10  20   1  -16.20    7.50
   9 -20  -1  -10.20    8.80
   9 -20  -1   10.10   10.10
  -9  20   1   12.30   12.70
  -9  20   1   -0.30    7.60
   8 -20  -1    6.30    8.00
   8 -20  -1   10.10    9.00
  -8  20   1    4.00    7.30
  -8  20   1   13.20    5.90
   7 -20  -1   -1.20    7.50
   7 -20  -1    5.00    6.40
  -7  20   1   -2.70    5.60
  -7  20   1    5.60    4.30
   6 -20  -1   22.70    6.20
   6 -20  -1    3.30    5.70
   6 -20  -1   11.10    7.00
  -6  20   1   10.80    3.60
  -6  20   1   10.10    5.80
   5 -20  -1   37.50    6.80
   5 -20  -1   31.10    7.90
   5 -20  -1   29.90    6.30
  -5  20   1   42.90    7.20
  -5  20   1   34.40    4.10
   4 -20  -1    2.70    5.00
   4 -20  -1    0.00    6.10
   4 -20  -1    5.70    4.10
  -4  20   1   10.10    4.80
  -4  20   1    5.00    2.90
   3 -20  -1    0.90    5.70
   3 -20  -1   -4.20    3.10
   3 -20  -1    9.70    5.20
  -3  20   1   -0.10    2.10
  -3  20   1    3.60    4.70
  -3  20   1    3.70    4.90
   2 -20  -1   55.39    8.50
   2 -20  -1   42.00    4.50
   2 -20  -1   51.29    7.30
  -2  20   1   42.90    6.60
  -2  20   1   57.69    8.30
  -2  20   1   48.20    3.90
   1 -20  -1    6.60    4.80
   1 -20  -1    7.60    6.30
   1 -20  -1    2.20    2.20
  -1  20   1    3.20    2.20
  -1  20   1    6.00    4.40
  -1  20   1    0.50    5.20
   0 -20  -1   84.39    9.10
   0 -20  -1   84.69   10.00
   0 -20  -1   87.29    4.80
   0  20   1   87.89   10.20
   0  20   1   93.39    5.70
   0  20   1   90.29    9.00
  -1 -20  -1    3.30    4.70
  -1 -20  -1    8.70    2.40
  -1 -20  -1   12.70    5.40
   1  20   1    6.00    3.20
   1  20   1   12.20    6.10
   1  20   1    5.40    4.90
  -2 -20  -1   20.70    5.70
  -2 -20  -1   33.30    6.70
  -2 -20  -1   26.00    3.30
   2  20   1   23.90    5.50
   2  20   1   27.00    4.80
   2  20   1   32.90    7.40
  -3 -20  -1   20.90    5.70
  -3 -20  -1   33.10    4.30
  -3 -20  -1   26.50    6.90
   3  20   1   24.10    6.60
   3  20   1   11.60    5.50
  -4 -20  -1    1.00    3.40
  -4 -20  -1   -1.80    4.70
  -4 -20  -1    4.20    5.90
  -4 -20  -1   -0.10    5.80
   4  20   1    5.80    5.90
  -5 -20  -1    4.60    5.50
  -5 -20  -1   10.60    6.00
  -5 -20  -1    6.20    6.30
  -5 -20  -1    0.30    4.20
   5  20   1   -1.70    5.60
  -6 -20  -1   -4.70    8.10
  -6 -20  -1   14.50    7.10
  -6 -20  -1    0.40    5.80
  -6 -20  -1    3.50    4.40
   6  20   1   -2.10    5.90
  -7 -20  -1  -18.50    7.10
  -7 -20  -1    4.30    5.90
  -7 -20  -1   12.30    6.10
   7  20   1   -6.90    6.80
  -8 -20  -1    3.60    5.70
  -8 -20  -1    0.00    8.90
  -8 -20  -1    0.00    6.00
   8  20   1   -2.20    8.20
  -9 -20  -1    2.50   11.40
  -9 -20  -1  -16.80   10.00
   9  20   1  -10.10    9.50
 -10 -20  -1   11.50   12.70
 -10 -20  -1   13.70    8.40
 -10 -20  -1    5.70    8.20
 -11 -20  -1   28.30   10.50
 -11 -20  -1    7.10    8.70
 -12 -20  -1   33.10   12.30
 -12 -20  -1    9.20   10.10
 -13 -20  -1  -24.30   12.80
 -13 -20  -1   -7.70   10.80
 -14 -20  -1    0.70   16.10
  14 -21  -1   26.00   20.20
  13 -21  -1   31.80   17.70
  11 -21  -1   16.70   13.60
 -11  21   1   -0.40    9.00
  10 -21  -1    8.20   11.40
  10 -21  -1   -9.80   11.30
 -10  21   1   12.20    8.60
   9 -21  -1    3.90    9.50
   9 -21  -1    5.90   10.70
  -9  21   1   -9.70    7.90
   8 -21  -1   21.40   10.40
   8 -21  -1    9.40    8.10
  -8  21   1    0.10    7.40
  -8  21   1   20.20    6.20
   7 -21  -1    0.70    8.40
   7 -21  -1   -6.00    6.10
  -7  21   1   -3.80    4.70
  -7  21   1    3.70    6.20
   6 -21  -1   -6.50    5.50
   6 -21  -1    1.40    7.00
   6 -21  -1   10.80    6.40
  -6  21   1   -2.00    3.80
  -6  21   1   -1.20    5.70
   5 -21  -1    6.50    5.20
   5 -21  -1   11.90    6.60
   5 -21  -1    5.30    5.90
  -5  21   1    5.40    3.30
  -5  21   1    0.20    4.80
   4 -21  -1   12.40    7.20
   4 -21  -1    3.40    5.20
   4 -21  -1    0.40    4.20
  -4  21   1   13.90    5.60
  -4  21   1    5.00    2.80
   3 -21  -1   12.70    5.60
   3 -21  -1    9.20    3.70
   3 -21  -1   -0.20    6.10
  -3  21   1    4.80    5.90
  -3  21   1    8.80    5.40
  -3  21   1    7.20    2.60
   2 -21  -1   22.00    7.30
   2 -21  -1   16.30    3.40
   2 -21  -1   19.00    5.70
  -2  21   1   25.20    3.10
  -2  21   1   18.50    5.70
  -2  21   1   33.00    7.40
   1 -21  -1   26.20    7.70
   1 -21  -1   23.40    3.10
   1 -21  -1   16.50    5.70
  -1  21   1   18.70    6.60
  -1  21   1   23.00    3.20
  -1  21   1   19.10    5.80
   0 -21  -1    3.10    2.40
   0 -21  -1    0.90    5.10
   0 -21  -1    2.10    4.80
   0  21   1   10.20    5.60
   0  21   1    0.80    2.80
  -1 -21  -1   56.99    8.30
  -1 -21  -1   53.99    4.30
   1  21   1   55.29    5.60
   1  21   1   56.49    7.60
   1  21   1   52.49    8.30
  -2 -21  -1   25.20    3.40
  -2 -21  -1   32.10    6.70
  -2 -21  -1   34.10    6.50
   2  21   1   25.00    8.80
   2  21   1   37.70    5.70
   2  21   1   37.50    6.90
  -3 -21  -1   30.80    7.50
  -3 -21  -1   21.00    3.80
  -3 -21  -1   24.70    6.30
   3  21   1   22.50    5.90
   3  21   1   18.80    6.80
  -4 -21  -1    3.80    5.80
  -4 -21  -1   10.10    5.80
  -4 -21  -1   -2.60    5.90
  -4 -21  -1    5.80    3.50
   4  21   1    1.00    6.80
  -5 -21  -1   43.20    8.30
  -5 -21  -1   14.00    6.20
  -5 -21  -1   22.10    4.80
  -5 -21  -1   -8.30    6.70
   5  21   1   17.40    7.20
  -6 -21  -1    9.30    5.90
  -6 -21  -1    7.20    7.10
  -6 -21  -1    5.20    4.70
  -7 -21  -1   -5.00    7.70
  -7 -21  -1   -2.60    5.00
  -7 -21  -1   -6.30    6.30
   7  21   1   20.00    8.60
  -8 -21  -1   10.50    7.20
  -8 -21  -1  -11.40    9.10
  -8 -21  -1   -0.90    6.80
   8  21   1    6.00    8.90
  -9 -21  -1   16.00   11.00
   9  21   1   13.10   10.30
 -10 -21  -1   -7.80    7.50
 -10 -21  -1   16.10    8.80
 -10 -21  -1   21.00   13.40
 -11 -21  -1   -6.90    8.90
 -11 -21  -1   18.80   11.20
 -12 -21  -1    1.80   11.80
 -12 -21  -1    8.70   10.60
 -13 -21  -1   11.70   14.70
 -13 -21  -1    0.00   11.80
  13 -22  -1  -21.40   17.70
  11 -22  -1  -10.60   12.30
 -11  22   1   15.30    9.70
  10 -22  -1   -5.00   12.80
  10 -22  -1    5.30   11.00
 -10  22   1    8.10    9.20
   9 -22  -1   -2.70   11.10
   9 -22  -1    8.30    9.70
  -9  22   1   -8.40    8.60
   8 -22  -1    8.00   10.30
   8 -22  -1   16.80    8.50
  -8  22   1   17.40    6.50
  -8  22   1   12.80    7.70
   7 -22  -1   14.40    7.20
   7 -22  -1    3.80    8.40
  -7  22   1    0.20    4.80
  -7  22   1   -3.10    6.50
   6 -22  -1    3.70    5.60
   6 -22  -1    2.20    7.60
  -6  22   1  -12.40    6.10
  -6  22   1   -2.60    3.70
   5 -22  -1   21.90    7.00
   5 -22  -1   15.00    5.50
   5 -22  -1    0.70    7.50
  -5  22   1   11.00    3.70
  -5  22   1   19.10    6.60
   4 -22  -1    2.10    7.00
   4 -22  -1   15.00    6.00
   4 -22  -1    0.20    4.20
  -4  22   1   -0.90    5.30
  -4  22   1    0.00    2.70
   3 -22  -1    8.40    3.90
   3 -22  -1   12.00    6.30
   3 -22  -1    8.10    7.10
  -3  22   1    7.50    2.70
  -3  22   1   13.00    5.90
  -3  22   1   19.90    6.90
   2 -22  -1    3.80    5.10
   2 -22  -1    8.20    3.10
  -2  22   1    1.60    5.80
  -2  22   1    1.60    5.10
  -2  22   1    3.70    2.50
   1 -22  -1   69.79    5.10
   1 -22  -1   84.49    9.40
  -1  22   1   81.09    5.40
  -1  22   1   76.69    9.90
  -1  22   1   72.99    8.70
   0 -22  -1   -7.30    5.30
   0 -22  -1   -4.60    5.10
   0 -22  -1    1.20    2.20
   0  22   1    5.30    5.30
   0  22   1   -1.80    2.90
   0  22   1   -8.90    5.40
  -1 -22  -1   75.19    4.80
  -1 -22  -1   79.69    9.90
  -1 -22  -1   75.89    9.50
   1  22   1   76.09    6.70
   1  22   1   76.69    9.20
   1  22   1   75.69   10.00
  -2 -22  -1   14.30    6.10
  -2 -22  -1   15.00    3.20
  -2 -22  -1   10.00    6.30
   2  22   1   18.20    8.30
   2  22   1   23.70    6.30
   2  22   1   21.90    5.40
  -3 -22  -1    7.40    6.30
  -3 -22  -1   -0.80    5.30
  -3 -22  -1    3.50    3.20
   3  22   1    8.10    6.90
   3  22   1    3.70    4.90
  -4 -22  -1   13.90    6.40
  -4 -22  -1    8.70    3.50
  -4 -22  -1   17.40    7.30
  -4 -22  -1    5.30    6.60
   4  22   1    8.80    7.30
  -5 -22  -1   -2.60    3.80
  -5 -22  -1   -0.70    7.50
  -5 -22  -1   -0.70    7.40
  -5 -22  -1   -6.90    5.80
   5  22   1    0.40    6.70
  -6 -22  -1    6.20    6.90
  -6 -22  -1    4.40    7.50
  -6 -22  -1   12.10    5.40
   6  22   1   13.60    7.70
  -7 -22  -1    9.90    6.80
  -7 -22  -1    6.10    5.50
  -7 -22  -1   11.70    8.20
   7  22   1   -2.30    8.10
  -8 -22  -1   13.40    9.40
  -8 -22  -1   -2.40    6.00
  -8 -22  -1   -2.00   11.00
   8  22   1    0.60    8.60
  -9 -22  -1   -5.60   10.90
   9  22   1    6.20   10.40
 -10 -22  -1   12.10    8.50
 -10 -22  -1   10.10    9.20
 -10 -22  -1   -8.20   12.30
 -11 -22  -1    4.30   10.40
 -11 -22  -1    4.30   10.10
 -12 -22  -1  -11.10   12.30
 -12 -22  -1   -2.60   11.00
 -13 -22  -1  -10.20   12.90
 -13 -22  -1   24.30   13.50
  13 -23  -1   -8.60   18.00
  12 -23  -1  -12.10   16.80
  11 -23  -1   -9.00   13.60
  10 -23  -1   13.60   12.00
 -10  23   1   22.20   10.20
   9 -23  -1    3.10   10.00
   9 -23  -1    5.20   14.60
  -9  23   1   -2.90    8.40
   8 -23  -1    4.50    8.30
   8 -23  -1  -14.50   11.10
  -8  23   1    1.90    6.50
  -8  23   1    3.30    8.20
   7 -23  -1   20.70   10.20
   7 -23  -1   11.30    7.80
  -7  23   1   14.30    5.10
  -7  23   1    5.40    7.00
   6 -23  -1    9.40    6.80
   6 -23  -1   19.80    9.10
  -6  23   1   16.90    6.90
  -6  23   1   18.40    4.00
   5 -23  -1    6.70    6.70
   5 -23  -1    4.80    5.50
   5 -23  -1   -7.20    7.30
  -5  23   1    2.40    3.40
  -5  23   1    6.50    6.60
   4 -23  -1   15.20    6.30
   4 -23  -1   24.30    5.50
   4 -23  -1   12.30    7.30
  -4  23   1   11.00    3.20
  -4  23   1   19.80    6.40
   3 -23  -1  108.19   13.10
   3 -23  -1  109.59    7.80
   3 -23  -1   92.89   10.40
  -3  23   1  107.09   10.80
  -3  23   1  113.09    6.00
  -3  23   1  142.99   13.30
   2 -23  -1  214.08   15.70
   2 -23  -1  222.58   14.10
   2 -23  -1  212.28    9.50
  -2  23   1  205.98   13.70
  -2  23   1  214.28    8.70
  -2  23   1  203.08   15.00
   1 -23  -1    3.80    5.90
   1 -23  -1    3.50    2.60
   1 -23  -1   10.20    7.00
  -1  23   1    1.80    6.50
  -1  23   1    1.00    5.60
  -1  23   1    6.60    3.10
   0 -23  -1   11.20    6.10
   0 -23  -1   17.40    6.70
   0 -23  -1   15.50    3.00
   0  23   1   13.60    6.40
   0  23   1   15.30    3.40
   0  23   1   13.40    6.80
  -1 -23  -1    1.50    5.80
  -1 -23  -1    6.90    2.50
  -1 -23  -1    5.10    6.10
   1  23   1    2.60    5.50
   1  23   1    1.00    6.60
   1  23   1    1.30    3.80
  -2 -23  -1    1.60    2.70
  -2 -23  -1    5.40    6.10
  -2 -23  -1   -9.20    6.10
   2  23   1    2.00    4.60
   2  23   1   -1.80    6.50
   2  23   1    0.70    5.90
  -3 -23  -1    3.70    3.00
  -3 -23  -1   -8.40    6.10
  -3 -23  -1   -7.20    5.90
   3  23   1    8.70    6.10
   3  23   1   -5.30    7.20
  -4 -23  -1   12.00    4.00
  -4 -23  -1   -2.20    6.40
  -4 -23  -1    0.80    6.60
  -4 -23  -1    9.70    6.20
   4  23   1   -0.60    6.80
   4  23   1    6.60    6.40
  -5 -23  -1   -0.50    6.40
  -5 -23  -1   -6.30    8.40
  -5 -23  -1    3.20    4.10
  -5 -23  -1    2.30    7.60
   5  23   1  -14.00    7.10
  -6 -23  -1   10.00    8.50
  -6 -23  -1   -9.40    6.60
  -6 -23  -1    4.70    4.80
   6  23   1   -1.20    8.50
  -7 -23  -1    9.10    9.50
  -7 -23  -1   -5.90    5.60
  -7 -23  -1    8.00    7.50
   7  23   1   -0.30    8.80
  -8 -23  -1    9.10    9.10
  -8 -23  -1    1.90    6.70
   8  23   1   10.50   10.10
  -9 -23  -1   -1.70   11.60
   9  23   1   -1.80   11.00
 -10 -23  -1  -10.00    8.60
 -10 -23  -1    1.80    9.50
 -11 -23  -1  -16.40   10.30
 -11 -23  -1    9.60   10.60
 -12 -23  -1  -13.30   11.50
 -12 -23  -1   -9.20   11.80
 -13 -23  -1    2.10   14.10
 -13 -23  -1  -28.10   13.80
  13 -24  -1   30.90   19.40
  12 -24  -1   -9.20   15.70
  10 -24  -1   19.10   12.40
 -10  24   1    4.30   10.00
   9 -24  -1   13.80   11.30
  -9  24   1   -7.60    8.70
   8 -24  -1    8.40   11.30
   8 -24  -1   14.40    9.40
  -8  24   1    2.20    8.00
  -8  24   1  -11.40    6.30
   7 -24  -1    2.30    7.80
   7 -24  -1    7.80   10.70
  -7  24   1   -0.20    4.80
  -7  24   1   -9.70    7.20
   6 -24  -1    6.10    6.70
   6 -24  -1    7.60    8.80
  -6  24   1    1.10    7.30
  -6  24   1    0.70    3.70
   5 -24  -1   20.10    6.40
   5 -24  -1   25.10    7.90
   5 -24  -1  -10.80    7.20
  -5  24   1    6.10    3.60
  -5  24   1   13.80    7.20
   4 -24  -1    4.00    4.80
   4 -24  -1   -5.80    6.40
   4 -24  -1    6.40    8.10
  -4  24   1    6.10    3.20
  -4  24   1   -2.60    6.60
   3 -24  -1   52.49    8.10
   3 -24  -1   43.30    6.00
   3 -24  -1   26.20    8.60
  -3  24   1   32.50    8.90
  -3  24   1   27.10    7.30
  -3  24   1   34.40    4.00
   2 -24  -1   17.90    3.80
   2 -24  -1   26.00    9.10
   2 -24  -1   15.20    6.50
  -2  24   1   12.10    6.70
  -2  24   1    6.90    7.00
  -2  24   1   16.30    3.40
   1 -24  -1   -3.50    2.70
   1 -24  -1    5.10    7.00
   1 -24  -1    7.50    6.00
  -1  24   1    0.00    2.80
  -1  24   1    1.00    6.50
  -1  24   1    0.10    6.90
   0 -24  -1    2.50    6.70
   0 -24  -1    2.10    2.60
   0 -24  -1    3.80    6.20
   0  24   1    5.00    3.50
   0  24   1   11.60    6.30
   0  24   1    7.80    6.90
  -1 -24  -1   47.10    4.70
  -1 -24  -1   50.49    8.70
  -1 -24  -1   47.50    8.60
   1  24   1   54.69    6.40
   1  24   1   41.80    8.10
   1  24   1   51.99    9.50
  -2 -24  -1   14.20    6.40
  -2 -24  -1   15.60    8.30
  -2 -24  -1    9.40    2.90
   2  24   1    3.00    5.30
   2  24   1   13.60    7.40
   2  24   1   11.80    6.80
  -3 -24  -1    1.20    3.30
  -3 -24  -1   -4.40    6.90
  -3 -24  -1   -3.60    6.00
   3  24   1   12.80    8.50
   3  24   1    5.20    6.00
  -4 -24  -1   12.00    7.80
  -4 -24  -1   16.10    8.00
  -4 -24  -1    0.00    3.80
  -4 -24  -1   -5.30    6.50
   4  24   1  -11.60    6.90
   4  24   1    3.10    7.50
  -5 -24  -1    2.20    4.30
  -5 -24  -1    9.20    7.10
  -5 -24  -1    5.50    7.50
  -5 -24  -1    9.20   10.60
   5  24   1    0.80    7.80
  -6 -24  -1   -2.80    7.10
  -6 -24  -1    2.00    4.70
  -6 -24  -1   -0.10    8.80
   6  24   1   -3.50    8.40
  -7 -24  -1   52.49   12.50
  -7 -24  -1   82.29   11.80
  -7 -24  -1   85.29    9.20
  -8 -24  -1   -3.10    8.70
  -8 -24  -1    1.70   10.50
   8  24   1   -4.30   10.80
  -9 -24  -1    1.10   12.40
  -9 -24  -1   26.60   10.50
  -9 -24  -1    9.60    8.00
 -10 -24  -1    4.80    9.80
 -10 -24  -1   -9.60    9.50
 -11 -24  -1  -15.20   11.00
 -11 -24  -1   -4.00   11.00
 -12 -24  -1    3.80   13.10
 -12 -24  -1  -24.80   11.50
 -13 -24  -1   -4.60   14.10
 -13 -24  -1    9.10   13.80
  13 -25  -1    9.30   20.30
  12 -25  -1  -17.30   16.50
  10 -25  -1    3.00   13.10
   9 -25  -1    2.00   10.70
  -9  25   1    3.70    9.70
   8 -25  -1   -3.80   12.00
   8 -25  -1   22.10    9.60
  -8  25   1   -5.40    6.30
  -8  25   1    7.10    8.80
   7 -25  -1   10.50    7.90
   7 -25  -1   10.70   10.80
  -7  25   1    4.60    5.00
  -7  25   1   -3.80    8.20
   6 -25  -1   29.90    9.90
   6 -25  -1   17.90    7.00
  -6  25   1   14.10    7.50
  -6  25   1    1.30    4.10
   5 -25  -1   42.50   10.10
   5 -25  -1   38.60    7.30
  -5  25   1   31.80    4.30
  -5  25   1   39.30    8.90
   4 -25  -1   -1.40    8.10
   4 -25  -1    3.30    5.10
   4 -25  -1   -3.40    7.10
  -4  25   1    0.50    3.10
  -4  25   1  -11.40    6.60
   3 -25  -1   23.30    5.00
   3 -25  -1   21.90    7.20
   3 -25  -1   16.70    8.80
  -3  25   1   17.50    7.40
  -3  25   1   18.30    3.60
  -3  25   1   18.50    7.70
   2 -25  -1    5.60    8.60
   2 -25  -1    3.00    3.50
   2 -25  -1    3.80    6.70
  -2  25   1    6.30    7.30
  -2  25   1    1.10    3.10
  -2  25   1    7.00    6.40
   1 -25  -1   32.30    4.50
   1 -25  -1   13.30    7.50
   1 -25  -1   24.50    8.60
  -1  25   1   28.30    4.30
  -1  25   1   41.50    9.10
  -1  25   1   26.60    7.70
   0 -25  -1  132.39   13.80
   0 -25  -1  106.79   11.80
   0 -25  -1  133.99    7.00
   0  25   1  116.79    7.90
   0  25   1  139.89   13.90
   0  25   1  129.69   12.60
  -1 -25  -1   36.20    8.80
  -1 -25  -1   49.99    4.90
  -1 -25  -1   38.90    8.70
   1  25   1   47.40   10.00
   1  25   1   47.40    6.10
   1  25   1   41.40    8.10
  -2 -25  -1    1.90    3.00
  -2 -25  -1    1.30    6.60
  -2 -25  -1   -1.40    6.90
   2  25   1   -5.30    6.40
   2  25   1    2.30    7.60
   2  25   1   10.70    5.50
  -3 -25  -1   10.00    3.50
  -3 -25  -1   24.90    8.20
  -3 -25  -1   18.80    8.60
   3  25   1    8.10    6.40
  -4 -25  -1    8.10    4.10
  -4 -25  -1    0.70    7.00
  -4 -25  -1   21.80    8.50
  -4 -25  -1   15.70    8.30
   4  25   1   -0.20    8.30
   4  25   1    6.00    7.20
  -5 -25  -1    8.40    8.70
  -5 -25  -1   -2.50    4.40
  -5 -25  -1   -5.70    6.60
   5  25   1   10.60    8.40
  -6 -25  -1   13.90   10.40
  -6 -25  -1    6.80    7.40
  -6 -25  -1   12.70    5.30
   6  25   1    4.20    9.30
  -7 -25  -1   15.30    6.70
  -7 -25  -1   22.00   11.10
  -7 -25  -1   22.60    9.10
   7  25   1    9.20    9.80
  -8 -25  -1    7.10   11.50
   8  25   1   16.60   12.10
  -9 -25  -1   21.90    8.30
  -9 -25  -1   20.60   10.80
 -10 -25  -1   -0.50   10.60
 -10 -25  -1    0.30    9.10
 -11 -25  -1    4.40   14.60
 -11 -25  -1    7.60   11.50
 -12 -25  -1   -0.60   12.20
 -12 -25  -1   18.20   13.70
  13 -26  -1   17.30   21.10
  12 -26  -1  -23.90   16.40
  10 -26  -1   22.40   13.80
   9 -26  -1    2.90   11.10
  -9  26   1  -12.40   10.50
   8 -26  -1   12.40    9.00
   8 -26  -1    7.50   13.50
  -8  26   1   -5.00    8.90
   7 -26  -1   14.90    8.20
   7 -26  -1    4.20   12.20
  -7  26   1    6.80    5.20
   6 -26  -1    2.80    9.30
   6 -26  -1   -1.10    7.20
  -6  26   1   -6.40    4.40
  -6  26   1   -7.80    8.00
   5 -26  -1   46.50   11.10
   5 -26  -1   30.10    7.60
  -5  26   1   51.69    9.30
  -5  26   1   43.40    4.80
   4 -26  -1    6.40    8.80
   4 -26  -1  -14.00    5.20
   4 -26  -1   13.80    7.70
  -4  26   1    2.60    6.80
  -4  26   1    0.00    3.40
   3 -26  -1   63.09    9.80
   3 -26  -1   56.59   11.40
   3 -26  -1   64.79    7.40
  -3  26   1   51.99   10.40
  -3  26   1   53.49    9.90
  -3  26   1   54.79    5.30
   2 -26  -1   42.60    8.50
   2 -26  -1   43.50    5.50
  -2  26   1   47.30    5.20
  -2  26   1   38.80    9.70
  -2  26   1   46.00    8.90
   1 -26  -1   54.79    5.60
   1 -26  -1   48.10    9.90
   1 -26  -1   45.00    8.90
  -1  26   1   49.20    5.60
  -1  26   1   60.79    9.60
  -1  26   1   49.10   10.50
   0 -26  -1    4.20    7.10
   0 -26  -1   18.00    8.10
   0 -26  -1   12.10    3.30
   0  26   1    3.00    7.10
   0  26   1   -8.20    7.10
   0  26   1   11.10    4.30
  -1 -26  -1   50.99    9.30
  -1 -26  -1   43.90    9.40
  -1 -26  -1   62.69    5.40
   1  26   1   50.39   10.20
   1  26   1   50.29    6.70
   1  26   1   47.50    8.70
  -2 -26  -1    4.80    7.20
  -2 -26  -1   -2.10    3.10
  -2 -26  -1    3.70    7.60
   2  26   1    3.60    8.20
   2  26   1    8.50    5.80
   2  26   1   -0.60    6.90
  -3 -26  -1   22.40    4.40
  -3 -26  -1   12.30    7.70
   3  26   1   19.30    6.90
   3  26   1   32.00    9.80
  -4 -26  -1  -11.30    6.50
  -4 -26  -1    2.40    8.40
  -4 -26  -1    7.90    3.80
  -4 -26  -1    2.90    8.80
   4  26   1    8.30    9.50
   4  26   1    5.00    7.50
  -5 -26  -1   -6.50    7.60
  -5 -26  -1   -6.60    4.10
  -5 -26  -1   -9.60    8.30
   5  26   1   -0.50    9.20
  -6 -26  -1   -1.70    8.00
  -6 -26  -1    8.70   10.40
  -6 -26  -1   -3.60    4.80
   6  26   1    3.10    9.80
  -7 -26  -1   10.20    6.00
  -7 -26  -1    0.80   12.50
  -7 -26  -1   24.50   10.50
  -8 -26  -1    9.40   11.80
   8  26   1   36.80   13.40
  -9 -26  -1    5.40    9.80
  -9 -26  -1  -12.10    7.60
 -10 -26  -1   10.40   11.50
 -10 -26  -1   -2.30    9.70
 -11 -26  -1    1.70   12.10
 -11 -26  -1  -12.80   10.20
 -12 -26  -1   -8.80   13.90
 -12 -26  -1   -0.10   13.30
  12 -27  -1  -11.90   18.70
  10 -27  -1   13.40   14.00
   9 -27  -1   27.30   12.60
   8 -27  -1   -8.80    9.70
   8 -27  -1    8.90   16.90
  -8  27   1   12.90   10.40
   7 -27  -1   -8.80   11.40
   7 -27  -1   -9.00    8.20
  -7  27   1    2.50    5.70
  -7  27   1   -0.50    9.20
   6 -27  -1  -14.90   10.30
   6 -27  -1   -0.50    7.20
  -6  27   1   15.00    9.00
  -6  27   1    5.00    4.50
   5 -27  -1   32.20    7.90
   5 -27  -1   35.70   10.40
  -5  27   1   35.70    4.70
  -5  27   1   30.40   10.00
   4 -27  -1    5.30   10.00
   4 -27  -1    4.30    5.70
   4 -27  -1    6.50    9.80
  -4  27   1   -3.00    3.40
  -4  27   1   10.50    8.40
   3 -27  -1   49.50    6.50
   3 -27  -1   38.50    9.30
   3 -27  -1   44.90   11.10
  -3  27   1   42.70   10.10
  -3  27   1   35.80    8.70
  -3  27   1   44.30    4.70
   2 -27  -1    8.80    9.10
   2 -27  -1   -7.40    3.50
   2 -27  -1    3.40    7.20
  -2  27   1   -5.30    3.30
  -2  27   1   -6.00    8.40
  -2  27   1    7.80    8.40
   1 -27  -1    4.40    7.70
   1 -27  -1   12.40    8.20
   1 -27  -1   14.90    3.90
  -1  27   1   10.40    8.30
  -1  27   1   15.80    8.20
  -1  27   1    6.10    4.20
   0 -27  -1   56.09    9.70
   0 -27  -1   47.60    5.40
   0 -27  -1   49.60   10.40
   0  27   1   45.20    5.90
   0  27   1   53.79    9.80
   0  27   1   56.99   11.20
  -1 -27  -1   25.20    8.50
  -1 -27  -1   12.00    8.60
  -1 -27  -1   19.90    4.10
   1  27   1   14.90    5.10
   1  27   1   28.30    7.70
   1  27   1   18.50    9.40
  -2 -27  -1   45.10    5.20
  -2 -27  -1   45.60    9.70
  -2 -27  -1   46.00   10.60
   2  27   1   54.59    7.30
   2  27   1   56.79    9.70
   2  27   1   33.70   10.10
  -3 -27  -1   13.30    8.00
  -3 -27  -1   10.10    9.00
  -3 -27  -1    0.80    3.50
   3  27   1    3.60   10.10
   3  27   1   -7.10    6.70
  -4 -27  -1    7.90    4.10
  -4 -27  -1    5.80    7.80
  -4 -27  -1   -2.70    8.90
   4  27   1   17.70   11.10
  -5 -27  -1   10.20    8.50
  -5 -27  -1    5.40    9.40
  -5 -27  -1    2.30    4.60
   5  27   1   23.00   10.40
  -6 -27  -1    2.40   10.50
  -6 -27  -1    4.50    9.50
  -6 -27  -1    6.40    5.90
   6  27   1   10.30   11.20
  -7 -27  -1   -9.30   10.50
  -7 -27  -1    6.60   11.60
   7  27   1    1.80   12.20
  -8 -27  -1   -3.20   16.70
  -9 -27  -1   12.50   11.00
  -9 -27  -1    2.80    8.40
 -10 -27  -1   -7.50   12.30
 -10 -27  -1    3.60    9.40
 -11 -27  -1  -18.30   12.80
 -11 -27  -1   -8.00   11.70
 -12 -27  -1   31.00   13.70
 -12 -27  -1   18.50   16.20
  12 -28  -1   20.30   19.60
  10 -28  -1   -1.00   14.60
   9 -28  -1   44.60   13.00
   8 -28  -1   -0.70   10.00
  -8  28   1    5.00   10.50
   7 -28  -1    9.50    9.60
   7 -28  -1   23.90   14.50
  -7  28   1   10.90    6.30
  -7  28   1   16.00    9.70
   6 -28  -1   -0.40   11.60
   6 -28  -1    9.60    8.20
  -6  28   1    2.50    4.90
  -6  28   1   18.80    9.30
   5 -28  -1   -9.60    6.70
   5 -28  -1   10.60   10.20
  -5  28   1   -1.90    4.20
  -5  28   1    7.10    8.40
   4 -28  -1    3.10    6.10
   4 -28  -1   -2.10    9.40
  -4  28   1    6.50    3.90
  -4  28   1    7.40    8.20
   3 -28  -1    7.50    8.40
   3 -28  -1   -5.30   10.30
   3 -28  -1    7.50    5.20
  -3  28   1   -1.80    9.10
  -3  28   1    8.00    3.90
  -3  28   1   12.60    8.10
   2 -28  -1    7.30    8.30
   2 -28  -1    1.60    9.90
   2 -28  -1    0.90    4.30
  -2  28   1   -0.40    3.90
  -2  28   1  -10.30    7.90
  -2  28   1    3.40    8.00
   1 -28  -1   26.60   10.00
   1 -28  -1   37.30    9.20
   1 -28  -1   40.10    5.50
  -1  28   1   30.90    9.10
  -1  28   1   19.50    9.00
  -1  28   1   45.70    5.90
   0 -28  -1  -14.50    7.80
   0 -28  -1  -13.30    7.40
   0 -28  -1    1.40    3.10
   0  28   1    5.80    7.50
   0  28   1  -11.20    8.60
   0  28   1   -0.10    4.90
  -1 -28  -1   35.10   10.20
  -1 -28  -1   52.49    5.70
  -1 -28  -1   46.10   10.40
   1  28   1   36.00    9.30
   1  28   1   35.80    6.80
   1  28   1   58.29   11.40
  -2 -28  -1   32.60    9.40
  -2 -28  -1   28.30    4.70
  -2 -28  -1   46.80   10.40
   2  28   1   47.80   11.60
   2  28   1   16.40    8.50
   2  28   1   30.70    7.80
  -3 -28  -1   24.70    9.90
  -3 -28  -1   13.10    8.70
  -3 -28  -1   10.10    4.10
   3  28   1   -5.90    7.10
   3  28   1   19.00   10.10
  -4 -28  -1   46.80    6.20
  -4 -28  -1   29.00   10.10
  -4 -28  -1   37.10   10.40
  -5 -28  -1   -5.00    4.80
  -5 -28  -1    0.30   10.30
  -5 -28  -1    7.00    9.10
   5  28   1   -9.20   10.80
  -6 -28  -1    2.90    9.30
  -6 -28  -1   25.80   11.80
  -6 -28  -1   10.30    5.60
   6  28   1   -7.60   12.00
  -7 -28  -1   -1.10   10.50
  -7 -28  -1    5.40   12.70
   7  28   1   -2.30   13.10
  -8 -28  -1    7.40   11.20
  -8 -28  -1   -1.80    6.90
  -9 -28  -1    5.90   12.20
  -9 -28  -1   -8.40    8.00
 -10 -28  -1  -24.30    9.30
 -10 -28  -1  -22.60   13.10
 -11 -28  -1  -19.60   13.60
 -11 -28  -1  -19.80   11.00
 -12 -28  -1   19.00   17.20
 -12 -28  -1  -33.70   12.10
  12 -29  -1   13.70   19.50
  11 -29  -1  -10.80   20.00
   9 -29  -1   13.50   13.10
   8 -29  -1  -10.20   11.60
   7 -29  -1   17.30    9.70
   7 -29  -1   -2.30   13.90
  -7  29   1   18.40   10.80
   6 -29  -1  -29.60   12.50
   6 -29  -1  -11.60    8.30
  -6  29   1   -1.90   10.10
  -6  29   1    6.00    5.00
   5 -29  -1  -11.10    7.50
   5 -29  -1    3.60   10.90
  -5  29   1   12.30    9.70
  -5  29   1   11.10    4.70
   4 -29  -1   -6.40   10.10
   4 -29  -1   -1.60    6.40
  -4  29   1   11.00    8.80
  -4  29   1   -3.90    4.10
   3 -29  -1    2.30    5.20
   3 -29  -1   15.10   11.60
   3 -29  -1   -2.30    9.20
  -3  29   1    7.20    4.20
  -3  29   1   22.30    9.30
   2 -29  -1    6.00   10.10
   2 -29  -1   -7.50    4.30
   2 -29  -1    1.70    8.50
  -2  29   1    9.00    9.10
  -2  29   1    6.60    4.40
  -2  29   1   -1.90    8.10
   1 -29  -1    2.10    3.90
   1 -29  -1    4.90    9.10
   1 -29  -1  -11.70    8.00
  -1  29   1   11.00    8.50
  -1  29   1   -6.20    8.80
  -1  29   1  -10.90    4.30
   0 -29  -1    6.30    3.80
   0 -29  -1   -2.60    8.10
   0 -29  -1    4.40    9.00
   0  29   1    6.40    5.40
   0  29   1   -4.90    7.80
   0  29   1   -2.50    9.40
  -1 -29  -1   19.40    9.50
  -1 -29  -1   15.20    9.00
  -1 -29  -1    9.20    3.90
   1  29   1   14.30   10.00
   1  29   1    8.50    8.10
   1  29   1   16.30    6.60
  -2 -29  -1   24.90    9.70
  -2 -29  -1   26.20    4.70
  -2 -29  -1    0.40    9.50
   2  29   1   20.10    7.90
   2  29   1   38.60    8.90
   2  29   1   19.00   10.20
  -3 -29  -1    0.20    3.60
  -3 -29  -1   -2.90    8.80
  -3 -29  -1    3.20    9.80
   3  29   1   13.40   10.80
  -4 -29  -1   -0.60    9.50
  -4 -29  -1   -0.50    4.20
   4  29   1  -12.20   11.00
  -5 -29  -1   -1.00    4.50
  -5 -29  -1   -2.80    9.30
  -5 -29  -1   -3.60   10.60
   5  29   1  -18.40   11.30
  -6 -29  -1    8.00   11.90
  -6 -29  -1    6.80    6.20
  -6 -29  -1   16.50   10.50
   6  29   1    9.40   13.70
   7  29   1   -8.40   14.00
  -8 -29  -1   -1.40   11.50
  -8 -29  -1   17.70    8.50
  -9 -29  -1  -12.90   11.80
  -9 -29  -1    8.90    9.50
 -10 -29  -1  -21.00   10.50
 -10 -29  -1   -3.50   13.80
 -11 -29  -1   23.20   15.20
 -11 -29  -1  -17.70   11.10
  11 -30  -1  -20.30   17.50
   9 -30  -1   45.00   14.70
   8 -30  -1   17.60   12.60
   7 -30  -1    7.30   10.50
   6 -30  -1    0.60    8.90
   6 -30  -1  -10.80   14.40
  -6  30   1    9.80    5.90
  -6  30   1    2.00    9.90
   5 -30  -1    5.30    8.10
   5 -30  -1   -3.20   12.60
  -5  30   1   -6.10    4.80
  -5  30   1    4.90   10.10
   4 -30  -1    3.10    7.10
   4 -30  -1    1.80   12.10
  -4  30   1    8.50    4.40
  -4  30   1   -5.10    9.60
   3 -30  -1   17.40    6.20
  -3  30   1   18.40    4.60
   2 -30  -1    4.80    5.00
   2 -30  -1   -1.50    9.40
  -2  30   1    1.40    4.60
  -2  30   1    0.20    8.70
  -2  30   1    8.00   10.00
   1 -30  -1   10.60   10.50
   1 -30  -1    4.20    4.20
   1 -30  -1   -7.00    8.90
  -1  30   1   -1.80    8.50
  -1  30   1    6.20    5.20
  -1  30   1  -13.70    9.20
   0 -30  -1   23.40   10.90
   0 -30  -1   28.70    4.70
   0 -30  -1   31.30    9.80
   0  30   1   20.10    9.60
   0  30   1   31.70   11.60
   0  30   1   26.30    6.30
  -1 -30  -1    0.80    9.30
  -1 -30  -1    1.00    3.90
  -1 -30  -1   -4.80    9.10
   1  30   1   11.20   10.40
   1  30   1    8.40    8.80
   1  30   1   -9.80    6.60
  -2 -30  -1   34.20   11.00
  -2 -30  -1   53.29   11.30
  -2 -30  -1   54.19    5.80
   2  30   1   41.60   10.10
   2  30   1   52.59   12.40
   2  30   1   35.00    8.80
  -3 -30  -1    7.40   10.20
  -3 -30  -1    3.10    4.40
  -3 -30  -1    8.70   10.20
   3  30   1   -9.00   10.70
  -4 -30  -1   13.30   10.20
  -4 -30  -1   22.90   10.90
  -4 -30  -1   12.00    4.90
   4  30   1   -4.10   12.00
  -5 -30  -1   12.30   10.00
  -5 -30  -1   -3.80    5.00
  -5 -30  -1   19.90   12.10
   5  30   1   25.40   15.10
  -6 -30  -1   -8.80   12.10
   6  30   1    0.30   14.10
  -8 -30  -1   17.90   11.90
  -8 -30  -1   -3.00    7.80
  -9 -30  -1    5.80   13.30
  -9 -30  -1   16.80    9.10
 -10 -30  -1  -33.40   13.50
 -10 -30  -1  -14.60    9.60
 -11 -30  -1   19.80   11.70
 -11 -30  -1   -5.60   15.10
  11 -31  -1   11.60   20.60
   9 -31  -1  -43.10   13.90
   8 -31  -1   22.90   12.60
   7 -31  -1    0.10   10.30
   6 -31  -1   29.10   16.80
   6 -31  -1    2.30    9.40
  -6  31   1   11.90   12.00
  -6  31   1   10.60    7.10
   5 -31  -1    7.30    8.70
   5 -31  -1   10.70   13.40
  -5  31   1   12.20    5.70
  -5  31   1   30.10   11.80
   4 -31  -1    7.50    7.60
   4 -31  -1   -3.10   12.90
  -4  31   1    4.40    9.90
  -4  31   1   -0.40    5.10
   3 -31  -1   27.60    7.40
   3 -31  -1   33.30   13.70
  -3  31   1   37.70    6.10
  -3  31   1   22.30    9.80
   2 -31  -1   -6.50    5.30
   2 -31  -1   17.70   10.70
   2 -31  -1    3.70   11.00
  -2  31   1   -2.60    9.20
  -2  31   1   -1.40    5.00
  -2  31   1   -8.60   10.30
   1 -31  -1  -11.20    9.60
   1 -31  -1   -1.40   10.50
   1 -31  -1   -1.30    4.40
  -1  31   1    0.10    9.00
  -1  31   1    3.30    5.60
  -1  31   1    2.00   10.90
   0 -31  -1   34.40   10.80
   0 -31  -1   20.90    5.00
   0 -31  -1   19.70   10.60
   0  31   1   19.10   11.30
   0  31   1    8.50    6.80
   0  31   1   20.80    9.40
  -1 -31  -1   -3.80    9.70
  -1 -31  -1    5.90   10.10
  -1 -31  -1   -4.40    3.80
   1  31   1   -9.10   10.60
   1  31   1   14.10   10.00
   1  31   1  -15.40    6.70
  -2 -31  -1   63.29   12.30
  -2 -31  -1   71.59   14.10
  -2 -31  -1   59.59    6.10
   2  31   1   69.89   13.80
  -3 -31  -1   -3.30   10.00
  -3 -31  -1    3.90    4.30
  -3 -31  -1   14.10   10.90
   3  31   1    5.80   12.30
  -4 -31  -1   -2.00   11.30
  -4 -31  -1    4.00    4.40
  -4 -31  -1   -5.10   10.40
   4  31   1    2.20   13.00
  -5 -31  -1  -19.90   10.20
  -5 -31  -1  -11.30    5.10
   5  31   1  -13.80   14.10
  -6 -31  -1   -3.30   11.40
   6  31   1   -7.30   14.30
  -7 -31  -1    6.00    6.60
  -7 -31  -1    7.20   13.30
  -8 -31  -1   15.60    8.60
  -8 -31  -1   11.60   13.10
  -9 -31  -1  -10.50    9.50
  -9 -31  -1   15.30   14.70
 -10 -31  -1   17.70   10.80
 -10 -31  -1   -2.50   14.90
 -11 -31  -1  -12.90   17.20
 -11 -31  -1   14.40   13.70
  11 -32  -1   13.00   20.50
   9 -32  -1   11.80   16.00
   8 -32  -1   39.50   14.20
   7 -32  -1   -1.50   11.30
   6 -32  -1   16.50   10.00
   5 -32  -1  -20.00   13.00
   5 -32  -1    4.20    9.10
  -5  32   1    3.40    5.90
  -5  32   1   -1.90   11.20
   4 -32  -1  -12.80   13.10
   4 -32  -1    5.00    8.00
  -4  32   1   21.50   11.00
  -4  32   1   17.90    6.10
   3 -32  -1   -9.30    6.50
   3 -32  -1   14.30   13.20
  -3  32   1    5.10    5.40
  -3  32   1   16.90   10.50
   2 -32  -1    7.10   12.00
   2 -32  -1    7.60    5.70
  -2  32   1   11.50    5.90
  -2  32   1  -16.40   11.00
  -2  32   1   11.70    9.70
   1 -32  -1   -4.80   11.00
   1 -32  -1    8.30    4.80
   1 -32  -1    1.80   11.00
  -1  32   1   -3.30    6.40
  -1  32   1   -7.40    9.90
   0 -32  -1    0.70    4.40
   0 -32  -1    7.10   11.30
   0 -32  -1    5.00   10.60
   0  32   1   -3.60   11.20
   0  32   1   -0.70   10.10
   0  32   1   11.30    7.00
  -1 -32  -1   16.70   11.50
  -1 -32  -1   -7.90   10.40
  -1 -32  -1    0.90    4.00
   1  32   1    4.30   11.90
   1  32   1   10.10   10.70
  -2 -32  -1   37.40   12.30
  -2 -32  -1   38.50    5.40
  -2 -32  -1   20.80   11.70
   2  32   1   26.80   14.40
  -3 -32  -1   37.50   13.10
  -3 -32  -1   30.30   12.00
  -3 -32  -1   23.30    5.00
   3  32   1   19.90   12.50
  -4 -32  -1    3.20   11.60
  -4 -32  -1    0.60    5.10
  -4 -32  -1   -1.50   11.90
   4  32   1  -22.00   11.80
  -5 -32  -1    0.80    5.20
  -5 -32  -1   15.00   14.10
  -5 -32  -1   -4.20   12.40
  -7 -32  -1   34.20    8.50
  -7 -32  -1    4.40   14.00
  -8 -32  -1  -16.10   13.60
  -8 -32  -1   20.70    8.30
  -9 -32  -1    1.30   15.70
  -9 -32  -1    2.50    9.20
 -10 -32  -1   21.30   16.00
 -10 -32  -1  -18.90   11.30
  10 -33  -1  -16.50   22.10
   8 -33  -1  -10.20   14.30
   7 -33  -1  -15.20   11.90
   6 -33  -1   28.30   11.30
   5 -33  -1  -20.00   14.70
   5 -33  -1   16.00   10.00
   4 -33  -1   -9.10   14.50
   4 -33  -1    4.10    8.30
  -4  33   1   -0.60    6.30
   3 -33  -1   -7.40   13.10
   3 -33  -1   -7.00    7.20
  -3  33   1   -4.00    6.00
  -3  33   1    7.50   10.80
   2 -33  -1  -18.70   12.10
   2 -33  -1    3.20    6.10
  -2  33   1   -9.10   10.50
  -2  33   1   -3.10    6.60
   1 -33  -1    2.50   12.30
   1 -33  -1    9.90   12.10
   1 -33  -1   12.70    5.50
  -1  33   1   13.00    7.30
  -1  33   1   -0.40   10.50
  -1  33   1   10.30   12.70
   0 -33  -1   -2.50    4.80
   0 -33  -1   -7.50   11.20
   0  33   1    4.70   10.80
   0  33   1   10.60   12.80
  -1 -33  -1   23.20   12.00
  -1 -33  -1   20.00    5.10
  -1 -33  -1   13.60   11.70
   1  33   1   12.50   12.50
   1  33   1   -2.30   11.10
  -2 -33  -1    6.00    4.20
  -2 -33  -1   -8.00   11.00
  -2 -33  -1   21.70   12.20
   2  33   1   11.30   12.90
  -3 -33  -1    5.20   12.20
  -3 -33  -1   -1.10    4.90
  -3 -33  -1   10.70   12.80
   3  33   1    5.30   14.00
  -4 -33  -1  -18.90   13.10
  -4 -33  -1   15.20    5.30
  -4 -33  -1    8.20   13.30
   4  33   1   30.40   15.20
   5  33   1   18.50   16.10
  -6 -33  -1  -11.40    7.40
  -7 -33  -1  -10.60    6.70
  -7 -33  -1   -3.80   14.30
  -8 -33  -1  -23.30    7.40
  -8 -33  -1  -12.90   15.30
  -9 -33  -1   20.20   16.90
  -9 -33  -1    8.60    9.60
 -10 -33  -1   14.40   11.20
 -10 -33  -1   10.80   18.10
  10 -34  -1  -23.00   19.20
   8 -34  -1   11.30   15.10
   7 -34  -1   15.40   13.00
   6 -34  -1   -5.10   11.00
   5 -34  -1   -4.60   10.00
   4 -34  -1   -5.60    8.00
   4 -34  -1    6.20   19.60
   3 -34  -1    7.90    7.30
   3 -34  -1   13.80   14.40
  -3  34   1   -0.20   11.20
   2 -34  -1   26.10   14.20
   2 -34  -1    3.80    6.40
  -2  34   1   -5.10   11.70
   1 -34  -1   10.30   13.00
   1 -34  -1    4.10    5.90
  -1  34   1   -9.20   13.00
  -1  34   1    9.90   11.30
   0 -34  -1    3.10   12.30
   0 -34  -1   17.80   14.00
   0 -34  -1   20.70    5.80
   0  34   1    6.60   11.40
   0  34   1   49.00   15.60
  -1 -34  -1   -5.80    5.10
  -1 -34  -1   -2.40   12.50
  -1 -34  -1   12.50   12.50
   1  34   1   19.60   12.90
   1  34   1   -2.20   13.10
  -2 -34  -1  -10.20   13.30
  -2 -34  -1   17.30   13.10
  -2 -34  -1    0.90    4.80
   2  34   1   19.00   14.30
  -3 -34  -1   13.70   13.60
  -3 -34  -1   27.80   13.70
  -3 -34  -1   46.10    6.80
   3  34   1   38.30   14.70
  -4 -34  -1   49.20   14.40
  -4 -34  -1   30.80    6.10
   4  34   1   50.59   16.50
  -5 -34  -1    8.60   14.00
   5  34   1    4.30   23.30
  -6 -34  -1    8.40   17.10
  -6 -34  -1    0.10    6.40
  -7 -34  -1    0.10   14.10
  -7 -34  -1  -10.00    8.20
  -8 -34  -1   10.70    9.30
  -8 -34  -1   16.90   17.70
  -9 -34  -1    0.20   10.60
  -9 -34  -1   -1.90   16.80
 -10 -34  -1  -16.10   10.60
   8 -35  -1   34.70   18.10
   7 -35  -1   16.40   13.60
   6 -35  -1   -1.50   11.80
   5 -35  -1   31.80   11.30
   4 -35  -1   -7.80   18.70
   4 -35  -1   -6.60    8.90
   3 -35  -1   11.30   15.60
   3 -35  -1   -7.90    7.70
   2 -35  -1   -3.30   13.40
   2 -35  -1    3.60    7.00
  -2  35   1   -1.00   13.00
   1 -35  -1  -15.50   13.10
   1 -35  -1    2.30    6.00
  -1  35   1    0.70   13.80
  -1  35   1  -11.40   12.10
   0 -35  -1    7.70    5.80
   0 -35  -1  -27.40   13.10
   0 -35  -1   -0.60   13.80
   0  35   1   14.30   14.20
   0  35   1   -4.30   12.20
  -1 -35  -1  -12.80   13.40
  -1 -35  -1   13.50   14.60
  -1 -35  -1    5.00    5.70
   1  35   1   -3.90   13.80
   1  35   1  -11.30   14.30
  -2 -35  -1  -13.50   13.60
  -2 -35  -1   16.40    5.60
  -2 -35  -1   19.50   13.50
   2  35   1   -2.80   14.80
  -3 -35  -1  -19.40   14.00
  -3 -35  -1   -0.40    5.60
  -3 -35  -1  -18.80   15.40
   3  35   1   -4.90   15.10
  -4 -35  -1  -12.70   14.50
   4  35   1   19.60   16.60
  -5 -35  -1    5.70    7.20
  -6 -35  -1   19.40   15.80
  -6 -35  -1    8.10    7.40
  -7 -35  -1   -9.10    7.10
  -7 -35  -1   -9.20   15.90
  -8 -35  -1    9.40   17.30
  -8 -35  -1   -2.70    8.20
  -9 -35  -1    6.60    9.90
  -9 -35  -1   44.50   19.40
   9 -36  -1  -28.80   21.90
   7 -36  -1   11.80   14.50
   6 -36  -1   -9.80   12.40
   5 -36  -1   11.20   11.50
   4 -36  -1   -6.80    9.90
   3 -36  -1    0.10    8.60
   3 -36  -1   -7.20   15.10
   2 -36  -1    0.00    7.80
   2 -36  -1   18.40   14.80
   1 -36  -1    5.80    6.60
   1 -36  -1    5.10   14.80
  -1  36   1   -8.20   13.60
   0 -36  -1    1.90    5.80
   0 -36  -1   11.30   14.60
   0  36   1   -9.00   14.80
   0  36   1  -17.60   13.80
  -1 -36  -1   15.50   15.60
  -1 -36  -1   22.30   15.00
  -1 -36  -1    8.10    5.90
   1  36   1    6.50   15.00
   1  36   1   16.70   15.40
  -2 -36  -1   15.40   15.20
  -2 -36  -1   27.80   15.70
  -2 -36  -1    6.40    5.90
   2  36   1    6.30   16.20
  -3 -36  -1   -0.20    6.20
  -3 -36  -1   -6.90   14.90
   3  36   1    7.10   16.40
   4  36   1   -6.00   20.50
  -5 -36  -1   19.50    7.10
  -6 -36  -1    6.70    7.00
  -6 -36  -1  -14.90   17.10
  -7 -36  -1  -11.50    7.10
  -7 -36  -1  -33.50   17.90
  -8 -36  -1    0.70   18.60
  -8 -36  -1   14.30   10.20
  -9 -36  -1   20.40   21.40
  -9 -36  -1    5.90   10.00
   7 -37  -1   -5.60   16.90
   6 -37  -1    7.80   13.40
   5 -37  -1   19.90   13.10
   4 -37  -1    4.00   10.70
   3 -37  -1  -16.50    9.10
   2 -37  -1    0.60   15.50
   2 -37  -1    0.90    8.10
   1 -37  -1    3.20    7.10
   1 -37  -1   -2.60   16.40
   0 -37  -1   12.40   15.70
   0 -37  -1   -7.10    6.40
   0  37   1  -16.10   15.90
   0  37   1  -18.80   16.20
  -1 -37  -1   32.20   18.40
  -1 -37  -1    6.30    5.70
  -1 -37  -1   17.00   16.00
   1  37   1   23.40   16.90
  -2 -37  -1    4.10    5.80
  -2 -37  -1    9.70   15.70
   2  37   1   -2.80   16.60
  -3 -37  -1   -7.20   15.10
   3  37   1   23.30   17.90
  -4 -37  -1   11.40   16.50
  -4 -37  -1   -0.80    7.20
  -5 -37  -1  -19.10   20.10
  -5 -37  -1   -1.50    7.20
  -6 -37  -1  -22.50   17.80
  -6 -37  -1   -7.00    7.00
  -7 -37  -1   -2.60    8.90
  -7 -37  -1   19.40   19.50
  -8 -37  -1   -8.20    9.60
  -8 -37  -1    9.10   21.10
   6 -38  -1  -12.50   14.20
   5 -38  -1    3.80   13.20
   4 -38  -1    1.40   12.00
   3 -38  -1   -7.00    9.70
   2 -38  -1    8.90    9.20
   2 -38  -1    7.80   17.20
   1 -38  -1    6.90    7.90
   1 -38  -1   -4.70   16.00
   0 -38  -1   -6.20   16.90
   0 -38  -1    5.80    7.30
  -1 -38  -1  -10.70    6.40
  -1 -38  -1   -6.40   16.80
   1  38   1   10.70   17.40
  -2 -38  -1    9.90   17.80
   2  38   1  -12.50   17.60
  -3 -38  -1    1.00   17.20
  -4 -38  -1    5.50    6.70
  -5 -38  -1   23.10   18.40
  -5 -38  -1    2.30    6.90
  -6 -38  -1   -7.10    8.30
  -6 -38  -1    1.50   18.10
  -7 -38  -1   -5.00    8.40
  -7 -38  -1   -8.10   19.60
  -8 -38  -1   -0.70    9.50
  -8 -38  -1  -35.30   21.70
   5 -39  -1   -0.40   13.50
   4 -39  -1  -15.70   11.40
   3 -39  -1  -15.00   10.40
   2 -39  -1   14.00    9.80
   1 -39  -1   -1.30   17.80
   1 -39  -1    6.30    8.40
   0 -39  -1  -12.00   18.20
   0 -39  -1    4.20    7.60
  -1 -39  -1    4.10   18.10
   1  39   1    4.20   18.50
  -2 -39  -1   -8.70   17.90
   2  39   1   27.80   19.30
  -3 -39  -1   14.40    7.20
  -4 -39  -1   -4.20    7.30
  -5 -39  -1   20.50   19.40
  -6 -39  -1   32.30   22.20
  -6 -39  -1   10.40    9.00
  -7 -39  -1  -33.10   22.00
  -7 -39  -1  -11.60    8.70
   4 -40  -1  -24.90   14.30
   3 -40  -1   -3.70   11.50
   2 -40  -1   -4.40   10.30
   0 -40  -1    4.00   20.30
  -1 -40  -1   10.40   19.50
  -2 -40  -1   -8.90    8.50
  -2 -40  -1   12.00   19.50
  -3 -40  -1    7.30    7.90
  -3 -40  -1   -9.50   20.20
  -4 -40  -1   23.80   21.80
  -4 -40  -1   11.90    8.20
  -5 -40  -1   22.10   23.20
  -5 -40  -1   -5.10    8.50
  -6 -40  -1   18.40   23.40
  -6 -40  -1  -12.10    8.50
   0 -41  -1   -9.80   28.80
  -1 -41  -1  -39.60   19.90
  -1 -41  -1  -15.10    9.10
  -2 -41  -1    8.50    8.50
  -2 -41  -1  -18.00   21.20
  -3 -41  -1   -7.60    8.40
  -4 -41  -1  -12.00   22.00
  -4 -41  -1   12.10    9.30
  -5 -41  -1    3.80    9.90
  -5 -41  -1   33.80   24.30
  -6 -41  -1   -3.70   25.40
  -6 -41  -1    6.20   10.10
   0 -42  -1  -13.30   10.20
  -1 -42  -1    4.80    9.30
  -1 -42  -1  -49.70   26.10
  -2 -42  -1    3.20    9.10
  -2 -42  -1   20.60   26.90
  -3 -42  -1    4.60    9.70
  -4 -42  -1  -12.40    9.60
  -5 -42  -1  -29.20   26.80
  -5 -42  -1   19.70   10.90
   4 -43  -1   16.40   23.00
   3 -43  -1   20.10   16.00
   2 -43  -1  -12.30   13.20
   1 -43  -1   11.40   12.30
   0 -43  -1   -1.10   10.70
  -1 -43  -1    9.80   10.50
  -2 -43  -1    4.10   10.40
  -3 -43  -1    6.70   10.10
  -3 -43  -1  -34.00   25.30
  -4 -43  -1  -55.49   25.10
   2 -44  -1    9.30   14.80
   1 -44  -1    3.10   13.20
   0 -44  -1    3.70   12.40
  -1 -44  -1  -11.10   11.20
  -2 -44  -1    7.80   10.80
  -3 -44   2    7.10   28.00
  -2 -44   2    6.80   12.50
  -2 -44   2  -33.20   32.00
  -1 -44   2   12.60   13.20
   0 -44   2  -13.30   12.10
   1 -44   2   -4.10   15.50
  -4 -43   2   -3.10   27.10
  -4 -43   2    0.80   11.10
  -3 -43   2    0.70   11.10
  -3 -43   2   -6.30   27.20
  -2 -43   2   -1.60   10.10
  -1 -43   2    2.20   11.50
   0 -43   2  -12.00   12.70
   1 -43   2   30.90   14.70
   2 -43   2   30.70   16.10
   3 -43   2   35.90   16.50
  -5 -42   2    5.00   25.90
  -5 -42   2    6.00    9.90
  -4 -42   2   20.30   25.80
  -4 -42   2    4.00   10.30
  -3 -42   2   13.60    9.30
  -3 -42   2  -17.90   24.40
  -2 -42   2    7.60   10.10
  -1 -42   2   24.40   10.40
  -1 -42   2   16.00   25.60
   0 -42   2   -4.90   11.00
   1 -42   2   19.00   13.10
   2 -42   2  -13.70   13.60
   3 -42   2  -16.20   13.80
   4 -42   2    6.40   17.20
  -6 -41   2   31.60   25.20
  -6 -41   2   11.80    9.70
  -5 -41   2    4.50    8.80
  -5 -41   2   16.70   24.80
  -4 -41   2   35.50   23.70
  -4 -41   2   15.50    8.90
  -3 -41   2   21.10    8.70
  -2 -41   2   15.40   22.50
  -2 -41   2  -12.20    8.20
  -1 -41   2    5.20   10.00
  -1 -41   2   23.10   23.20
   0 -41   2   -2.30   21.50
   0 -41   2    0.40    9.50
   1 -41   2   -7.60   11.60
   2 -41   2    1.20   12.60
   3 -41   2  -15.50   14.10
   4 -41   2  -22.40   14.20
   5 -41   2   16.20   19.00
  -7 -40   2   -1.90   10.50
  -7 -40   2   11.30   25.00
  -6 -40   2   26.20   22.70
  -5 -40   2  -13.80   21.50
  -5 -40   2    2.00    9.00
  -4 -40   2   10.10   22.10
  -4 -40   2   10.10    8.50
  -3 -40   2    3.90    8.50
  -2 -40   2   -0.70    9.00
  -1 -40   2   -6.00    8.20
  -1 -40   2  -24.50   20.50
   0 -40   2    3.40    8.80
   0 -40   2  -26.20   20.00
   1 -40   2  -15.60   21.30
   1 -40   2   15.30   10.90
   2 -40   2   10.10   12.10
   3 -40   2  -16.30   13.30
   4 -40   2  -15.20   14.90
   5 -40   2    7.20   16.40
   6 -40   2   27.60   19.50
  -7 -39   2  -19.90   22.90
  -7 -39   2   -1.80    8.90
  -6 -39   2  -15.20   22.10
  -6 -39   2   -1.90    8.10
  -5 -39   2    5.90    9.10
  -5 -39   2    8.80   21.10
  -4 -39   2   -8.80    8.10
  -4 -39   2   22.20   19.40
  -3 -39   2   -5.00    7.10
  -3 -39   2    9.00   22.70
  -2 -39   2  -26.00   19.60
  -2 -39   2   -4.10    7.10
  -1 -39   2   12.60    8.70
  -1 -39   2  -22.80   19.30
   0 -39   2   -7.70   18.70
   0 -39   2   15.90    9.50
   1 -39   2  -10.30   19.90
   1 -39   2   -2.30    9.30
   2 -39   2    9.90   10.60
   3 -39   2  -16.20   11.80
   4 -39   2   13.10   14.10
   5 -39   2    8.90   15.80
   6 -39   2   44.40   18.90
   7 -39   2   21.70   19.80
  -8 -38   2    5.30   22.10
  -8 -38   2   -9.80    8.50
  -7 -38   2  -13.80    8.10
  -7 -38   2  -11.70   20.90
  -6 -38   2  -25.40   19.80
  -6 -38   2   10.40    9.10
  -5 -38   2   -0.50   18.70
  -5 -38   2   -5.30    8.20
  -4 -38   2    5.70    8.20
  -3 -38   2   12.20    7.10
  -2 -38   2   14.00    8.00
  -2 -38   2   26.90   18.70
  -1 -38   2   -6.70    6.70
  -1 -38   2  -30.70   16.90
   0 -38   2   11.50   18.40
   0 -38   2   14.50    9.10
   1 -38   2    4.20    9.90
   1 -38   2   -4.60   18.10
   2 -38   2  -41.30   17.70
   2 -38   2   -8.60   10.90
   3 -38   2  -10.50   10.40
   4 -38   2   15.10   13.10
   5 -38   2    6.30   14.50
   6 -38   2    2.90   16.00
   7 -38   2    5.90   18.70
  -9 -37   2   -2.40   10.60
  -9 -37   2    3.00   22.60
  -8 -37   2   -2.70    8.60
  -8 -37   2   25.20   21.40
  -7 -37   2   23.70   20.10
  -6 -37   2   13.00   18.70
  -6 -37   2    0.80    8.20
  -5 -37   2   -8.50    6.60
  -5 -37   2   -4.30   17.60
  -4 -37   2    4.70    6.70
  -3 -37   2   -3.60   16.40
  -3 -37   2   21.90    7.80
  -2 -37   2    8.00   16.70
  -2 -37   2   -4.00    6.70
  -1 -37   2   -8.90   15.50
   0 -37   2   17.40   17.50
   0 -37   2    7.20   20.70
   1 -37   2    9.70   16.80
   2 -37   2   34.10   18.80
   4 -37   2   -2.60   14.00
   5 -37   2    6.40   12.70
   6 -37   2   -8.40   13.80
   7 -37   2   18.80   18.10
   8 -37   2   49.80   19.50
  -9 -36   2   40.60   20.90
  -9 -36   2   -7.80    8.80
  -8 -36   2   19.20   19.60
  -8 -36   2    0.70    7.90
  -7 -36   2   -0.80   17.50
  -7 -36   2   -1.60    7.50
  -6 -36   2    1.30   17.30
  -6 -36   2  -14.30    7.10
  -5 -36   2    0.70    6.50
  -5 -36   2   21.20   23.80
  -4 -36   2   -1.80   15.60
  -4 -36   2    3.70    6.30
  -3 -36   2   14.80   15.80
  -3 -36   2  -12.20    6.20
  -2 -36   2   12.50   16.30
  -1 -36   2    6.10   14.30
  -1 -36   2   -3.00   15.00
   0  36  -2    9.50   14.90
   0 -36   2  -21.30   15.00
   0 -36   2   -4.90   15.30
  -1  36  -2   14.60   14.20
   1 -36   2    1.40   16.30
   2 -36   2  -10.60   15.60
   3 -36   2   22.80   16.70
   5 -36   2    9.10   15.30
   6 -36   2    3.10   14.80
   7 -36   2   21.80   16.70
   8 -36   2  -11.00   17.40
 -10 -35   2  -15.40   10.90
 -10 -35   2   28.30   20.50
  -9 -35   2    0.70    9.00
  -9 -35   2    3.60   18.80
  -8 -35   2  -17.30   16.60
  -8 -35   2    5.60    8.20
  -7 -35   2  -16.80    6.80
  -7 -35   2    1.40   15.50
  -6 -35   2   12.20    7.40
  -6 -35   2    0.30   15.60
  -5 -35   2    8.70    6.60
  -4 -35   2   -2.70    5.90
  -3 -35   2    8.50   14.50
  -2 -35   2   15.70   14.30
  -2 -35   2   11.90   14.30
  -1 -35   2   13.40   13.50
  -1 -35   2    6.10   14.50
   0  35  -2   25.30   13.70
   0 -35   2   26.90   16.00
   0 -35   2   11.00   13.60
   0 -35   2   29.30    7.40
  -1  35  -2   -1.60   13.30
   1 -35   2    6.30   15.10
   1 -35   2   11.20    7.50
  -2  35  -2   25.70   13.90
   2 -35   2   20.40    9.00
   2 -35   2    9.10   15.50
   3 -35   2   -9.20   15.30
   4 -35   2   11.50   19.90
   6 -35   2   25.50   14.60
   7 -35   2    9.30   15.80
   8 -35   2   -5.30   17.30
   9 -35   2    8.60   22.00
 -10 -34   2  -21.20   11.30
 -10 -34   2   24.50   21.00
  -9 -34   2   23.20   18.50
  -9 -34   2  -21.80    8.10
  -8 -34   2    5.40   16.40
  -8 -34   2    8.90    7.80
  -7 -34   2   -4.00   15.90
  -7 -34   2    6.00    7.10
  -6 -34   2   19.30   15.20
  -5 -34   2   15.80    6.20
  -4 -34   2   15.80   14.10
  -3 -34   2   -1.60   13.80
  -3 -34   2    2.50   13.00
  -2 -34   2  -12.80   12.60
  -2 -34   2   -2.20    6.10
  -2 -34   2  -12.50   12.60
   1  34  -2  -15.90   11.40
  -1 -34   2    0.80    5.40
  -1 -34   2   -2.80   13.80
  -1 -34   2    8.40   12.60
   0  34  -2  -11.80   11.60
   0 -34   2    4.30    5.60
   0 -34   2  -28.90   13.40
   0 -34   2  -12.70   12.10
  -1  34  -2   29.00   11.90
   1 -34   2   16.70   14.80
   1 -34   2   43.50    8.20
   1 -34   2   31.60   13.80
  -2  34  -2   20.80   13.70
   2 -34   2   27.90   14.90
   2 -34   2   27.90    7.90
  -3  34  -2   10.10   14.10
   3 -34   2    2.50    8.10
   3 -34   2   -7.60   15.60
   4 -34   2  -13.60   15.20
   4 -34   2   -0.50   11.60
   7 -34   2    6.20   14.60
   8 -34   2  -17.40   17.00
   9 -34   2   -6.00   20.00
 -10 -33   2   -3.00   10.80
 -10 -33   2   45.90   19.80
  -9 -33   2   -9.60    8.40
  -9 -33   2   -0.50   16.10
  -8 -33   2   -7.10   15.60
  -8 -33   2   13.20    7.80
  -7 -33   2    1.90   15.00
  -7 -33   2    8.80    6.70
  -6 -33   2    2.20    6.50
  -5 -33   2   29.30   14.00
  -4 -33   2    8.30   12.50
  -4 -33   2   -7.10   12.00
  -3 -33   2  -15.50   12.40
  -3 -33   2   -0.60   11.20
  -3 -33   2  -11.20    5.40
  -2 -33   2   -4.10    4.70
  -2 -33   2  -26.40   11.10
  -2 -33   2   -2.80   11.90
   1  33  -2    8.50   11.20
  -1 -33   2   10.20   12.00
  -1 -33   2  -14.10   10.90
  -1 -33   2   -0.50    5.60
   0  33  -2   11.90   11.20
   0 -33   2   -9.20   12.90
   0 -33   2   11.90   11.60
   0 -33   2    9.80    5.80
  -1  33  -2   49.30   12.70
   1 -33   2   35.90    7.80
   1 -33   2    2.70   12.70
   1 -33   2   25.90   13.60
  -2  33  -2  -25.00   11.00
   2 -33   2   -2.00   13.60
   2 -33   2    9.70    8.20
  -3  33  -2   -2.60   12.20
   3 -33   2   -9.70    8.30
   3 -33   2   -0.60   14.40
  -4  33  -2   -3.50   12.70
   4 -33   2   -2.10   10.30
   4 -33   2    1.60   14.40
   5 -33   2  -15.40   12.00
   5 -33   2   -1.20   21.50
   7 -33   2   19.50   13.10
   8 -33   2    2.90   16.10
   9 -33   2   30.90   18.90
  10 -33   2   -4.00   21.40
 -11 -32   2   47.60   20.90
 -11 -32   2  -19.20   10.30
 -10 -32   2   -6.10   10.20
 -10 -32   2  -33.30   15.80
  -9 -32   2  -11.10   14.50
  -9 -32   2   21.20    8.60
  -8 -32   2   12.40   14.60
  -8 -32   2   14.60    7.90
  -7 -32   2    1.00    6.30
  -7 -32   2   12.90   13.90
  -6 -32   2   18.30    6.80
  -5 -32   2    5.00   11.70
  -4 -32   2    4.70   11.40
  -4 -32   2  -12.80   11.60
  -3 -32   2  -12.60   11.50
  -3 -32   2   -4.90    4.70
  -3 -32   2   15.00   11.50
   2  32  -2   11.50   11.20
  -2 -32   2   -4.90    4.50
  -2 -32   2  -11.70   10.30
  -2 -32   2  -13.20   11.20
   1  32  -2    1.70   10.70
  -1 -32   2   30.20   13.30
  -1 -32   2   22.30    5.30
  -1 -32   2   26.60   10.90
   0  32  -2   47.30   10.70
   0 -32   2   35.50    6.90
   0 -32   2   22.00   11.80
   0 -32   2   24.50   13.30
  -1  32  -2   15.80   10.60
   1 -32   2    7.90    6.70
   1 -32   2   13.80   12.00
   1 -32   2   17.20   12.50
  -2  32  -2   16.80   11.40
   2 -32   2   19.60   12.60
   2 -32   2   12.20    6.40
   2 -32   2   -2.40   12.30
  -3  32  -2   23.40   11.60
   3 -32   2   22.50    8.10
   3 -32   2    0.50   13.30
  -4  32  -2  -18.60   11.40
   4 -32   2    2.90   14.70
   4 -32   2   -9.40    9.60
   5 -32   2  -19.40   18.00
   5 -32   2   28.50   10.90
   8 -32   2   12.00   14.80
   9 -32   2  -15.90   17.70
  10 -32   2  -37.60   17.60
 -11 -31   2   -1.70   17.50
 -11 -31   2   -1.80   10.20
 -10 -31   2  -13.60   16.00
 -10 -31   2   -1.60   10.00
  -9 -31   2   10.00   15.10
  -9 -31   2    1.50    8.40
  -8 -31   2  -14.80   12.50
  -8 -31   2   -3.10    7.90
  -7 -31   2    0.40   12.20
  -7 -31   2   15.10    6.50
  -6 -31   2    4.90   12.60
  -5 -31   2   -3.30   10.60
  -5 -31   2    3.20   12.40
  -4 -31   2   32.50   12.10
  -3 -31   2   -7.40    4.50
  -3 -31   2   -9.30   10.50
  -3 -31   2   -1.10   10.10
   2  31  -2   13.40   10.30
  -2 -31   2  -10.40    4.00
  -2 -31   2   -3.10   10.10
  -2 -31   2    7.90   11.10
   1  31  -2   12.80    9.60
  -1 -31   2    9.40    9.50
  -1 -31   2    4.20    4.60
  -1 -31   2    2.70   11.10
   0  31  -2   -1.80    9.40
   0 -31   2    1.20    5.20
   0 -31   2   -6.90   11.00
   0 -31   2   -4.60   10.00
  -1  31  -2    8.40   10.10
   1 -31   2   20.90   10.40
   1 -31   2   -8.40    5.00
   1 -31   2  -11.40   11.40
  -2  31  -2    6.40   10.60
   2 -31   2    1.90   11.60
   2 -31   2   -2.70   10.90
   2 -31   2    6.00    6.50
  -3  31  -2   14.40   10.90
   3 -31   2    5.70   12.60
   3 -31   2    5.50    6.80
  -4  31  -2   14.20   12.90
   4 -31   2   15.20    9.10
   4 -31   2   19.30   14.20
  -5  31  -2    1.30   12.20
   5 -31   2   14.30   10.70
   5 -31   2  -14.00   15.60
   6 -31   2   -5.50   10.40
   8 -31   2   16.50   15.00
   9 -31   2  -33.50   16.80
  10 -31   2  -28.20   19.40
 -11 -30   2   -8.20    9.90
 -11 -30   2   12.80   16.70
 -10 -30   2   -2.80   15.40
 -10 -30   2    6.30    8.60
  -9 -30   2   -9.20    7.60
  -9 -30   2    6.90   14.20
  -8 -30   2  -11.60    7.10
  -8 -30   2   -1.40   12.70
  -7 -30   2   10.70    6.70
  -6 -30   2   -9.20   11.10
  -6 -30   2    6.30   11.30
  -5 -30   2   23.50   12.00
  -5 -30   2   33.80    6.10
  -5 -30   2   19.40   11.10
  -4 -30   2   -2.20    9.80
  -4 -30   2    0.00    4.40
  -4 -30   2    7.80   10.30
   3  30  -2   39.10   12.30
  -3 -30   2   24.20    5.50
  -3 -30   2    8.40   10.20
  -3 -30   2   15.30   10.60
   2  30  -2   20.40   10.10
  -2 -30   2   10.20   11.10
  -2 -30   2   10.70    9.80
  -2 -30   2   20.70    5.10
   1  30  -2   -5.90    8.40
  -1 -30   2   -3.40    4.60
  -1 -30   2    8.00   10.70
  -1 -30   2   -6.00    9.00
   0  30  -2   -8.30    8.60
   0 -30   2   32.50   10.40
   0 -30   2   30.10   12.00
   0 -30   2   21.30    5.50
  -1  30  -2   21.50   10.00
   1 -30   2   24.30   11.60
   1 -30   2    5.30    5.00
   1 -30   2   26.60   10.20
  -2  30  -2    6.00   10.00
   2 -30   2    4.80   10.70
   2 -30   2   -5.20   10.50
   2 -30   2    6.90    5.90
  -3  30  -2   27.40   10.70
   3 -30   2   41.00    8.60
   3 -30   2   29.40   12.60
   3 -30   2   34.20   14.30
  -4  30  -2   -2.00   12.60
   4 -30   2   -1.20    8.40
  -5  30  -2    1.20   10.90
   5 -30   2   15.70   14.80
   5 -30   2   10.40    9.30
  -6  30  -2   -3.20   13.60
   6 -30   2   -3.40   11.10
   6 -30   2   -0.80   15.10
   9 -30   2  -25.10   14.90
  10 -30   2  -33.10   15.90
  11 -30   2  -23.10   22.10
 -12 -29   2   -5.70   11.60
 -12 -29   2   36.80   17.40
 -11 -29   2   11.50   15.50
 -11 -29   2    5.50   10.20
 -10 -29   2   -7.00   13.20
 -10 -29   2   -3.30    8.80
  -9 -29   2    5.90    7.80
  -9 -29   2  -17.20   12.10
  -8 -29   2   26.30    7.40
  -8 -29   2   62.79   14.30
  -7 -29   2   12.90   11.50
  -6 -29   2   49.70   19.90
  -6 -29   2   42.30   11.10
  -5 -29   2   81.79   13.00
  -5 -29   2   94.59   15.00
  -5 -29   2  117.29    8.60
  -4 -29   2    5.20    4.40
  -4 -29   2   -3.00    9.40
  -4 -29   2   -6.70    9.50
   3  29  -2   12.70    9.20
  -3 -29   2   16.70   10.70
  -3 -29   2    1.90    3.90
  -3 -29   2   22.80   11.50
   2  29  -2    7.60    7.80
  -2 -29   2  -12.10    9.80
  -2 -29   2   13.70    9.10
  -2 -29   2   -2.60    4.10
   1  29  -2   14.30    8.50
  -1 -29   2   25.00    9.90
  -1 -29   2   26.90   10.40
  -1 -29   2   19.70    4.70
   0  29  -2   38.80    9.50
   0 -29   2   32.10    9.60
   0 -29   2   20.40    5.30
   0 -29   2   17.10   10.80
  -1  29  -2   -2.80    8.80
   1 -29   2   -9.60    9.70
   1 -29   2   11.00    9.30
   1 -29   2   -1.50    4.80
  -2  29  -2   -1.90    8.80
   2 -29   2    4.00    6.10
   2 -29   2   -1.60   10.70
   2 -29   2    8.10    9.90
  -3  29  -2   53.19   11.70
   3 -29   2   29.70   11.20
   3 -29   2   55.99   13.30
   3 -29   2   52.19    9.30
  -4  29  -2  -20.10   12.00
   4 -29   2   -1.80    8.50
   4 -29   2    5.40   12.90
  -5  29  -2    0.90   10.90
   5 -29   2   -0.10    8.10
   5 -29   2  -20.30   13.10
  -6  29  -2   14.10   12.80
   6 -29   2    6.50   15.70
   6 -29   2    8.50    9.40
   7 -29   2    6.90   12.30
   9 -29   2  -18.40   15.40
  10 -29   2    3.90   17.60
  11 -29   2  -21.50   18.70
 -12 -28   2  -12.50   15.60
 -12 -28   2   -8.60   10.70
 -11 -28   2   -4.40    9.60
 -11 -28   2   35.30   15.00
 -10 -28   2   29.80   14.20
 -10 -28   2    9.80    9.20
  -9 -28   2   10.70    7.50
  -9 -28   2    2.70   12.10
  -8 -28   2   -7.90    6.20
  -8 -28   2   -2.00   10.80
  -7 -28   2   20.20   11.40
  -6 -28   2   40.40   11.00
  -6 -28   2   28.60   11.00
  -6 -28   2   36.00    6.30
  -5 -28   2    5.70    9.30
  -5 -28   2   17.50   10.00
  -5 -28   2   18.60    4.80
  -4 -28   2    6.30    4.20
  -4 -28   2    5.40    9.20
  -4 -28   2   10.40    9.00
   3  28  -2   -2.20    8.00
  -3 -28   2    1.90    9.20
  -3 -28   2   17.20    9.60
  -3 -28   2    3.30    4.00
   2  28  -2    7.80    7.80
  -2 -28   2   14.60    8.90
  -2 -28   2    4.70    4.00
  -2 -28   2   12.90    9.40
   1  28  -2   42.70   10.00
   1  28  -2   49.40    8.90
  -1 -28   2   38.80    5.50
  -1 -28   2   41.50   10.80
  -1 -28   2   32.80    9.50
   0  28  -2   10.60    7.90
   0  28  -2   12.50    4.90
   0 -28   2   17.00   10.50
   0 -28   2   19.40    5.30
   0 -28   2   15.80    8.90
  -1  28  -2    3.20    8.50
  -1  28  -2    2.90    4.30
   1 -28   2   -1.00    4.60
   1 -28   2    4.50   10.10
   1 -28   2    2.70    8.60
  -2  28  -2   15.10    4.70
  -2  28  -2   17.10    9.30
   2 -28   2   29.30    6.40
   2 -28   2   11.80   10.70
   2 -28   2    7.30    9.00
  -3  28  -2   -3.50    9.30
   3 -28   2  -12.60   10.40
   3 -28   2   -9.80    9.30
   3 -28   2   -1.30    6.20
  -4  28  -2   34.10   11.40
   4 -28   2   41.40   13.80
   4 -28   2   22.40    8.50
  -5  28  -2   60.19   12.40
   5 -28   2   31.90    9.10
   5 -28   2   22.50   13.50
  -6  28  -2    5.00   12.00
   6 -28   2    1.00   13.60
   6 -28   2   17.80   10.40
  -7  28  -2   21.40   12.50
   7 -28   2  -29.30   14.70
   7 -28   2  -10.60   10.10
   9 -28   2  -17.60   15.00
  10 -28   2   -6.40   16.80
  11 -28   2   -6.50   19.30
 -12 -27   2   14.30   15.10
 -12 -27   2    3.60   10.60
 -11 -27   2    8.70    9.80
 -11 -27   2    1.80   12.80
 -10 -27   2   -7.90    8.30
 -10 -27   2    2.60   12.20
  -9 -27   2    3.70   11.10
  -9 -27   2    0.40    7.00
  -8 -27   2   -4.40   10.20
  -8 -27   2   12.80    6.70
  -7 -27   2    8.90    9.90
  -7 -27   2   17.60    9.80
  -6 -27   2    0.60    4.60
  -6 -27   2   -8.60    8.90
  -6 -27   2    3.80    9.10
  -5 -27   2  -11.10    7.90
  -5 -27   2    2.80    4.20
  -5 -27   2   -1.10    8.10
   4  27  -2   -2.30    7.30
  -4 -27   2   12.90    4.30
  -4 -27   2   11.80    9.10
  -4 -27   2   13.60    9.10
   3  27  -2   18.10    7.90
  -3 -27   2   13.30    8.50
  -3 -27   2   10.90    3.90
  -3 -27   2    9.20    8.80
   2  27  -2   -5.50    6.60
   2  27  -2    6.30    5.80
  -2 -27   2    3.90    8.20
  -2 -27   2   -0.60    8.40
  -2 -27   2    6.50    4.30
   1  27  -2   35.80    8.20
   1  27  -2   41.80    6.20
  -1 -27   2   41.60   10.10
  -1 -27   2   40.70   10.50
  -1 -27   2   45.10    6.00
   0  27  -2   57.49    6.60
   0  27  -2   50.29    9.70
   0 -27   2   57.59   10.60
   0 -27   2   56.19    6.50
   0 -27   2   53.19   10.70
  -1  27  -2   18.10    4.40
  -1  27  -2   -0.70    7.80
   1 -27   2   18.30    9.60
   1 -27   2    9.10    4.70
   1 -27   2   15.00    8.70
  -2  27  -2    1.90    8.40
  -2  27  -2    1.40    4.40
   2 -27   2   -1.40    9.50
   2 -27   2   -8.40    8.50
   2 -27   2    1.70    4.70
  -3  27  -2   10.50    4.70
   3 -27   2   22.20    9.80
   3 -27   2    9.20    6.60
   3 -27   2   13.70   11.20
  -4  27  -2    4.90    9.60
   4 -27   2    3.10    6.60
   4 -27   2   -4.50   10.00
   4 -27   2    0.70   11.40
  -5  27  -2   24.30    9.90
   5 -27   2    0.50   11.30
   5 -27   2   22.50    8.30
  -6  27  -2   12.40   11.40
   6 -27   2    5.40   13.20
   6 -27   2   12.40    8.80
  -7  27  -2   81.09   13.90
   7 -27   2   63.89   14.00
  10 -27   2  -20.90   14.40
  11 -27   2   18.50   19.40
  12 -27   2    3.20   22.80
 -13 -26   2   -0.50   13.00
 -13 -26   2  -38.90   19.50
 -12 -26   2   11.30   13.50
 -12 -26   2   -9.00   10.80
 -11 -26   2   11.10   13.00
 -11 -26   2   10.80   10.00
 -10 -26   2    5.40    8.10
 -10 -26   2   17.00   11.50
  -9 -26   2  -16.50    6.60
  -9 -26   2    7.70   10.50
  -9 -26   2   13.20   11.70
  -8 -26   2    2.20    9.10
  -7 -26   2   44.30   10.40
  -6 -26   2    3.30    4.60
  -6 -26   2  -19.60    7.90
  -6 -26   2    0.80    9.10
  -5 -26   2    5.10    8.80
  -5 -26   2   -2.60    8.00
   4  26  -2   16.40    7.20
  -4 -26   2    5.10    8.10
  -4 -26   2   15.70    8.80
  -4 -26   2   16.20    4.30
   3  26  -2   14.70    7.10
   3  26  -2   25.40    8.10
  -3 -26   2    2.90    7.50
  -3 -26   2   20.10    9.10
  -3 -26   2   26.90    4.90
   2  26  -2  -11.10    6.20
   2  26  -2    1.00    5.10
  -2 -26   2    0.10    3.30
  -2 -26   2   -1.50    8.00
   1  26  -2    4.70    4.60
  -1 -26   2    1.20    3.40
  -1 -26   2    5.60    7.70
  -1 -26   2    5.80    7.50
   0  26  -2  172.18    9.60
   0  26  -2  181.18   14.90
   0 -26   2  192.78   17.50
   0 -26   2  179.58    9.50
   0 -26   2  186.88   16.30
  -1  26  -2    9.60    4.00
  -1  26  -2   13.80    7.70
   1 -26   2  -16.70    7.50
   1 -26   2   11.40    4.90
   1 -26   2   -4.40    7.70
  -2  26  -2   34.80    9.40
  -2  26  -2   50.49    5.60
   2 -26   2   52.59    9.90
   2 -26   2   46.50    7.30
   2 -26   2   43.00   10.90
  -3  26  -2    2.90    4.20
  -3  26  -2    7.90    8.90
   3 -26   2    7.70    6.00
   3 -26   2    4.40    8.10
  -4  26  -2    0.70    8.90
  -4  26  -2   -2.20    4.20
   4 -26   2    1.40    6.50
   4 -26   2   10.50   10.60
   4 -26   2   -1.60    9.70
  -5  26  -2   13.00   10.30
   5 -26   2   23.10   11.90
   5 -26   2    8.10    7.20
  -6  26  -2   43.00   11.80
   6 -26   2   36.80    9.80
   6 -26   2   21.70   13.30
  -7  26  -2   27.10   12.50
   7 -26   2    5.50   10.40
   7 -26   2    0.70   13.40
  -8  26  -2  -20.60   11.50
   8 -26   2   30.40   12.50
  10 -26   2   14.00   16.30
  11 -26   2    6.60   16.60
  12 -26   2  -14.30   19.90
 -13 -25   2   10.70   15.40
 -13 -25   2    0.90   12.30
 -12 -25   2    7.50   10.50
 -12 -25   2    2.50   14.10
 -11 -25   2   10.30   11.90
 -11 -25   2   14.70    9.70
 -10 -25   2  -10.30   10.70
 -10 -25   2    7.60    7.90
  -9 -25   2   -8.00   10.00
  -9 -25   2    2.00   10.40
  -9 -25   2    2.30    6.60
  -8 -25   2    2.70    8.60
  -7 -25   2    9.70    9.30
  -7 -25   2    9.30    8.70
  -7 -25   2    0.00    5.10
  -6 -25   2   14.40    8.20
  -6 -25   2   17.50    8.90
  -6 -25   2    6.90    4.70
  -5 -25   2    1.70    8.00
  -5 -25   2   -2.60    3.50
  -5 -25   2   -6.00    7.10
   4  25  -2   53.99    9.00
  -4 -25   2   37.30    9.10
  -4 -25   2   64.79    6.00
  -4 -25   2   38.90    9.70
   3  25  -2   52.69    7.40
   3  25  -2   48.00    7.80
  -3 -25   2   51.49   10.20
  -3 -25   2   55.59    9.80
  -3 -25   2   50.09    5.60
   2  25  -2   16.80    6.90
   2  25  -2    1.60    4.70
  -2 -25   2    1.00    7.30
  -2 -25   2    7.80    3.30
  -2 -25   2   12.50    7.80
   1  25  -2   -3.10    3.90
   1  25  -2    1.50    6.10
  -1 -25   2    4.60    7.40
  -1 -25   2    2.00    3.20
  -1 -25   2    1.00    7.90
   0  25  -2   33.10    4.80
   0  25  -2   48.70    9.00
   0 -25   2   29.30    8.70
   0 -25   2   35.70    5.10
   0 -25   2   23.20    8.00
  -1  25  -2   45.20    9.00
  -1  25  -2   57.89    5.40
   1 -25   2   56.79   10.20
   1 -25   2   48.60   10.70
   1 -25   2   47.80    6.10
  -2  25  -2    0.50    7.70
  -2  25  -2    6.80    3.40
   2 -25   2    9.30    7.60
   2 -25   2    0.70    8.40
   2 -25   2   -2.30    4.40
  -3  25  -2    4.90    8.00
  -3  25  -2   -1.50    3.60
   3 -25   2    9.70    5.80
   3 -25   2   -1.20    9.80
   3 -25   2   -5.80    8.10
  -4  25  -2   -3.20    3.90
  -4  25  -2    9.40    8.70
   4 -25   2   -7.60    9.60
   4 -25   2    1.80    8.80
   4 -25   2    7.40    6.60
  -5  25  -2   12.80   10.30
   5 -25   2    6.40   10.30
   5 -25   2    7.20    7.20
  -6  25  -2    9.80   11.00
   6 -25   2   22.10    9.40
   6 -25   2    9.40   11.90
  -7  25  -2   52.89   11.90
   7 -25   2   34.50   13.50
   7 -25   2   43.00   10.70
  -8  25  -2   12.10   12.40
   8 -25   2   10.10   11.40
   8 -25   2  -10.50   14.80
  10 -25   2   15.60   15.10
  11 -25   2  -21.20   15.90
  12 -25   2   -9.10   19.10
 -13 -24   2  -26.70   11.60
 -13 -24   2    5.60   13.50
 -12 -24   2   -9.20   12.10
 -12 -24   2    2.90   10.10
 -11 -24   2    7.00   11.90
 -11 -24   2   23.50    9.60
 -10 -24   2    0.70    7.60
 -10 -24   2   15.60   12.70
 -10 -24   2   16.80   10.10
  -9 -24   2   -6.70    6.50
  -9 -24   2   -0.40    9.80
  -9 -24   2   -1.40    9.30
  -8 -24   2    6.30    8.40
  -8 -24   2   -1.20    8.80
  -7 -24   2    3.90    8.50
  -7 -24   2   15.40    5.50
  -7 -24   2   11.20    8.00
  -6 -24   2   -3.90    6.80
  -6 -24   2   11.10    4.30
  -6 -24   2   -2.30    7.40
   5  24  -2    7.10    6.90
  -5 -24   2    9.10    7.20
  -5 -24   2    6.70    4.00
  -5 -24   2   -4.80    7.30
   4  24  -2   74.59    9.40
   4  24  -2   60.79    8.40
  -4 -24   2   69.69    9.70
  -4 -24   2   64.09    5.90
  -4 -24   2   73.09   10.70
   3  24  -2   -3.20    5.80
   3  24  -2   -6.90    5.20
  -3 -24   2   16.30    6.90
  -3 -24   2   20.00    7.80
  -3 -24   2    5.00    3.30
   2  24  -2  232.28   15.00
   2  24  -2  266.17   12.30
  -2 -24   2  240.28   16.60
  -2 -24   2  279.37   16.30
  -2 -24   2  228.68   10.20
   1  24  -2   13.70    4.30
   1  24  -2   17.00    7.20
  -1 -24   2   11.40    8.30
  -1 -24   2   20.50    4.00
  -1 -24   2   17.10    7.60
   0  24  -2   -1.80    3.20
   0  24  -2    6.90    6.20
   0 -24   2   -2.80    6.60
   0 -24   2    0.60    3.10
   0 -24   2   12.00    7.50
  -1  24  -2    0.40    6.40
  -1  24  -2   -0.50    3.10
   1 -24   2    5.60    7.40
   1 -24   2    7.10    6.90
   1 -24   2    0.40    3.80
  -2  24  -2   18.10    3.90
   2 -24   2   18.40    5.10
   2 -24   2   20.20    9.40
   2 -24   2   10.80    7.50
  -3  24  -2   29.30    4.10
  -3  24  -2   34.70    8.90
   3 -24   2   19.20    8.90
   3 -24   2   23.00    5.70
   3 -24   2   29.10   10.30
  -4  24  -2   14.80    4.20
  -4  24  -2    1.80    8.40
   4 -24   2    5.30    9.60
   4 -24   2   15.00    8.60
   4 -24   2   16.40    6.10
  -5  24  -2   -3.60    8.00
  -5  24  -2    2.40    4.50
   5 -24   2    6.50    9.20
   5 -24   2  -19.50    8.20
   5 -24   2    5.40    7.30
  -6  24  -2   22.00   10.10
   6 -24   2   35.70    8.60
   6 -24   2   21.50   12.40
  -7  24  -2   26.90   11.00
   7 -24   2    3.30    8.70
   7 -24   2   21.10   12.80
   8 -24   2  -30.50    9.50
   8 -24   2    5.70   14.40
  -9  24  -2  -20.10   11.50
  10 -24   2   -8.10   14.70
  11 -24   2    3.20   15.30
  12 -24   2   21.80   20.20
 -13 -23   2   24.20   11.90
 -13 -23   2   22.10   13.40
 -12 -23   2   -9.50   11.60
 -12 -23   2    3.90    9.90
 -11 -23   2   11.40   10.80
 -11 -23   2   -2.10    8.90
 -10 -23   2   -1.70    7.00
 -10 -23   2    1.10    9.40
  -9 -23   2   -5.20    9.50
  -8 -23   2    3.60    6.50
  -8 -23   2   -4.80    9.40
  -8 -23   2    4.50    8.00
  -7 -23   2    1.10    7.60
  -7 -23   2    2.30    4.70
  -7 -23   2  -11.70    6.90
  -6 -23   2    6.00    7.90
  -6 -23   2    3.60    4.10
  -6 -23   2   -4.20    6.40
   5  23  -2   41.40    8.10
  -5 -23   2   49.90    8.80
  -5 -23   2   33.80    5.10
  -5 -23   2   27.50    8.40
   4  23  -2   89.69   10.60
   4  23  -2   72.19    8.90
  -4 -23   2   74.79    6.20
  -4 -23   2   89.49   11.50
  -4 -23   2   88.29   11.10
   3  23  -2    4.10    4.70
   3  23  -2    8.50    5.30
  -3 -23   2   14.20    7.30
  -3 -23   2   15.80    3.50
  -3 -23   2   16.80    6.70
   2  23  -2  194.08   10.00
   2  23  -2  193.88   13.10
  -2 -23   2  207.48   15.70
  -2 -23   2  200.18    9.00
  -2 -23   2  216.68   14.40
   1  23  -2   -6.50    5.60
   1  23  -2    4.70    3.30
  -1 -23   2    4.10    2.90
  -1 -23   2    2.10    6.90
   0  23  -2    3.50    5.90
   0  23  -2    2.00    3.10
   0 -23   2   27.90    7.40
   0 -23   2   11.10    3.30
   0 -23   2   10.40    7.00
  -1  23  -2   -0.70    6.30
  -1  23  -2    2.70    3.10
   1 -23   2    2.70    3.50
   1 -23   2   -0.10    7.00
   1 -23   2    3.90    7.10
  -2  23  -2    8.60    3.10
  -2  23  -2   20.20    7.50
   2 -23   2   13.10    4.60
   2 -23   2   -9.00    7.00
   2 -23   2   -1.70    7.90
  -3  23  -2    1.80    3.50
  -3  23  -2    6.60    7.10
   3 -23   2    4.40    5.10
   3 -23   2    4.80    7.10
   3 -23   2   10.60    8.70
  -4  23  -2   20.00    4.10
  -4  23  -2   19.20    8.90
   4 -23   2    8.80    5.80
   4 -23   2   31.30    9.90
   4 -23   2   34.90    8.30
  -5  23  -2   11.20    8.50
  -5  23  -2    2.00    4.20
   5 -23   2    0.40    8.80
   5 -23   2   14.00    8.80
   5 -23   2   -0.70    6.80
  -6  23  -2    6.50    9.30
   6 -23   2   11.70    7.60
   6 -23   2    8.20   10.00
  -7  23  -2   -1.40    9.10
   7 -23   2    2.70   11.20
   7 -23   2    1.60    8.10
  -8  23  -2   -4.60   10.40
   8 -23   2    3.70   12.70
   8 -23   2   17.00   11.00
  -9  23  -2   19.10   11.90
   9 -23   2   -3.20   12.40
  11 -23   2  -12.50   13.90
  12 -23   2   11.50   19.20
  13 -23   2   10.50   20.30
 -14 -22   2    8.40   13.90
 -13 -22   2   14.60   12.40
 -13 -22   2  -15.90   11.50
 -12 -22   2   10.60   10.90
 -12 -22   2   13.20   10.00
 -11 -22   2    5.50    9.70
 -11 -22   2   -2.50    8.50
 -11 -22   2    7.00   10.90
 -10 -22   2   -5.20   10.80
 -10 -22   2    4.20    8.30
 -10 -22   2   -4.80    7.10
  -9 -22   2   13.10    9.50
  -8 -22   2    7.30    8.50
  -8 -22   2   -4.40    8.00
  -8 -22   2   -2.00    5.30
  -7 -22   2   -2.70    6.40
  -7 -22   2    8.30    7.10
  -7 -22   2    3.10    4.60
   6  22  -2    6.00    8.30
  -6 -22   2   -1.80    6.30
  -6 -22   2    3.90    4.20
  -6 -22   2   17.10    7.30
   5  22  -2   32.60    7.00
   5  22  -2   10.40    7.70
   5  22  -2  -17.20    8.60
  -5 -22   2   27.20    4.60
  -5 -22   2    6.90    6.40
  -5 -22   2   17.30    6.80
   4  22  -2  160.78   10.80
   4  22  -2  146.89   11.30
  -4 -22   2  180.78   14.40
  -4 -22   2  181.28   13.00
  -4 -22   2  156.38    8.30
   3  22  -2    9.90    5.30
   3  22  -2   -0.90    4.40
  -3 -22   2    5.20    2.90
  -3 -22   2   -0.80    5.80
  -3 -22   2   -1.70    5.60
   2  22  -2   21.90    5.70
   2  22  -2   13.40    4.00
  -2 -22   2    9.10    6.60
  -2 -22   2   17.80    3.40
  -2 -22   2   11.60    6.40
   1  22  -2  136.19    7.60
   1  22  -2  133.09   11.90
  -1 -22   2  141.09    7.30
  -1 -22   2  146.59   12.60
  -1 -22   2  135.39   12.70
   0  22  -2   37.90    4.40
   0  22  -2   39.50    7.50
   0 -22   2   46.00    9.10
   0 -22   2   42.90    4.60
   0 -22   2   56.59    8.60
  -1  22  -2    6.30    5.90
  -1  22  -2    7.70    3.00
   1 -22   2   13.40    7.30
   1 -22   2    9.50    3.30
   1 -22   2    7.20    6.70
  -2  22  -2   11.20    3.20
  -2  22  -2   20.00    7.20
   2 -22   2   19.60    4.80
   2 -22   2   14.20    7.00
  -3  22  -2    3.20    6.80
  -3  22  -2   -0.70    3.30
   3 -22   2    5.30    6.80
   3 -22   2    6.40    7.80
   3 -22   2    0.40    4.20
  -4  22  -2   -0.90    6.90
  -4  22  -2   -3.50    3.40
   4 -22   2    2.90    7.70
   4 -22   2   -3.70    5.50
   4 -22   2    2.90    7.30
  -5  22  -2   18.70    4.90
  -5  22  -2   10.60    7.90
   5 -22   2   13.10    7.50
   5 -22   2   18.30    9.20
   5 -22   2    6.10    8.60
  -6  22  -2   13.20    8.80
  -6  22  -2   23.30    6.20
   6 -22   2    2.90    7.90
  -7  22  -2   18.90    9.90
   7 -22   2   14.90    9.40
   7 -22   2    2.00   11.10
  -8  22  -2    1.90   10.30
   8 -22   2   -5.80   12.60
   8 -22   2   -7.70   10.30
  -9  22  -2   -5.50   10.90
   9 -22   2    7.80   10.70
   9 -22   2   16.00   14.50
  11 -22   2   18.00   14.70
  12 -22   2    8.50   18.40
[truncated: 1,678,128 more chars]
