# Supplementary material for: Construction and Property Investigation of Serial Pillar[5]arene-Based [1]Rotaxanes
Source: Front Chem. 2022 Jun 7;10:908773. doi: 10.3389/fchem.2022.908773 (PMC9210957; doi:10.3389/fchem.2022.908773)
Supplement: Supplementary file 2 [file DataSheet4.zip › ╛o╠σ ╓∙[5]+10C╢■░╖+╦«╤ε╚⌐/aa1ld20201222_a]

      Table 1.  Crystal data and structure refinement for LD20201222_a. 
  
  
      Identification code               LD20201222_a 
  
      Empirical formula                 C66 H82 N2 O12 
  
      Formula weight                    1095.33 
  
      Temperature                       296(2) K 
  
      Wavelength                        0.71073 A 
  
      Crystal system, space group       Monoclinic,  P2(1)/c 
  
      Unit cell dimensions              a = 12.4222(9) A   alpha = 90 deg. 
                                        b = 34.267(3) A    beta = 101.218(2) deg. 
                                        c = 14.3191(11) A   gamma = 90 deg. 
  
      Volume                            5978.8(8) A^3 
  
      Z, Calculated density             4,  1.217 Mg/m^3 
  
      Absorption coefficient            0.083 mm^-1 
  
      F(000)                            2352 
  
      Crystal size                      0.240 x 0.220 x 0.180 mm 
  
      Theta range for data collection   1.774 to 24.999 deg. 
  
      Limiting indices                  -14<=h<=14, -40<=k<=40, -15<=l<=17 
  
      Reflections collected / unique    60520 / 10494 [R(int) = 0.1123] 
  
      Completeness to theta = 24.999    99.8 % 
  
      Absorption correction             Semi-empirical from equivalents 
  
      Max. and min. transmission        0.7456 and 0.6914 
  
      Refinement method                 Full-matrix least-squares on F^2 
  
      Data / restraints / parameters    10494 / 113 / 731 
  
      Goodness-of-fit on F^2            0.995 
  
      Final R indices [I>2sigma(I)]     R1 = 0.0882, wR2 = 0.2384 
  
      R indices (all data)              R1 = 0.2107, wR2 = 0.2808 
  
      Extinction coefficient            n/a 
  
      Largest diff. peak and hole       0.811 and -0.615 e.A^-3 
  
         Table 2.  Atomic coordinates ( x 10^4) and equivalent isotropic 
         displacement parameters (A^2 x 10^3) for LD20201222_a. 
         U(eq) is defined as one third of the trace of the orthogonalized 
         Uij tensor. 
  
         ________________________________________________________________ 
  
                         x             y             z           U(eq) 
         ________________________________________________________________ 
  
          C(1)         2361(2)       4973(1)       4892(2)       57(1) 
          C(2)         3188(2)       4878(1)       4267(2)       45(1) 
          C(3)         4044(2)       4627(1)       4571(2)       46(1) 
          C(4)         4791(2)       4534(1)       4014(2)       45(1) 
          C(5)         4705(2)       4702(1)       3110(2)       49(1) 
          C(6)         3850(2)       4963(1)       2806(2)       50(1) 
          C(7)         3097(2)       5045(1)       3369(2)       53(1) 
          C(8)         5814(2)       4116(1)       5189(2)       70(1) 
          C(9)         2058(3)       5462(1)       2161(2)       95(1) 
          C(10)        5491(2)       4597(1)       2460(2)       52(1) 
          C(11)        5046(2)       4262(1)       1799(2)       50(1) 
          C(12)        5291(2)       3879(1)       2042(2)       54(1) 
          C(13)        4829(2)       3572(1)       1461(2)       56(1) 
          C(14)        4112(2)       3641(1)        619(2)       55(1) 
          C(15)        3865(2)       4030(1)        376(2)       58(1) 
          C(16)        4330(2)       4334(1)        944(2)       51(1) 
          C(17)        5994(3)       3078(1)       2248(3)      126(2) 
          C(18)        3370(3)       4825(1)        -93(2)       85(1) 
          C(19)        3571(2)       3315(1)        -13(2)       70(1) 
          C(20)        2482(2)       3197(1)        238(2)       57(1) 
          C(21)        2435(2)       2925(1)        943(2)       62(1) 
          C(22)        1467(2)       2834(1)       1216(2)       59(1) 
          C(23)         477(2)       3005(1)        774(2)       57(1) 
          C(24)         526(2)       3270(1)         54(2)       61(1) 
          C(25)        1524(2)       3365(1)       -200(2)       61(1) 
          C(26)        2346(3)       2353(1)       2354(3)      121(2) 
          C(27)         657(3)       3857(1)      -1309(2)       99(1) 
          C(28)        -595(2)       2917(1)       1058(2)       67(1) 
          C(29)        -859(2)       3184(1)       1832(2)       57(1) 
          C(30)        -451(2)       3099(1)       2787(2)       58(1) 
          C(31)        -678(2)       3339(1)       3502(2)       56(1) 
          C(32)       -1311(2)       3674(1)       3286(2)       49(1) 
          C(33)       -1709(2)       3755(1)       2340(2)       54(1) 
          C(34)       -1505(2)       3518(1)       1614(2)       56(1) 
          C(35)         415(3)       2946(1)       4727(2)       86(1) 
          C(36)       -2645(3)       3881(1)        368(2)      100(1) 
          C(37)       -1470(2)       3952(1)       4072(2)       56(1) 
          C(38)        -514(2)       4226(1)       4328(2)       46(1) 
          C(39)         394(2)       4131(1)       5004(2)       52(1) 
          C(40)        1330(2)       4360(1)       5184(2)       49(1) 
          C(41)        1353(2)       4711(1)       4700(2)       47(1) 
          C(42)         442(2)       4813(1)       4035(2)       49(1) 
          C(43)        -475(2)       4581(1)       3851(2)       47(1) 
          C(44)        2291(2)       3915(1)       6343(2)       75(1) 
          C(45)        3441(2)       3869(1)       6942(2)       88(1) 
          C(46)        3750(2)       4204(1)       7625(2)       91(1) 
          C(47)        4893(2)       4164(1)       8231(2)      101(1) 
          C(48)       -1399(2)       4997(1)       2576(2)       64(1) 
          C(49)        -773(2)       4931(1)       1785(2)       65(1) 
          C(50)         190(2)       4439(1)        986(2)       85(1) 
          C(51)        1319(2)       4309(1)       1481(2)       84(1) 
          C(52)        1356(2)       4016(1)       2265(2)       82(1) 
          C(53)        2467(2)       3845(1)       2646(2)       85(1) 
          C(54)        2526(2)       3573(1)       3477(2)       94(1) 
          C(55)        3613(2)       3366(1)       3760(2)      109(1) 
          C(56)        3720(3)       3109(1)       4628(2)      139(1) 
          C(57)        4653(2)       2817(1)       4778(4)      201(1) 
          C(58)        5791(2)       2969(1)       4971(5)      236(1) 
          C(59)        6580(3)       2621(1)       5174(3)      245(2) 
          C(60)        7430(3)       2356(1)       3932(2)      204(3) 
          C(61)        7592(2)       2077(1)       3202(2)      189(2) 
          C(62)        8530(3)       2104(1)       2814(2)      211(3) 
          C(63)        8725(3)       1846(1)       2113(3)      248(3) 
          C(64)        7989(3)       1540(1)       1853(3)      313(5) 
          C(65)        7002(3)       1539(1)       2166(3)      342(6) 
          C(66)        6823(3)       1795(1)       2868(3)      241(3) 
          N(1)         -479(2)       4569(1)       1657(2)       74(1) 
          N(2)         6528(3)       2359(1)       4368(2)      221(2) 
          O(1)         5659(1)       4281(1)       4269(1)       64(1) 
          O(2)         2221(2)       5297(1)       3092(2)       76(1) 
          O(3)         5044(2)       3185(1)       1700(2)       83(1) 
          O(4)         4129(2)       4724(1)        724(1)       71(1) 
          O(5)         1378(2)       2561(1)       1920(2)       84(1) 
          O(6)         1593(2)       3628(1)       -930(2)       85(1) 
          O(7)         -320(2)       3260(1)       4459(1)       75(1) 
          O(8)        -1867(2)       3585(1)        653(1)       77(1) 
          O(9)         2255(2)       4269(1)       5829(1)       68(1) 
          O(10)       -1429(1)       4667(1)       3174(1)       57(1) 
          O(11)        -606(2)       5210(1)       1296(2)      100(1) 
          O(12)        5821(5)       1802(2)       3258(5)      334(3) 
         ________________________________________________________________ 
  
           Table 3.  Bond lengths [A] and angles [deg] for LD20201222_a. 
           _____________________________________________________________ 
  
            C(1)-C(41)                    1.521(3) 
            C(1)-C(2)                     1.523(4) 
            C(1)-H(1A)                    0.9700 
            C(1)-H(1B)                    0.9700 
            C(2)-C(3)                     1.370(3) 
            C(2)-C(7)                     1.391(4) 
            C(3)-C(4)                     1.373(3) 
            C(3)-H(3)                     0.9300 
            C(4)-O(1)                     1.377(3) 
            C(4)-C(5)                     1.402(4) 
            C(5)-C(6)                     1.391(3) 
            C(5)-C(10)                    1.517(4) 
            C(6)-C(7)                     1.378(4) 
            C(6)-H(6)                     0.9300 
            C(7)-O(2)                     1.386(3) 
            C(8)-O(1)                     1.412(3) 
            C(8)-H(8A)                    0.9600 
            C(8)-H(8B)                    0.9600 
            C(8)-H(8C)                    0.9600 
            C(9)-O(2)                     1.425(4) 
            C(9)-H(9A)                    0.9600 
            C(9)-H(9B)                    0.9600 
            C(9)-H(9C)                    0.9600 
            C(10)-C(11)                   1.523(3) 
            C(10)-H(10A)                  0.9700 
            C(10)-H(10B)                  0.9700 
            C(11)-C(12)                   1.377(3) 
            C(11)-C(16)                   1.389(3) 
            C(12)-C(13)                   1.393(3) 
            C(12)-H(12)                   0.9300 
            C(13)-C(14)                   1.373(4) 
            C(13)-O(3)                    1.384(3) 
            C(14)-C(15)                   1.396(3) 
            C(14)-C(19)                   1.512(4) 
            C(15)-C(16)                   1.378(3) 
            C(15)-H(15)                   0.9300 
            C(16)-O(4)                    1.384(3) 
            C(17)-O(3)                    1.335(4) 
            C(17)-H(17A)                  0.9600 
            C(17)-H(17B)                  0.9600 
            C(17)-H(17C)                  0.9600 
            C(18)-O(4)                    1.396(3) 
            C(18)-H(18A)                  0.9600 
            C(18)-H(18B)                  0.9600 
            C(18)-H(18C)                  0.9600 
            C(19)-C(20)                   1.521(4) 
            C(19)-H(19A)                  0.9700 
            C(19)-H(19B)                  0.9700 
            C(20)-C(25)                   1.361(4) 
            C(20)-C(21)                   1.384(4) 
            C(21)-C(22)                   1.370(4) 
            C(21)-H(21)                   0.9300 
            C(22)-C(23)                   1.397(4) 
            C(22)-O(5)                    1.397(3) 
            C(23)-C(24)                   1.383(4) 
            C(23)-C(28)                   1.497(4) 
            C(24)-C(25)                   1.397(4) 
            C(24)-H(24)                   0.9300 
            C(25)-O(6)                    1.396(3) 
            C(26)-O(5)                    1.432(4) 
            C(26)-H(26A)                  0.9600 
            C(26)-H(26B)                  0.9600 
            C(26)-H(26C)                  0.9600 
            C(27)-O(6)                    1.421(4) 
            C(27)-H(27A)                  0.9600 
            C(27)-H(27B)                  0.9600 
            C(27)-H(27C)                  0.9600 
            C(28)-C(29)                   1.521(4) 
            C(28)-H(28A)                  0.9700 
            C(28)-H(28B)                  0.9700 
            C(29)-C(30)                   1.394(4) 
            C(29)-C(34)                   1.399(4) 
            C(30)-C(31)                   1.383(4) 
            C(30)-H(30)                   0.9300 
            C(31)-O(7)                    1.383(3) 
            C(31)-C(32)                   1.391(3) 
            C(32)-C(33)                   1.377(4) 
            C(32)-C(37)                   1.517(4) 
            C(33)-C(34)                   1.379(4) 
            C(33)-H(33)                   0.9300 
            C(34)-O(8)                    1.382(3) 
            C(35)-O(7)                    1.414(3) 
            C(35)-H(35A)                  0.9600 
            C(35)-H(35B)                  0.9600 
            C(35)-H(35C)                  0.9600 
            C(36)-O(8)                    1.405(4) 
            C(36)-H(36A)                  0.9600 
            C(36)-H(36B)                  0.9600 
            C(36)-H(36C)                  0.9600 
            C(37)-C(38)                   1.503(3) 
            C(37)-H(37A)                  0.9700 
            C(37)-H(37B)                  0.9700 
            C(38)-C(39)                   1.374(3) 
            C(38)-C(43)                   1.401(3) 
            C(39)-C(40)                   1.385(3) 
            C(39)-H(39)                   0.9300 
            C(40)-O(9)                    1.363(3) 
            C(40)-C(41)                   1.392(3) 
            C(41)-C(42)                   1.375(3) 
            C(42)-C(43)                   1.372(3) 
            C(42)-H(42)                   0.9300 
            C(43)-O(10)                   1.409(3) 
            C(44)-O(9)                    1.417(3) 
            C(44)-C(45)                   1.525(3) 
            C(44)-H(44A)                  0.9700 
            C(44)-H(44B)                  0.9700 
            C(45)-C(46)                   1.508(3) 
            C(45)-H(45A)                  0.9700 
            C(45)-H(45B)                  0.9700 
            C(46)-C(47)                   1.520(3) 
            C(46)-H(46A)                  0.9700 
            C(46)-H(46B)                  0.9700 
            C(47)-H(47A)                  0.9600 
            C(47)-H(47B)                  0.9600 
            C(47)-H(47C)                  0.9600 
            C(48)-O(10)                   1.422(3) 
            C(48)-C(49)                   1.510(4) 
            C(48)-H(48A)                  0.9700 
            C(48)-H(48B)                  0.9700 
            C(49)-O(11)                   1.227(3) 
            C(49)-N(1)                    1.317(3) 
            C(50)-N(1)                    1.456(4) 
            C(50)-C(51)                   1.511(3) 
            C(50)-H(50A)                  0.9700 
            C(50)-H(50B)                  0.9700 
            C(51)-C(52)                   1.500(3) 
            C(51)-H(51A)                  0.9700 
            C(51)-H(51B)                  0.9700 
            C(52)-C(53)                   1.501(3) 
            C(52)-H(52A)                  0.9700 
            C(52)-H(52B)                  0.9700 
            C(53)-C(54)                   1.504(3) 
            C(53)-H(53A)                  0.9700 
            C(53)-H(53B)                  0.9700 
            C(54)-C(55)                   1.509(3) 
            C(54)-H(54A)                  0.9700 
            C(54)-H(54B)                  0.9700 
            C(55)-C(56)                   1.506(3) 
            C(55)-H(55A)                  0.9700 
            C(55)-H(55B)                  0.9700 
            C(56)-C(57)                   1.516(3) 
            C(56)-H(56A)                  0.9700 
            C(56)-H(56B)                  0.9700 
            C(57)-C(58)                   1.482(3) 
            C(57)-H(57A)                  0.9700 
            C(57)-H(57B)                  0.9700 
            C(58)-C(59)                   1.536(4) 
            C(58)-H(58A)                  0.9700 
            C(58)-H(58B)                  0.9700 
            C(59)-N(2)                    1.452(4) 
            C(59)-H(59A)                  0.9700 
            C(59)-H(59B)                  0.9700 
            C(60)-N(2)                    1.384(4) 
            C(60)-C(61)                   1.459(3) 
            C(60)-H(60)                   0.9300 
            C(61)-C(66)                   1.377(4) 
            C(61)-C(62)                   1.388(4) 
            C(62)-C(63)                   1.396(4) 
            C(62)-H(62)                   0.9300 
            C(63)-C(64)                   1.391(4) 
            C(63)-H(63)                   0.9300 
            C(64)-C(65)                   1.386(4) 
            C(64)-H(64)                   0.9300 
            C(65)-C(66)                   1.383(4) 
            C(65)-H(65)                   0.9300 
            C(66)-O(12)                   1.460(7) 
            N(1)-H(1)                     0.8600 
            O(12)-H(12A)                  0.8200 
  
            C(41)-C(1)-C(2)             113.2(2) 
            C(41)-C(1)-H(1A)            108.9 
            C(2)-C(1)-H(1A)             108.9 
            C(41)-C(1)-H(1B)            108.9 
            C(2)-C(1)-H(1B)             108.9 
            H(1A)-C(1)-H(1B)            107.8 
            C(3)-C(2)-C(7)              118.1(2) 
            C(3)-C(2)-C(1)              121.2(2) 
            C(7)-C(2)-C(1)              120.8(2) 
            C(2)-C(3)-C(4)              122.1(2) 
            C(2)-C(3)-H(3)              119.0 
            C(4)-C(3)-H(3)              119.0 
            C(3)-C(4)-O(1)              125.1(2) 
            C(3)-C(4)-C(5)              120.1(2) 
            O(1)-C(4)-C(5)              114.8(2) 
            C(6)-C(5)-C(4)              118.0(2) 
            C(6)-C(5)-C(10)             120.2(2) 
            C(4)-C(5)-C(10)             121.8(2) 
            C(7)-C(6)-C(5)              120.8(2) 
            C(7)-C(6)-H(6)              119.6 
            C(5)-C(6)-H(6)              119.6 
            C(6)-C(7)-O(2)              123.0(2) 
            C(6)-C(7)-C(2)              121.0(2) 
            O(2)-C(7)-C(2)              116.1(2) 
            O(1)-C(8)-H(8A)             109.5 
            O(1)-C(8)-H(8B)             109.5 
            H(8A)-C(8)-H(8B)            109.5 
            O(1)-C(8)-H(8C)             109.5 
            H(8A)-C(8)-H(8C)            109.5 
            H(8B)-C(8)-H(8C)            109.5 
            O(2)-C(9)-H(9A)             109.5 
            O(2)-C(9)-H(9B)             109.5 
            H(9A)-C(9)-H(9B)            109.5 
            O(2)-C(9)-H(9C)             109.5 
            H(9A)-C(9)-H(9C)            109.5 
            H(9B)-C(9)-H(9C)            109.5 
            C(5)-C(10)-C(11)            111.2(2) 
            C(5)-C(10)-H(10A)           109.4 
            C(11)-C(10)-H(10A)          109.4 
            C(5)-C(10)-H(10B)           109.4 
            C(11)-C(10)-H(10B)          109.4 
            H(10A)-C(10)-H(10B)         108.0 
            C(12)-C(11)-C(16)           117.7(2) 
            C(12)-C(11)-C(10)           121.8(2) 
            C(16)-C(11)-C(10)           120.4(2) 
            C(11)-C(12)-C(13)           121.6(2) 
            C(11)-C(12)-H(12)           119.2 
            C(13)-C(12)-H(12)           119.2 
            C(14)-C(13)-O(3)            116.4(2) 
            C(14)-C(13)-C(12)           121.0(2) 
            O(3)-C(13)-C(12)            122.6(2) 
            C(13)-C(14)-C(15)           117.3(2) 
            C(13)-C(14)-C(19)           122.3(2) 
            C(15)-C(14)-C(19)           120.4(2) 
            C(16)-C(15)-C(14)           121.8(2) 
            C(16)-C(15)-H(15)           119.1 
            C(14)-C(15)-H(15)           119.1 
            C(15)-C(16)-O(4)            124.0(2) 
            C(15)-C(16)-C(11)           120.6(2) 
            O(4)-C(16)-C(11)            115.4(2) 
            O(3)-C(17)-H(17A)           109.5 
            O(3)-C(17)-H(17B)           109.5 
            H(17A)-C(17)-H(17B)         109.5 
            O(3)-C(17)-H(17C)           109.5 
            H(17A)-C(17)-H(17C)         109.5 
            H(17B)-C(17)-H(17C)         109.5 
            O(4)-C(18)-H(18A)           109.5 
            O(4)-C(18)-H(18B)           109.5 
            H(18A)-C(18)-H(18B)         109.5 
            O(4)-C(18)-H(18C)           109.5 
            H(18A)-C(18)-H(18C)         109.5 
            H(18B)-C(18)-H(18C)         109.5 
            C(14)-C(19)-C(20)           111.6(2) 
            C(14)-C(19)-H(19A)          109.3 
            C(20)-C(19)-H(19A)          109.3 
            C(14)-C(19)-H(19B)          109.3 
            C(20)-C(19)-H(19B)          109.3 
            H(19A)-C(19)-H(19B)         108.0 
            C(25)-C(20)-C(21)           117.7(3) 
            C(25)-C(20)-C(19)           121.2(3) 
            C(21)-C(20)-C(19)           121.1(2) 
            C(22)-C(21)-C(20)           121.6(3) 
            C(22)-C(21)-H(21)           119.2 
            C(20)-C(21)-H(21)           119.2 
            C(21)-C(22)-C(23)           121.3(3) 
            C(21)-C(22)-O(5)            123.7(3) 
            C(23)-C(22)-O(5)            115.0(3) 
            C(24)-C(23)-C(22)           116.7(3) 
            C(24)-C(23)-C(28)           120.4(2) 
            C(22)-C(23)-C(28)           122.9(3) 
            C(23)-C(24)-C(25)           121.2(3) 
            C(23)-C(24)-H(24)           119.4 
            C(25)-C(24)-H(24)           119.4 
            C(20)-C(25)-O(6)            116.3(3) 
            C(20)-C(25)-C(24)           121.4(3) 
            O(6)-C(25)-C(24)            122.3(2) 
            O(5)-C(26)-H(26A)           109.5 
            O(5)-C(26)-H(26B)           109.5 
            H(26A)-C(26)-H(26B)         109.5 
            O(5)-C(26)-H(26C)           109.5 
            H(26A)-C(26)-H(26C)         109.5 
            H(26B)-C(26)-H(26C)         109.5 
            O(6)-C(27)-H(27A)           109.5 
            O(6)-C(27)-H(27B)           109.5 
            H(27A)-C(27)-H(27B)         109.5 
            O(6)-C(27)-H(27C)           109.5 
            H(27A)-C(27)-H(27C)         109.5 
            H(27B)-C(27)-H(27C)         109.5 
            C(23)-C(28)-C(29)           113.9(2) 
            C(23)-C(28)-H(28A)          108.8 
            C(29)-C(28)-H(28A)          108.8 
            C(23)-C(28)-H(28B)          108.8 
            C(29)-C(28)-H(28B)          108.8 
            H(28A)-C(28)-H(28B)         107.7 
            C(30)-C(29)-C(34)           118.3(3) 
            C(30)-C(29)-C(28)           120.0(2) 
            C(34)-C(29)-C(28)           121.7(2) 
            C(31)-C(30)-C(29)           120.9(2) 
            C(31)-C(30)-H(30)           119.5 
            C(29)-C(30)-H(30)           119.5 
            O(7)-C(31)-C(30)            123.0(2) 
            O(7)-C(31)-C(32)            116.1(2) 
            C(30)-C(31)-C(32)           120.9(2) 
            C(33)-C(32)-C(31)           117.6(2) 
            C(33)-C(32)-C(37)           121.9(2) 
            C(31)-C(32)-C(37)           120.2(2) 
            C(32)-C(33)-C(34)           122.7(2) 
            C(32)-C(33)-H(33)           118.7 
            C(34)-C(33)-H(33)           118.7 
            C(33)-C(34)-O(8)            125.6(2) 
            C(33)-C(34)-C(29)           119.6(3) 
            O(8)-C(34)-C(29)            114.8(2) 
            O(7)-C(35)-H(35A)           109.5 
            O(7)-C(35)-H(35B)           109.5 
            H(35A)-C(35)-H(35B)         109.5 
            O(7)-C(35)-H(35C)           109.5 
            H(35A)-C(35)-H(35C)         109.5 
            H(35B)-C(35)-H(35C)         109.5 
            O(8)-C(36)-H(36A)           109.5 
            O(8)-C(36)-H(36B)           109.5 
            H(36A)-C(36)-H(36B)         109.5 
            O(8)-C(36)-H(36C)           109.5 
            H(36A)-C(36)-H(36C)         109.5 
            H(36B)-C(36)-H(36C)         109.5 
            C(38)-C(37)-C(32)           111.3(2) 
            C(38)-C(37)-H(37A)          109.4 
            C(32)-C(37)-H(37A)          109.4 
            C(38)-C(37)-H(37B)          109.4 
            C(32)-C(37)-H(37B)          109.4 
            H(37A)-C(37)-H(37B)         108.0 
            C(39)-C(38)-C(43)           116.7(2) 
            C(39)-C(38)-C(37)           121.6(2) 
            C(43)-C(38)-C(37)           121.6(2) 
            C(38)-C(39)-C(40)           122.7(2) 
            C(38)-C(39)-H(39)           118.6 
            C(40)-C(39)-H(39)           118.6 
            O(9)-C(40)-C(39)            124.4(2) 
            O(9)-C(40)-C(41)            115.9(2) 
            C(39)-C(40)-C(41)           119.7(2) 
            C(42)-C(41)-C(40)           118.1(2) 
            C(42)-C(41)-C(1)            120.8(2) 
            C(40)-C(41)-C(1)            121.1(2) 
            C(43)-C(42)-C(41)           121.7(2) 
            C(43)-C(42)-H(42)           119.1 
            C(41)-C(42)-H(42)           119.1 
            C(42)-C(43)-C(38)           121.0(2) 
            C(42)-C(43)-O(10)           124.6(2) 
            C(38)-C(43)-O(10)           114.4(2) 
            O(9)-C(44)-C(45)            108.1(2) 
            O(9)-C(44)-H(44A)           110.1 
            C(45)-C(44)-H(44A)          110.1 
            O(9)-C(44)-H(44B)           110.1 
            C(45)-C(44)-H(44B)          110.1 
            H(44A)-C(44)-H(44B)         108.4 
            C(46)-C(45)-C(44)           112.2(2) 
            C(46)-C(45)-H(45A)          109.2 
            C(44)-C(45)-H(45A)          109.2 
            C(46)-C(45)-H(45B)          109.2 
            C(44)-C(45)-H(45B)          109.2 
            H(45A)-C(45)-H(45B)         107.9 
            C(45)-C(46)-C(47)           113.1(2) 
            C(45)-C(46)-H(46A)          109.0 
            C(47)-C(46)-H(46A)          109.0 
            C(45)-C(46)-H(46B)          109.0 
            C(47)-C(46)-H(46B)          109.0 
            H(46A)-C(46)-H(46B)         107.8 
            C(46)-C(47)-H(47A)          109.5 
            C(46)-C(47)-H(47B)          109.5 
            H(47A)-C(47)-H(47B)         109.5 
            C(46)-C(47)-H(47C)          109.5 
            H(47A)-C(47)-H(47C)         109.5 
            H(47B)-C(47)-H(47C)         109.5 
            O(10)-C(48)-C(49)           114.3(2) 
            O(10)-C(48)-H(48A)          108.7 
            C(49)-C(48)-H(48A)          108.7 
            O(10)-C(48)-H(48B)          108.7 
            C(49)-C(48)-H(48B)          108.7 
            H(48A)-C(48)-H(48B)         107.6 
            O(11)-C(49)-N(1)            125.0(3) 
            O(11)-C(49)-C(48)           118.7(3) 
            N(1)-C(49)-C(48)            116.3(2) 
            N(1)-C(50)-C(51)            112.2(2) 
            N(1)-C(50)-H(50A)           109.2 
            C(51)-C(50)-H(50A)          109.2 
            N(1)-C(50)-H(50B)           109.2 
            C(51)-C(50)-H(50B)          109.2 
            H(50A)-C(50)-H(50B)         107.9 
            C(52)-C(51)-C(50)           116.1(2) 
            C(52)-C(51)-H(51A)          108.3 
            C(50)-C(51)-H(51A)          108.3 
            C(52)-C(51)-H(51B)          108.3 
            C(50)-C(51)-H(51B)          108.3 
            H(51A)-C(51)-H(51B)         107.4 
            C(51)-C(52)-C(53)           115.2(2) 
            C(51)-C(52)-H(52A)          108.5 
            C(53)-C(52)-H(52A)          108.5 
            C(51)-C(52)-H(52B)          108.5 
            C(53)-C(52)-H(52B)          108.5 
            H(52A)-C(52)-H(52B)         107.5 
            C(52)-C(53)-C(54)           115.4(2) 
            C(52)-C(53)-H(53A)          108.4 
            C(54)-C(53)-H(53A)          108.4 
            C(52)-C(53)-H(53B)          108.4 
            C(54)-C(53)-H(53B)          108.4 
            H(53A)-C(53)-H(53B)         107.5 
            C(53)-C(54)-C(55)           114.1(2) 
            C(53)-C(54)-H(54A)          108.7 
            C(55)-C(54)-H(54A)          108.7 
            C(53)-C(54)-H(54B)          108.7 
            C(55)-C(54)-H(54B)          108.7 
            H(54A)-C(54)-H(54B)         107.6 
            C(56)-C(55)-C(54)           115.3(2) 
            C(56)-C(55)-H(55A)          108.5 
            C(54)-C(55)-H(55A)          108.5 
            C(56)-C(55)-H(55B)          108.5 
            C(54)-C(55)-H(55B)          108.5 
            H(55A)-C(55)-H(55B)         107.5 
            C(55)-C(56)-C(57)           116.5(3) 
            C(55)-C(56)-H(56A)          108.2 
            C(57)-C(56)-H(56A)          108.2 
            C(55)-C(56)-H(56B)          108.2 
            C(57)-C(56)-H(56B)          108.2 
            H(56A)-C(56)-H(56B)         107.3 
            C(58)-C(57)-C(56)           117.9(3) 
            C(58)-C(57)-H(57A)          107.8 
            C(56)-C(57)-H(57A)          107.8 
            C(58)-C(57)-H(57B)          107.8 
            C(56)-C(57)-H(57B)          107.8 
            H(57A)-C(57)-H(57B)         107.2 
            C(57)-C(58)-C(59)           108.1(3) 
            C(57)-C(58)-H(58A)          110.1 
            C(59)-C(58)-H(58A)          110.1 
            C(57)-C(58)-H(58B)          110.1 
            C(59)-C(58)-H(58B)          110.1 
            H(58A)-C(58)-H(58B)         108.4 
            N(2)-C(59)-C(58)            113.7(4) 
            N(2)-C(59)-H(59A)           108.8 
            C(58)-C(59)-H(59A)          108.8 
            N(2)-C(59)-H(59B)           108.8 
            C(58)-C(59)-H(59B)          108.8 
            H(59A)-C(59)-H(59B)         107.7 
            N(2)-C(60)-C(61)            124.4(3) 
            N(2)-C(60)-H(60)            117.8 
            C(61)-C(60)-H(60)           117.8 
            C(66)-C(61)-C(62)           119.2(3) 
            C(66)-C(61)-C(60)           121.7(3) 
            C(62)-C(61)-C(60)           119.1(3) 
            C(61)-C(62)-C(63)           121.4(3) 
            C(61)-C(62)-H(62)           119.3 
            C(63)-C(62)-H(62)           119.3 
            C(64)-C(63)-C(62)           118.3(3) 
            C(64)-C(63)-H(63)           120.9 
            C(62)-C(63)-H(63)           120.9 
            C(65)-C(64)-C(63)           119.5(4) 
            C(65)-C(64)-H(64)           120.3 
            C(63)-C(64)-H(64)           120.3 
            C(66)-C(65)-C(64)           120.7(3) 
            C(66)-C(65)-H(65)           119.6 
            C(64)-C(65)-H(65)           119.6 
            C(61)-C(66)-C(65)           119.9(4) 
            C(61)-C(66)-O(12)           116.2(4) 
            C(65)-C(66)-O(12)           123.9(4) 
            C(49)-N(1)-C(50)            126.1(2) 
            C(49)-N(1)-H(1)             117.0 
            C(50)-N(1)-H(1)             117.0 
            C(60)-N(2)-C(59)            116.7(3) 
            C(4)-O(1)-C(8)              117.2(2) 
            C(7)-O(2)-C(9)              118.4(2) 
            C(17)-O(3)-C(13)            121.0(2) 
            C(16)-O(4)-C(18)            119.5(2) 
            C(22)-O(5)-C(26)            118.0(3) 
            C(25)-O(6)-C(27)            118.5(2) 
            C(31)-O(7)-C(35)            118.9(2) 
            C(34)-O(8)-C(36)            118.8(2) 
            C(40)-O(9)-C(44)            118.9(2) 
            C(43)-O(10)-C(48)           117.59(19) 
            C(66)-O(12)-H(12A)          109.5 
           _____________________________________________________________ 
  
           Symmetry transformations used to generate equivalent atoms: 
            
  
    Table 4.  Anisotropic displacement parameters (A^2 x 10^3) for LD20201222_a. 
    The anisotropic displacement factor exponent takes the form: 
    -2 pi^2 [ h^2 a*^2 U11 + ... + 2 h k a* b* U12 ] 
  
    _______________________________________________________________________ 
  
              U11        U22        U33        U23        U13        U12 
    _______________________________________________________________________ 
  
    C(1)     57(2)      62(2)      51(2)     -12(1)      12(1)       1(1) 
    C(2)     41(1)      47(1)      47(2)      -9(1)       7(1)      -5(1) 
    C(3)     49(2)      48(1)      38(1)      -4(1)       2(1)      -5(1) 
    C(4)     39(1)      51(1)      44(2)      -4(1)       1(1)      -3(1) 
    C(5)     38(1)      53(2)      53(2)      -7(1)       4(1)     -11(1) 
    C(6)     47(2)      56(2)      46(2)       5(1)       5(1)      -2(1) 
    C(7)     45(2)      47(2)      65(2)      -1(1)       8(1)       6(1) 
    C(8)     66(2)      78(2)      64(2)      15(2)       4(2)      17(2) 
    C(9)     71(2)      98(2)     116(3)      47(2)      19(2)      25(2) 
    C(10)    37(1)      70(2)      51(2)       6(1)      11(1)      -4(1) 
    C(11)    37(1)      68(2)      49(2)       6(1)      19(1)       1(1) 
    C(12)    38(1)      67(2)      57(2)       2(2)      13(1)       9(1) 
    C(13)    45(2)      58(2)      68(2)       7(2)      16(1)      10(1) 
    C(14)    49(2)      62(2)      57(2)      -8(1)      21(1)       2(1) 
    C(15)    55(2)      82(2)      39(2)      -2(2)      12(1)       2(2) 
    C(16)    53(2)      62(2)      40(1)      -2(1)      13(1)      -2(1) 
    C(17)   102(3)      86(2)     180(4)      51(3)      -1(3)      10(2) 
    C(18)   100(3)      79(2)      67(2)       9(2)      -1(2)       8(2) 
    C(19)    65(2)      78(2)      69(2)     -14(2)      15(2)       7(2) 
    C(20)    62(2)      50(2)      58(2)     -10(1)       9(1)       5(1) 
    C(21)    57(2)      60(2)      63(2)     -14(2)      -2(2)       4(1) 
    C(22)    73(2)      46(2)      54(2)      -4(1)       4(2)     -10(1) 
    C(23)    65(2)      46(2)      57(2)     -13(1)       4(1)      -6(1) 
    C(24)    59(2)      58(2)      62(2)      -7(2)       4(2)       6(1) 
    C(25)    73(2)      54(2)      57(2)      -5(2)      15(2)      -1(2) 
    C(26)   118(3)     112(3)     121(3)      42(2)      -9(3)      20(3) 
    C(27)   125(3)      93(2)      83(2)      22(2)      26(2)      23(2) 
    C(28)    70(2)      58(2)      71(2)     -15(2)       9(2)     -16(2) 
    C(29)    53(2)      56(2)      58(2)       1(2)       4(1)     -17(1) 
    C(30)    56(2)      45(2)      71(2)       4(2)       6(1)     -10(1) 
    C(31)    56(2)      61(2)      49(2)       8(1)       7(1)     -17(1) 
    C(32)    39(1)      61(2)      47(2)       4(1)       6(1)      -3(1) 
    C(33)    44(2)      59(2)      57(2)       1(1)       6(1)      -2(1) 
    C(34)    40(2)      64(2)      60(2)       4(2)       1(1)      -8(1) 
    C(35)    84(2)      88(2)      78(2)      25(2)      -3(2)       7(2) 
    C(36)    88(2)     153(3)      56(2)      21(2)       1(2)      23(2) 
    C(37)    44(2)      71(2)      56(2)      10(2)      15(1)       8(1) 
    C(38)    37(1)      63(2)      40(1)       4(1)      11(1)       7(1) 
    C(39)    58(2)      58(2)      42(2)       4(1)      15(1)       4(1) 
    C(40)    41(1)      68(2)      36(1)      -5(1)       4(1)       8(1) 
    C(41)    50(1)      51(2)      42(1)     -13(1)      15(1)       4(1) 
    C(42)    47(1)      55(2)      46(1)      -2(1)      18(1)      12(1) 
    C(43)    42(1)      66(2)      34(1)      -7(1)      12(1)      18(1) 
    C(44)    64(2)      85(2)      67(2)       4(2)      -6(2)       1(2) 
    C(45)    95(2)      87(2)      76(2)      11(2)       6(2)      14(2) 
    C(46)    84(2)     114(3)      67(2)       0(2)      -5(2)      15(2) 
    C(47)    67(2)     139(3)      95(3)       9(2)      10(2)     -12(2) 
    C(48)    57(2)      65(2)      68(2)      14(2)       8(2)      21(2) 
    C(49)    58(2)      68(2)      66(2)      22(2)       7(2)       3(2) 
    C(50)    83(2)     105(2)      77(2)      -4(2)      42(1)       3(2) 
    C(51)    79(2)      97(2)      88(2)      -4(1)      45(1)      -3(1) 
    C(52)    73(1)      90(2)      90(2)      -8(1)      38(1)      -4(1) 
    C(53)    70(2)      94(2)      98(2)     -12(1)      36(1)      -6(1) 
    C(54)    77(2)     110(2)     101(2)     -10(2)      31(2)      -2(2) 
    C(55)    84(2)     123(2)     122(2)      -7(2)      25(2)       2(2) 
    C(56)   122(2)     153(2)     135(2)      10(2)      11(2)      18(2) 
    C(57)   159(2)     201(2)     224(2)      29(2)     -10(2)      36(2) 
    C(58)   180(2)     239(2)     260(3)      24(3)     -29(3)      43(2) 
    C(59)   181(3)     246(3)     273(3)      27(3)     -39(3)      59(3) 
    C(60)   193(5)     140(4)     216(5)      73(4)    -112(4)       1(4) 
    C(61)   185(4)     142(3)     184(4)     107(3)     -98(4)     -79(3) 
    C(62)   304(7)     131(3)     152(5)      56(3)     -69(5)    -109(4) 
    C(63)   360(9)     183(5)     162(5)      64(4)     -45(6)    -115(5) 
    C(64)   455(11)    250(6)     162(6)      24(5)    -115(7)    -167(7) 
    C(65)   410(12)    162(5)     354(11)    -35(6)    -169(9)     -76(6) 
    C(66)   217(6)     247(5)     222(6)     103(5)     -47(5)    -128(4) 
    N(1)     97(2)      67(2)      69(1)       5(1)      45(1)       5(1) 
    N(2)    182(4)     229(4)     196(4)      79(4)     -99(4)     -19(4) 
    O(1)     52(1)      80(1)      58(1)      12(1)       9(1)      16(1) 
    O(2)     67(1)      80(1)      86(1)      14(1)      22(1)      25(1) 
    O(3)     58(1)      66(1)     118(2)       0(1)      -3(1)      10(1) 
    O(4)     89(1)      65(1)      54(1)       8(1)       2(1)       1(1) 
    O(5)     92(2)      71(1)      85(2)       9(1)       7(1)       0(1) 
    O(6)     79(1)      96(2)      84(1)      21(1)      24(1)       9(1) 
    O(7)     92(1)      72(1)      58(1)      17(1)       5(1)       7(1) 
    O(8)     71(1)     107(2)      45(1)       6(1)      -5(1)      15(1) 
    O(9)     60(1)      76(1)      61(1)      12(1)      -3(1)      -5(1) 
    O(10)    44(1)      76(1)      53(1)       9(1)      13(1)      14(1) 
    O(11)   106(2)      90(1)     109(2)      43(1)      31(1)      12(1) 
    O(12)   318(5)     331(5)     323(7)       1(5)      -8(5)    -188(4) 
    _______________________________________________________________________ 
  
         Table 5.  Hydrogen coordinates ( x 10^4) and isotropic 
         displacement parameters (A^2 x 10^3) for LD20201222_a. 
  
         ________________________________________________________________ 
  
                         x             y             z           U(eq) 
         ________________________________________________________________ 
  
          H(1A)        2716          4947          5554          68 
          H(1B)        2130          5242          4785          68 
          H(3)         4121          4516          5173          55 
          H(6)         3786          5083          2215          60 
          H(8A)        5909          4320          5656         106 
          H(8B)        6455          3953          5291         106 
          H(8C)        5184          3962          5246         106 
          H(9A)        2682          5618          2103         142 
          H(9B)        1411          5621          2057         142 
          H(9C)        1973          5256          1697         142 
          H(10A)       6194          4524          2842          63 
          H(10B)       5604          4824          2083          63 
          H(12)        5776          3824          2608          64 
          H(15)        3373          4086          -186          70 
          H(17A)       6591          3168          1969         190 
          H(17B)       6023          2799          2299         190 
          H(17C)       6052          3190          2870         190 
          H(18A)       3637          4742          -647         127 
          H(18B)       3271          5103          -114         127 
          H(18C)       2682          4700           -82         127 
          H(19A)       4057          3091            55          85 
          H(19B)       3449          3399          -673          85 
          H(21)        3076          2801          1240          74 
          H(24)        -116          3386          -266          73 
          H(26A)       2640          2218          1872         182 
          H(26B)       2165          2168          2802         182 
          H(26C)       2882          2533          2678         182 
          H(27A)        110          3695         -1689         149 
          H(27B)        863          4062         -1698         149 
          H(27C)        364          3970          -797         149 
          H(28A)       -582          2649          1281          81 
          H(28B)      -1177          2939           501          81 
          H(30)         -21          2878          2947          70 
          H(33)       -2133          3978          2185          64 
          H(35A)         77          2708          4469         129 
          H(35B)        593          2928          5408         129 
          H(35C)       1073          2990          4484         129 
          H(36A)      -3268          3839           661         151 
          H(36B)      -2876          3875          -312         151 
          H(36C)      -2323          4130           560         151 
          H(37A)      -2137          4101          3865          68 
          H(37B)      -1552          3803          4631          68 
          H(39)         378          3903          5354          62 
          H(42)         448          5046          3701          58 
          H(44A)       2123          3697          5906          90 
          H(44B)       1753          3920          6752          90 
          H(45A)       3479          3627          7299         105 
          H(45B)       3966          3853          6523         105 
          H(46A)       3220          4221          8040         109 
          H(46B)       3711          4445          7266         109 
          H(47A)       4932          3929          8603         152 
          H(47B)       5046          4385          8648         152 
          H(47C)       5424          4152          7826         152 
          H(48A)      -1067          5213          2964          77 
          H(48B)      -2146          5071          2296          77 
          H(50A)        263          4651           554         102 
          H(50B)       -176          4225           612         102 
          H(51A)       1692          4198          1007         101 
          H(51B)       1730          4538          1743         101 
          H(52A)        855          3805          2032          98 
          H(52B)       1092          4140          2786          98 
          H(53A)       2980          4058          2836         102 
          H(53B)       2709          3705          2134         102 
          H(54A)       1950          3379          3319         113 
          H(54B)       2385          3720          4019         113 
          H(55A)       3731          3207          3229         131 
          H(55B)       4191          3560          3876         131 
          H(56A)       3037          2967          4591         166 
          H(56B)       3808          3276          5185         166 
          H(57A)       4569          2650          5306         241 
          H(57B)       4566          2653          4216         241 
          H(58A)       5898          3143          5516         283 
          H(58B)       5930          3114          4425         283 
          H(59A)       7324          2718          5359         294 
          H(59B)       6411          2474          5707         294 
          H(60)        7968          2544          4116         244 
          H(62)        9039          2300          3025         253 
          H(63)        9330          1876          1827         297 
          H(64)        8159          1339          1472         375 
          H(65)        6453          1365          1901         410 
          H(1)         -703          4392          2001          88 
          H(12A)       5898          1953          3709         501 
         ________________________________________________________________ 
  
         Table 6.  Torsion angles [deg] for LD20201222_a. 
         ________________________________________________________________ 
  
